# Supplementary material for: Mass spectrometry–based proteomic exploration of diverse murine macrophage cellular models
Source: Life Sci Alliance. 2024 Nov 7;8(1):e202402760. doi: 10.26508/lsa.202402760 (PMC11544424; doi:10.26508/lsa.202402760)
Supplement: Supplementary file 1 [file LSA-2024-02760_TableS1.xlsx]

## Sheet: Legend
Uniprot Accession	Uniprot Accession
Uniprot ID	Uniprot ID
Protein name	Protein names of identified proteins
Gene name	Gene name
Peptide.Count	number of peptides identified
log2FC J774A.1	log2 ratio of J774A.1 vs WT BMDM	Orange gradient indicates upregulation (log2 fold change >1) | Blue gradient indicates downregulation (log2 fold change <-1)
log2FC RAW264.7	log2 ratio of RAW264.7 vs WT BMDM
log2FC BMA3.1A7	log2 ratio of BMA3.1A7 vs WT BMDM
log2FC WTiBMDM	log2 ratio of WT iBMDM vs WT BMDM
adj.P.Val. J774A.1	Benjamini-Hochberg adjusted p-value of J774A.1 vs WT BMDM	Green cells indicate significance (adjusted p-value <0.05)
adj.P.Val. RAW264.7	Benjamini-Hochberg adjusted p-value of RAW264.7 vs WT BMDM
adj.P.Val. BMA3.1A7	Benjamini-Hochberg adjusted p-value of BMA3.1A7 vs WT BMDM
adj.P.Val. WTiBMDM	Benjamini-Hochberg adjusted p-value of WT iBMDM vs WT BMDM
P.Value. J774A.1	p-value of J774A.1 vs WT BMDM
P.Value. RAW264.7	p-value of RAW264.7 vs WT BMDM
P.Value. BMA3.1A7	p-value of BMA3.1A7 vs WT BMDM
P.Value. WTiBMDM	p-value of WT iBMDM vs WT BMDM
BMA3.1A7_R1	Raw intensity value
BMA3.1A7_R2	Raw intensity value
BMA3.1A7_R3	Raw intensity value
BMA3.1A7_R4	Raw intensity value
J774A.1_R1	Raw intensity value
J774A.1_R2	Raw intensity value
J774A.1_R3	Raw intensity value
J774A.1_R4	Raw intensity value
RAW264.7_R1	Raw intensity value
RAW264.7_R2	Raw intensity value
RAW264.7_R3	Raw intensity value
RAW264.7_R4	Raw intensity value
C57BL/6_WT_BMDM_R1	Raw intensity value
C57BL/6_WT_BMDM_R2	Raw intensity value
C57BL/6_WT_BMDM_R3	Raw intensity value
C57BL/6_WT_BMDM_R4	Raw intensity value
C57BL/6_WT_iBMDM_R1	Raw intensity value
C57BL/6_WT_iBMDM_R2	Raw intensity value
C57BL/6_WT_iBMDM_R3	Raw intensity value
C57BL/6_WT_iBMDM_R4	Raw intensity value

## Sheet: Cell_lines_vs_C57BL6J_BMDM
Uniprot Accession	Uniprot ID	Protein name	Gene name	Peptide Count	log2FC J774A.1	log2FC RAW264.7	log2FC BMA3.1A7	log2FC WTiBMDM	adj.P.Val. J774A.1	adj.P.Val. RAW264.7	adj.P.Val. BMA3.1A7	adj.P.Val. WTiBMDM	P.Value. J774A.1	P.Value. RAW264.7	P.Value. BMA3.1A7	P.Value. WTiBMDM	BMA3.1A7_R1	BMA3.1A7_R2	BMA3.1A7_R3	BMA3.1A7_R4	J774A.1_R1	J774A.1_R2	J774A.1_R3	J774A.1_R4	RAW264.7_R1	RAW264.7_R2	RAW264.7_R3	RAW264.7_R4	C57BL/6_WT_BMDM_R1	C57BL/6_WT_BMDM_R2	C57BL/6_WT_BMDM_R3	C57BL/6_WT_BMDM_R4	C57BL/6_WT_iBMDM_R1	C57BL/6_WT_iBMDM_R2	C57BL/6_WT_iBMDM_R3	C57BL/6_WT_iBMDM_R4
A0A0B4J1G0	FCGR4_MOUSE	Low affinity immunoglobulin gamma Fc region receptor IV	Fcgr4	6	0.53822	-0.86066	NA	-0.479401	0.32707	0.0845042	NA	0.204043	0.26612	0.0581465	NA	0.163435	NA	NA	NA	NA	444489	348491	391904	138179	133682	81042.7	100389	202271	283030	254435	NA	130907	144275	117597	181320	158994
A1A5B6	TBC25_MOUSE	TBC1 domain family member 25	Tbc1d25	3	NA	NA	NA	NA	NA	NA	NA	NA	NA	NA	NA	NA	NA	NA	39816	14636.8	NA	49144.3	17603	NA	87630.3	128525	67348.9	108634	NA	27983.7	NA	NA	58576	103605	127446	138444
A1L314	MPEG1_MOUSE	Macrophage-expressed gene 1 protein	Mpeg1	18	-2.31057	-4.66229	-8.71576	-6.4962	3.07207e-05	5.85321e-07	8.12339e-07	7.97683e-06	2.13297e-06	1.10647e-10	3.14982e-10	3.4741e-07	187795	109442	101564	61525.4	9250600	12718800	6508700	8796810	1855620	1953570	1988580	1846620	52031800	45353100	42533700	46572500	885376	159365	794555	540939
A1Z198;Q2LKU9;Q2LKW6	NL1B1_MOUSE;NL1B2_MOUSE;NLR1A_MOUSE	NACHT, LRR and PYD domains-containing protein 1b allele 2	Nlrp1a;Nlrp1b	2	NA	NA	NA	NA	NA	NA	NA	NA	NA	NA	NA	NA	NA	NA	NA	NA	NA	NA	25851.2	10803.8	36132.4	25434.4	22663.1	23057.5	NA	NA	NA	NA	6116.66	NA	NA	NA
A2A432	CUL4B_MOUSE		Cul4b	16	1.3359	1.39512	1.7467	1.78059	0.0010835	0.000666688	0.0001441	0.000133122	0.000302036	0.000191058	2.5758e-05	2.81823e-05	901419	833444	954283	936196	541143	660278	814563	775704	670498	855887	883155	684867	299686	321136	186262	343599	898500	1059520	975761	807431
A2A432;Q3TCH7	CUL4A_MOUSE;CUL4B_MOUSE	Cullin-4B	Cul4a;Cul4b	9	0.119485	0.0646283	1.03177	0.311195	0.647567	0.780439	0.000865086	0.193309	0.590925	0.744146	0.000277572	0.154032	1051230	921248	1130080	1151460	531046	657200	644379	469912	530330	660863	701713	479471	533637	624418	444449	569064	753673	473272	713298	686411
A2A4P0	DHX8_MOUSE	ATP-dependent RNA helicase DHX8	Dhx8	13	3.00885	1.84442	2.12299	2.33607	7.12344e-06	0.000181872	3.95201e-05	1.57133e-05	1.44934e-07	3.23863e-05	3.79264e-06	1.20803e-06	295951	261076	323591	328387	565109	548057	476182	675546	280994	266099	348014	194950	57468.9	94413.8	59319.5	81377	325395	328716	400991	351086
A2A5R2	BIG2_MOUSE	Brefeldin A-inhibited guanine nucleotide-exchange protein 2	Arfgef2	23	-0.081715	0.00875407	0.272838	0.858521	0.787931	0.972929	0.31201	0.00487398	0.74568	0.96686	0.260412	0.00242361	414493	497298	326675	398112	255283	341901	401583	299689	330793	390411	353806	379714	458469	359104	251382	351636	636797	627480	591229	583257
A2A5R2;G3X9K3	BIG1_MOUSE;BIG2_MOUSE	Brefeldin A-inhibited guanine nucleotide-exchange protein 2	Arfgef1;Arfgef2	11	-0.911616	-1.42266	-0.0911512	-0.195377	0.00873884	5.1906e-05	0.631435	0.325121	0.00393489	4.84717e-06	0.581855	0.274885	1103510	742429	814128	930989	321396	685401	657522	463986	405741	307256	383538	438831	1010820	939780	948553	1038060	1051970	833425	773777	697036
A2A6A1	GPTC8_MOUSE	G patch domain-containing protein 8	Gpatch8	10	1.40161	1.8014	1.04545	1.77405	0.00145921	3.64468e-05	0.00106163	4.30535e-05	0.000443394	2.78346e-06	0.000355249	5.78014e-06	107742	151807	150024	145611	115209	147911	208276	281953	241505	310245	240681	214105	79243.4	70849.3	62261.6	64340.5	170171	246295	239049	272488
A2A6Q5;A2A6Q5-2;A2A6Q5-3	CDC27_MOUSE	Cell division cycle protein 27 homolog	Cdc27	5	NA	NA	NA	NA	NA	NA	NA	NA	NA	NA	NA	NA	104873	219832	198922	150155	82529.9	122028	158534	151408	104463	117940	127552	63045.2	NA	132234	NA	219124	72760.2	104321	118932	105853
A2A791	ZMYM4_MOUSE	Zinc finger MYM-type protein 4	Zmym4	8	0.573511	0.359638	1.10133	1.06713	0.058142	0.165405	0.00454123	0.00142339	0.036517	0.123851	0.00210245	0.0005617	187028	232193	301938	293494	171299	209576	155831	166540	140714	172659	198521	135370	96161.5	122179	142394	NA	242963	284215	214920	239910
A2A7S8-2	K1522_MOUSE	Isoform 2 of Uncharacterized protein KIAA1522	Kiaa1522	10	NA	-0.599141	NA	0.336858	NA	0.230217	NA	0.458075	NA	0.181388	NA	0.405511	NA	22025.4	NA	23854.3	NA	NA	NA	NA	144235	127863	170796	253161	200423	110318	339154	490227	251988	316474	291307	351981
A2A8L1;Q6PDQ2	CHD4_MOUSE;CHD5_MOUSE	Chromodomain-helicase-DNA-binding protein 5	Chd4;Chd5	18	1.34913	0.818377	1.26972	0.971014	0.000298009	0.00227724	0.000170766	0.000447188	5.48531e-05	0.000871721	3.28091e-05	0.000133792	3738940	3641200	3958320	4281680	4621380	4335890	3837710	3934420	2927580	3476640	3421890	2685660	1866990	1800610	1469310	1638560	3259850	3208560	3051450	3224790
A2A8U2;A2A8U2-3	TM201_MOUSE	Transmembrane protein 201	Tmem201	2	NA	NA	NA	NA	NA	NA	NA	NA	NA	NA	NA	NA	75616.5	36677.8	75113.4	102225	159489	76709.8	109836	80590.4	73610	22140.8	126029	23993.2	NA	NA	NA	NA	34450.8	NA	78494	56548.1
A2A8Z1	OSBL9_MOUSE	Oxysterol-binding protein-related protein 9	Osbpl9	9	-1.37435	-0.734254	-1.60043	-0.508309	0.0031508	0.0479452	0.00119997	0.150387	0.00116009	0.0307338	0.000414569	0.116186	195943	194332	196893	164394	205904	260109	185781	241315	377460	351301	378164	363264	756240	786362	326292	617801	368213	431691	421829	383590
A2A9C3	SZT2_MOUSE	KICSTOR complex protein SZT2	Szt2	3	NA	0.558177	NA	0.581417	NA	0.220266	NA	0.326748	NA	0.171966	NA	0.27657	NA	57539.4	NA	17224.4	NA	NA	NA	NA	30606.9	34496.3	31024.6	50030.2	17393.9	42853.7	NA	17012.2	16792.4	57817.3	32246.2	44397
A2AAY5	SPD2B_MOUSE	SH3 and PX domain-containing protein 2B	Sh3pxd2b	21	-0.97096	-0.710844	-1.1213	-0.199837	0.0039298	0.00136136	0.000155424	0.243853	0.00151318	0.000471457	2.87766e-05	0.199109	753122	763298	642423	616792	516843	865021	1044580	775879	985782	894105	1009860	1096460	1453310	1427040	1559110	1847190	1193540	1228620	1276680	1586160
A2AAY5;O89032;O89032-2;O89032-3	SPD2A_MOUSE;SPD2B_MOUSE	SH3 and PX domain-containing protein 2B	Sh3pxd2a;Sh3pxd2b	3	-0.766592	-0.661582	-0.863522	-0.366791	0.00990402	0.00324876	0.00172715	0.0479307	0.00454805	0.00133327	0.000664251	0.0324378	933943	819559	653885	628412	580512	950228	962727	811715	880349	888927	888808	1085580	1432500	1498010	1445150	1298750	953274	1175200	1052670	1071790
A2AB59	RHG27_MOUSE	Rho GTPase-activating protein 27	Arhgap27	3	0.18597	0.761555	-1.1781	NA	0.755211	0.107443	0.0518975	NA	0.707822	0.0763274	0.0348733	NA	65131.4	34991.4	NA	52860.9	58772.5	122813	250068	147425	192365	202644	235680	180556	54931.9	87059.4	159106	229498	NA	NA	NA	NA
A2AB59;A2AB59-2	RHG27_MOUSE	Rho GTPase-activating protein 27	Arhgap27	4	-0.348644	0.382974	-0.132279	NA	0.356199	0.203259	0.747544	NA	0.293074	0.156421	0.706829	NA	324502	332864	125082	321433	126332	238871	372577	221947	326482	299585	519837	478488	211960	252265	331130	409007	43071.6	NA	NA	NA
A2ABU4	MYOM3_MOUSE	Myomesin-3	Myom3	5	-1.25597	-1.50782	-0.70654	-2.04781	0.00221749	0.000659505	0.0739002	0.000417559	0.000748017	0.000188751	0.0519508	0.000123663	173284	238736	158348	97837.5	87831.8	101506	127429	128283	102528	99146.6	113769	78616.2	255636	407507	207382	240813	51228.7	42716.9	99830.6	72713.8
A2ABV5	MED14_MOUSE	Mediator of RNA polymerase II transcription subunit 14	Med14	8	NA	NA	NA	NA	NA	NA	NA	NA	NA	NA	NA	NA	NA	NA	50609.3	73522	84547.4	66054.1	64785.2	53409.8	119964	124809	103210	87939.2	NA	38383	NA	NA	62797.7	96300.9	80445.9	93772.6
A2ADA5	PUSL1_MOUSE	tRNA pseudouridine synthase-like 1	Pusl1	6	-0.494919	0.0624317	0.564209	1.36539	0.151156	0.877344	0.0931121	0.00256331	0.109134	0.853627	0.0673158	0.00113447	70760.5	73260.2	64438.7	100000	38551.2	45455.9	30963.2	34032.7	73040.1	55141.2	34820.9	76629.8	38541.1	49314.8	76021.5	NA	128619	182367	114890	115491
A2ADY9	DDI2_MOUSE	Protein DDI1 homolog 2	Ddi2	11	-0.492846	-0.333313	0.303301	-0.0264979	0.149072	0.218934	0.27604	0.924179	0.107375	0.170719	0.227019	0.910879	3407870	3900810	3536250	3240830	1387640	2069150	2626580	2349640	2515500	2470750	2441540	2423850	1982470	2396880	4166670	3955400	2526450	2946780	2737710	3058210
A2AF47	DOC11_MOUSE	Dedicator of cytokinesis protein 11	Dock11	21	-1.82986	-0.227745	-0.63288	-0.601428	0.000131113	0.371044	0.039654	0.0311403	1.82496e-05	0.312968	0.0257697	0.0200155	325559	408626	303741	410001	172348	141930	175015	146823	512199	475665	501006	564816	684011	739658	441097	496766	360875	366577	359270	386686
A2AF47;Q8BZN6;Q8BZN6-2;Q8BZN6-3;Q8BZN6-4	DOC10_MOUSE;DOC11_MOUSE	Dedicator of cytokinesis protein 11	Dock10;Dock11	2	NA	NA	NA	NA	NA	NA	NA	NA	NA	NA	NA	NA	NA	NA	NA	NA	76396.6	147543	57412.7	60592.1	82402.1	109546	102350	103797	241457	135472	NA	NA	NA	NA	15849.5	NA
A2AG58	BCLA3_MOUSE	BCLAF1 and THRAP3 family member 3	Bclaf3	2	NA	NA	NA	NA	NA	NA	NA	NA	NA	NA	NA	NA	60074.5	99723.2	77837.7	80764.1	48237.7	31236.9	NA	NA	40731.1	20690.9	44698	68395.3	NA	NA	NA	NA	24828.5	49279.9	112219	47403
A2AGH6;A2AGH6-2	MED12_MOUSE	Mediator of RNA polymerase II transcription subunit 12	Med12	10	-0.117378	0.39082	0.506808	0.300562	0.793993	0.252134	0.160105	0.383154	0.753078	0.201326	0.123074	0.331641	214989	174571	169878	141949	173999	102762	128652	72538.7	161492	181101	176319	168070	150321	126088	189665	70675.1	161592	137033	173450	135038
A2AGT5;A2AGT5-2;A2AGT5-3	CKAP5_MOUSE	Cytoskeleton-associated protein 5	Ckap5	52	0.321735	-0.217911	0.636176	0.609536	0.226223	0.241478	0.0228189	0.00459318	0.174001	0.191539	0.0137719	0.00226484	1114390	1126920	1751760	1488040	773916	1281550	1342980	1082910	774776	782325	946730	736132	941808	941761	774452	959367	1289520	1372850	1292960	1354100
A2AH22;A2AH22-2	AMRA1_MOUSE	Activating molecule in BECN1-regulated autophagy protein 1	Ambra1	8	NA	NA	NA	NA	NA	NA	NA	NA	NA	NA	NA	NA	42233.2	48110.7	82799.6	67948.4	81864.4	104862	138963	67926	97503.5	121341	139564	136942	NA	34549.1	NA	11462	125035	137301	134210	123557
A2AHC3	CAMP1_MOUSE	Calmodulin-regulated spectrin-associated protein 1	Camsap1	3	NA	NA	NA	NA	NA	NA	NA	NA	NA	NA	NA	NA	47390.8	43894.4	47987.3	40888.8	NA	34401.7	35220.8	30890.7	34360.6	77499.9	83589.5	43523.9	NA	NA	NA	NA	57731.1	82955.7	53739.4	107076
A2AI05;A2AI05-2	NDOR1_MOUSE	NADPH-dependent diflavin oxidoreductase 1	Ndor1	3	NA	NA	NA	NA	NA	NA	NA	NA	NA	NA	NA	NA	NA	NA	NA	NA	NA	NA	87041.5	59493.4	NA	62435.4	56405.6	52761.4	NA	NA	NA	NA	150475	81201.2	103268	80658
A2AI08	TPRN_MOUSE	Taperin	Tprn	3	1.59325	0.682231	1.11793	1.0252	0.013664	0.293462	0.0843359	0.0782698	0.00670599	0.239042	0.0603006	0.0560531	68217.1	101420	166074	84438.4	121418	197704	153645	102300	82126.7	117421	97487.4	40143.7	18212.5	43149.7	52239.6	122009	88113.7	91992.3	88577.6	106265
A2AIL4	NDUF6_MOUSE	NADH dehydrogenase (ubiquinone) complex I, assembly factor 6	Ndufaf6	2	NA	NA	NA	NA	NA	NA	NA	NA	NA	NA	NA	NA	NA	63371.4	55615.7	NA	NA	46121.7	21839	31885.9	80824.6	54453.6	68162.9	NA	NA	NA	NA	NA	82120.8	130850	83202	96252.7
A2AIV2	VIR_MOUSE	Protein virilizer homolog	Virma	8	1.62412	1.12248	0.531842	0.924152	0.000829203	0.00524773	0.110248	0.012289	0.000215697	0.00236991	0.081521	0.00703926	137243	144553	161525	124730	303848	390234	280064	258072	194476	243206	248585	231846	64237.3	135385	83711.6	143772	177517	196020	169675	203599
A2AIV8	CARD9_MOUSE	Caspase recruitment domain-containing protein 9	Card9	14	-0.620793	1.57386	0.735211	-0.347923	0.031105	2.31609e-05	0.00746985	0.15829	0.0176847	1.27407e-06	0.00377113	0.122861	1307500	1084300	743968	1132480	287321	410070	475248	523423	2043100	2237890	2037390	1825330	623520	690593	669971	630140	655019	478716	354893	544032
A2AJ15	MA1B1_MOUSE	Endoplasmic reticulum mannosyl-oligosaccharide 1,2-alpha-mannosidase	Man1b1	8	0.105662	-0.380477	0.167802	0.377017	0.719339	0.140697	0.478254	0.184661	0.667225	0.103355	0.423642	0.145988	198722	195181	177060	223418	231923	187966	171492	179862	150354	141675	177046	117480	135428	186241	251632	174737	256875	266896	248272	163243
A2AJ88;A2AJ88-2	PLPL7_MOUSE	Patatin-like phospholipase domain-containing protein 7	Pnpla7	22	-0.919167	0.153384	0.117594	1.39225	0.0114684	0.563973	0.779438	0.000673461	0.00546705	0.508429	0.743624	0.000224445	185908	124561	NA	73361	53722.9	76333.4	61016.6	46638.4	137525	129690	110303	145939	120757	111066	76898.2	158395	350950	280871	248569	279316
A2AJI0;A2AJI0-2	MA7D1_MOUSE	MAP7 domain-containing protein 1	Map7d1	15	-0.607806	-0.238295	-1.31015	-1.33698	0.178826	0.435852	0.00262153	0.00148502	0.132139	0.375788	0.00110493	0.000591926	824747	455897	584427	559863	449734	1116370	1475140	1220220	1149850	1296470	1673270	1326010	1066090	1097800	2192080	2125310	464767	662396	586667	642615
A2AJK6	CHD7_MOUSE	Chromodomain-helicase-DNA-binding protein 7	Chd7	6	NA	NA	NA	NA	NA	NA	NA	NA	NA	NA	NA	NA	160717	172931	196341	138864	143618	79310.1	72807.4	65038.6	50020.3	57546.8	74979.6	80207.1	NA	NA	NA	NA	113718	120224	92947.7	114451
A2AJK6;Q09XV5	CHD7_MOUSE;CHD8_MOUSE	Chromodomain-helicase-DNA-binding protein 7	Chd7;Chd8	2	NA	NA	NA	NA	NA	NA	NA	NA	NA	NA	NA	NA	208561	170616	269123	287605	155208	217247	279748	313926	104581	278577	246782	112229	NA	NA	NA	36839.6	161008	153458	282304	298819
A2AJK6;Q09XV5;Q8BYH8;Q8BYH8-2	CHD7_MOUSE;CHD8_MOUSE;CHD9_MOUSE	Chromodomain-helicase-DNA-binding protein 7	Chd7;Chd8;Chd9	2	NA	NA	NA	NA	NA	NA	NA	NA	NA	NA	NA	NA	NA	NA	62948.5	NA	63423.9	90121.8	147924	149713	71719.5	101923	72624.3	71633.2	NA	NA	NA	NA	97368.3	115034	76152.3	90116.4
A2AJL3	FGGY_MOUSE	FGGY carbohydrate kinase domain-containing protein	Fggy	2	NA	NA	NA	NA	NA	NA	NA	NA	NA	NA	NA	NA	NA	NA	NA	NA	NA	NA	NA	NA	NA	NA	NA	NA	7159.63	NA	NA	NA	NA	NA	NA	NA
A2AJT4	PNISR_MOUSE	Arginine/serine-rich protein PNISR	Pnisr	3	0.599226	1.37982	1.42675	1.31135	0.0986932	0.00230019	0.00310661	0.00238533	0.0671091	0.000881811	0.00134973	0.00104113	130431	189400	207000	237958	131081	92394.3	99016.8	106907	197604	236169	149272	203650	48253.4	64048.1	127324	68073	180709	185004	140000	192133
A2AKG8	FOCAD_MOUSE	Focadhesin	Focad	7	NA	NA	NA	NA	NA	NA	NA	NA	NA	NA	NA	NA	57243.8	80277.9	55860.4	69410.2	NA	50277.4	56396.8	44342.6	261885	198569	218572	207873	19268.4	NA	NA	NA	184599	167898	165313	164432
A2AKX3	SETX_MOUSE	Probable helicase senataxin	Setx	2	NA	NA	NA	NA	NA	NA	NA	NA	NA	NA	NA	NA	NA	NA	29720.6	37315.6	NA	18323.5	35275.1	29223.8	17389.3	30267.8	52573.2	39470.8	NA	NA	NA	NA	40691.4	17133.4	31263.7	39805.3
A2AL36	CNTRL_MOUSE	Centriolin	Cntrl	2	NA	NA	NA	NA	NA	NA	NA	NA	NA	NA	NA	NA	179070	NA	NA	295064	165403	391918	151195	169540	400401	329714	357637	246660	NA	NA	853868	NA	358140	354858	318704	246337
A2AN08;A2AN08-3;A2AN08-5	UBR4_MOUSE	E3 ubiquitin-protein ligase UBR4	Ubr4	71	-0.232089	0.0897707	-0.105405	0.147988	0.430895	0.585971	0.575421	0.383462	0.364938	0.531694	0.522877	0.332126	901030	898400	713940	918969	497755	846345	1103740	844770	1074280	995988	1023210	1147550	1073510	928762	954833	873687	1084640	1039640	1016570	950202
A2APB8	TPX2_MOUSE	Targeting protein for Xklp2	Tpx2	33	3.80288	0.402063	3.02834	2.12266	0.00010541	0.618134	0.00313207	0.00524168	1.34493e-05	0.565551	0.00136565	0.00263424	394401	567353	1845810	1133720	1598230	1573010	1163240	1436990	126112	198715	316675	54363.7	56692.6	45763.4	168816	283655	384566	519937	425893	457865
A2APY7	NDUF5_MOUSE	Arginine-hydroxylase NDUFAF5, mitochondrial	Ndufaf5	5	NA	NA	NA	NA	NA	NA	NA	NA	NA	NA	NA	NA	161834	235099	178616	137536	481025	290487	205356	277957	359760	285808	339025	335138	NA	131123	NA	NA	412821	432457	346923	434543
A2AQ07;P68372;P99024;Q7TMM9;Q922F4;Q9CWF2;Q9D6F9;Q9ERD7	TBB1_MOUSE;TBB2A_MOUSE;TBB2B_MOUSE;TBB3_MOUSE;TBB4A_MOUSE;TBB4B_MOUSE;TBB5_MOUSE;TBB6_MOUSE	Tubulin beta-1 chain	Tubb1;Tubb2a;Tubb2b;Tubb3;Tubb4a;Tubb4b;Tubb5;Tubb6	4	0.588822	0.595904	0.661287	0.500513	0.0433222	0.00408508	0.0122992	0.00678273	0.0260477	0.00176068	0.00671951	0.00353591	57165700	45915200	64686800	73699500	39448700	52018900	79261100	67104100	59407700	66415100	69045600	58116800	39140700	40097900	38837900	40255300	53498300	50763800	55862600	54115100
A2AQ19	RTF1_MOUSE	RNA polymerase-associated protein RTF1 homolog	Rtf1	17	0.783106	1.63506	1.53171	2.35664	0.0391354	0.000339768	0.000483227	3.41501e-05	0.0232103	7.64959e-05	0.000129804	4.2516e-06	454699	503794	496082	463644	200740	251911	387303	354580	548453	492395	552503	638614	205365	141099	118704	253939	788839	925806	824685	872796
A2AQP0	MYH7B_MOUSE	Myosin-7B	Myh7b	2	NA	NA	NA	NA	NA	NA	NA	NA	NA	NA	NA	NA	NA	NA	NA	NA	20369.2	18517.6	30279.6	52174.6	NA	NA	NA	NA	NA	NA	NA	NA	NA	NA	NA	NA
A2AR02	PPIG_MOUSE	Peptidyl-prolyl cis-trans isomerase G	Ppig	10	2.80216	2.74903	1.00431	2.88599	6.05529e-05	6.7107e-05	0.019851	8.38851e-05	5.97863e-06	7.58351e-06	0.0117305	1.51536e-05	351160	282593	286381	420412	1440250	1087460	883730	1307850	1256680	1214330	1037600	1304070	265920	218927	108284	134567	1508980	794363	1292260	1434730
A2ARP1;A2ARP1-3;Q6ZQB6;Q6ZQB6-3	VIP1_MOUSE;VIP2_MOUSE	Inositol hexakisphosphate and diphosphoinositol-pentakisphosphate kinase 1	Ppip5k1;Ppip5k2	4	1.40625	3.23522	2.35263	2.81491	0.0159875	5.7022e-05	0.00033648	0.000191435	0.00810777	5.77765e-06	8.10866e-05	4.53485e-05	190245	134541	186652	223227	119275	76584.4	56275.4	156795	314392	319029	345665	475862	NA	54538.9	24669.1	36833.8	159779	257082	276892	342863
A2ASZ8-2;A2ASZ8-3	SCMC2_MOUSE	Isoform 2 of Calcium-binding mitochondrial carrier protein SCaMC-2	Slc25a25	2	NA	NA	NA	NA	NA	NA	NA	NA	NA	NA	NA	NA	125409	123911	94747.5	90499.3	67191.4	82210.4	49400.1	NA	NA	18670.5	NA	NA	NA	NA	NA	NA	73111.5	73360.8	58700.8	36177
A2AT37	RENT2_MOUSE	Regulator of nonsense transcripts 2	Upf2	20	0.381789	1.00857	1.43962	1.40313	0.302572	0.01267	0.00215713	0.00191957	0.243254	0.00668691	0.000869816	0.000804757	192721	239904	236450	194180	76581.3	118029	110675	118376	153538	190037	182823	159542	137738	81685.1	50844.3	78465.9	217649	206660	208517	207850
A2AUM9	CE152_MOUSE	Centrosomal protein of 152 kDa	Cep152	2	NA	NA	NA	NA	NA	NA	NA	NA	NA	NA	NA	NA	NA	NA	NA	44161.9	31362.5	50121.1	46591.1	41415.2	45605.2	51752	56536.3	66169	NA	130153	NA	NA	51232.4	71054.3	75247.1	65734.1
A2AWA9	RBGP1_MOUSE	Rab GTPase-activating protein 1	Rabgap1	22	-0.588681	0.194817	-0.641901	-0.0317403	0.0265664	0.368068	0.0225396	0.865469	0.0147204	0.30997	0.0135727	0.843181	265169	441286	288399	274560	325696	304958	305824	368893	632252	469276	575470	748251	579925	408649	564463	475990	461179	435078	462394	549734
A2AWL7;A2AWL7-3	MGAP_MOUSE	MAX gene-associated protein	Mga	7	NA	NA	NA	NA	NA	NA	NA	NA	NA	NA	NA	NA	45737.5	62874	58898.8	37917.1	104854	151308	96088.8	90698.7	63007.2	74014.8	65086.3	54251.8	4011.72	NA	NA	43373.2	34683.6	52234.9	31258.7	53273.9
A2AWP8;A2AWP8-2;A2AWP8-3;A2AWP8-4	ARGAL_MOUSE	Rho guanine nucleotide exchange factor 10-like protein	Arhgef10l	2	NA	NA	NA	NA	NA	NA	NA	NA	NA	NA	NA	NA	NA	NA	46111	50274.8	38543.3	89793.4	127233	56142.4	NA	18476.2	59491.9	10204.6	NA	42711.3	NA	NA	70713.6	39999.8	30020.2	50597
A2AWP8;A2AWP8-2;A2AWP8-3;A2AWP8-4;A2AWP8-5	ARGAL_MOUSE	Rho guanine nucleotide exchange factor 10-like protein	Arhgef10l	5	0.562965	1.08058	0.0514485	0.102916	0.0823503	0.000496495	0.840074	0.586975	0.0545557	0.000127268	0.812224	0.538625	330661	221927	298743	386178	415177	448080	665531	294793	576323	612507	778399	725196	240684	329309	317703	337122	296393	274937	350320	347771
A2BDX3	MOCS3_MOUSE	Adenylyltransferase and sulfurtransferase MOCS3	Mocs3	12	3.65365	3.39543	4.55158	3.84229	0.000208013	0.000617562	0.000120364	0.000280008	3.49259e-05	0.000173011	1.99284e-05	7.49729e-05	710354	589133	733465	633861	256019	365018	428832	423350	345831	344451	354085	252218	13045.4	24571.1	NA	77087.8	490034	368378	377737	407294
A2BE28;A2BE28-2	LAS1L_MOUSE	Ribosomal biogenesis protein LAS1L	Las1l	21	3.02484	2.31905	2.08164	3.06197	8.98345e-06	1.95897e-05	0.000116501	7.24082e-06	2.23775e-07	9.57425e-07	1.91307e-05	2.83819e-07	411744	414011	594625	565159	877814	883064	926866	1137650	653578	665085	595462	581955	130944	125017	NA	101918	1060410	1059820	826753	946349
A2BH40	ARI1A_MOUSE	AT-rich interactive domain-containing protein 1A	Arid1a	33	1.46532	1.0138	0.871335	1.01464	0.00144854	0.0083097	0.0145569	0.00729934	0.000439878	0.00404238	0.00816747	0.00385907	936089	848484	939327	967872	1134520	1279450	1430050	1890370	1065280	1238640	1217910	919491	406028	337949	657431	838678	860573	1006680	1044230	1208530
A2BH40;E9Q4N7	ARI1A_MOUSE;ARI1B_MOUSE	AT-rich interactive domain-containing protein 1A	Arid1a;Arid1b	2	0.702536	0.0018593	0.255872	0.269688	0.198211	0.99742	0.661422	0.616564	0.149025	0.996854	0.613591	0.57068	127117	70798.5	86897.8	132654	128602	119893	135611	177734	93243.8	100230	92547.5	77299.4	30302.2	82255	159795	146853	105873	101020	109991	92935.3
A2CG63;A2CG63-2	ARI4B_MOUSE	AT-rich interactive domain-containing protein 4B	Arid4b	2	NA	NA	NA	NA	NA	NA	NA	NA	NA	NA	NA	NA	NA	38673.7	44101.4	NA	63260.9	53433.9	44807.4	46864	47225	46843.7	76275	49519.4	NA	20193.2	NA	NA	63430.3	84554.9	78512	59616.1
A2RSJ4	UH1BL_MOUSE	UHRF1-binding protein 1-like	Uhrf1bp1l	11	-1.20957	-0.673601	NA	-0.0813578	0.00172901	0.0128121	NA	0.754183	0.000550365	0.00676934	NA	0.716338	NA	NA	29687	45733.4	42851.1	79282.5	73055.3	56633.3	90426.7	86587.8	82413.2	120276	147967	103517	180339	159636	95284.5	164403	137658	144352
A2RSX7	TYW5_MOUSE	tRNA wybutosine-synthesizing protein 5	Tyw5	4	NA	NA	NA	NA	NA	NA	NA	NA	NA	NA	NA	NA	NA	86830.4	110135	89155	22850	33707.6	22891	52500.9	26672.1	31926.8	66986.4	38826.2	NA	3355.85	NA	NA	83386.8	86398.7	40977.9	67693.9
A2RSY1;A2RSY1-2	KANL3_MOUSE	KAT8 regulatory NSL complex subunit 3	Kansl3	6	NA	NA	NA	NA	NA	NA	NA	NA	NA	NA	NA	NA	103744	92439.2	119554	88933.8	195875	125752	109613	131197	35998.3	31690.2	56186.2	24096.2	39068	34321.1	NA	NA	50455.8	80131.5	48980.5	61063.9
A2RSY6	TRM1L_MOUSE	TRMT1-like protein	Trmt1l	3	2.27164	1.41249	1.92222	1.55086	1.30784e-05	6.98726e-05	1.36741e-05	3.15401e-05	4.59936e-07	8.22925e-06	7.66154e-07	3.7626e-06	643609	668332	564515	579771	794011	668874	808514	902348	507310	489245	419465	446073	194712	130663	173373	179469	514938	447285	480311	462809
A2RSY6;A2RSY6-2	TRM1L_MOUSE	TRMT1-like protein	Trmt1l	12	2.29709	1.56489	1.86462	1.55014	1.33461e-05	6.72163e-05	3.82012e-05	8.95986e-05	4.81138e-07	7.63133e-06	3.62164e-06	1.67796e-05	260413	333456	288584	305879	423126	372185	404058	416505	294011	251381	245345	246215	69635.6	86234.6	110107	75858.9	242863	196472	282907	241811
A2RTL5	RSRC2_MOUSE	Arginine/serine-rich coiled-coil protein 2	Rsrc2	3	0.652139	1.2807	3.24701	1.51295	0.223006	0.0243766	0.000155964	0.0120441	0.170798	0.0141974	2.89068e-05	0.00686702	611127	650618	623991	545899	99198.5	128671	65893.7	127280	193715	173084	136846	168940	25213.2	83425.6	73338	125151	221239	205274	168008	148393
A3KGB4	TBC8B_MOUSE	TBC1 domain family member 8B	Tbc1d8b	2	NA	NA	NA	NA	NA	NA	NA	NA	NA	NA	NA	NA	NA	NA	NA	NA	1164620	1458390	1938270	1071410	4308360	3567600	4167380	4205240	NA	NA	NA	NA	1786160	2885020	3720440	2433230
A3KGF7	PLCB2_MOUSE	1-phosphatidylinositol 4,5-bisphosphate phosphodiesterase beta-2	Plcb2	4	NA	0.276079	0.755944	0.70675	NA	0.259708	0.00516827	0.0415393	NA	0.208356	0.00244586	0.0277191	277794	306385	305317	254148	224404	NA	258561	NA	164386	240433	234697	250743	163490	143390	242703	164780	286025	163480	371579	337484
A3KGS3;A3KGS3-2	RGPA2_MOUSE	Ral GTPase-activating protein subunit alpha-2	Ralgapa2	6	-1.06449	-2.72997	-1.22955	-0.953059	0.0156587	0.000381696	0.00637109	0.00822117	0.00791666	8.94245e-05	0.0031349	0.00442271	80274.8	43031.7	79690.6	81121.4	94280.3	108173	72406.3	49564.1	40526.4	15800.6	26761.8	NA	146225	179558	258376	113444	80497.3	92775.5	71998.1	90555
A3KMP2	TTC38_MOUSE	Tetratricopeptide repeat protein 38	Ttc38	7	-1.75936	-0.706415	-0.0771304	0.510432	0.00289469	0.00634891	0.85418	0.0220748	0.00105076	0.00295122	0.827297	0.013581	322524	381926	116260	234024	NA	66882.2	151462	45343.7	184988	175874	135936	175089	252152	279493	312418	216824	328175	391016	391443	344024
A6H5X4;A6H5X4-3	PHF11_MOUSE	PHD finger protein 11	Phf11	7	NA	NA	NA	NA	NA	NA	NA	NA	NA	NA	NA	NA	130840	92904.2	60139	23681.1	63753.5	150453	234023	216886	818164	710531	1874470	687537	NA	NA	NA	NA	41770.4	NA	110648	NA
A6H5Y3	METH_MOUSE	Methionine synthase	Mtr	10	-1.37602	-1.57114	-0.955207	-0.85162	0.00489013	0.000854899	0.00165713	0.000473986	0.00196851	0.000261803	0.00062809	0.000145938	198676	256257	309244	217675	91902.7	180472	355676	190018	131598	269575	202136	114819	513439	494038	449494	491105	253197	239857	271419	281649
A6H5Z3	EXC6B_MOUSE	Exocyst complex component 6B	Exoc6b	4	0.360034	0.348601	-0.936365	-0.193427	0.221332	0.195816	0.0364349	0.51162	0.169313	0.149953	0.0233952	0.460274	241434	197766	79982.6	155813	392516	411876	439654	315436	397947	350268	388771	517528	387266	321663	338637	216729	275647	295725	311320	185594
A6H5Z3;Q8R313	EXC6B_MOUSE;EXOC6_MOUSE	Exocyst complex component 6B	Exoc6;Exoc6b	2	-1.93038	-1.96605	NA	-2.33716	0.00488097	0.00204419	NA	0.00419499	0.00196297	0.000765509	NA	0.00204387	NA	44466.9	NA	54796.6	28869.5	77588.9	76729.1	44494.6	60529.3	42702.9	54294	61006.8	240760	314666	NA	109501	22998.3	56287.7	26538.5	70307.7
A6H611	MIPEP_MOUSE	Mitochondrial intermediate peptidase	Mipep	16	1.35132	2.52996	1.449	2.35411	0.00089431	1.08133e-05	0.000625038	9.76999e-06	0.000236204	2.7961e-07	0.000181634	5.25773e-07	210484	272018	345433	354480	340575	298713	207857	263924	663085	788490	617253	590682	103260	138539	93807.7	108232	552464	444475	597707	595870
A6H619;A6H619-2	PHRF1_MOUSE	PHD and RING finger domain-containing protein 1	Phrf1	3	1.46245	0.843848	1.57749	0.697587	0.0151988	0.120013	0.0104701	0.191169	0.00762977	0.086484	0.00557812	0.151929	1138900	1089530	1305950	1100770	1407490	1206970	885408	902595	628590	837661	710343	856440	297195	179329	1014920	489417	746750	699202	512578	593548
A6H630	ARMT1_MOUSE	Damage-control phosphatase ARMT1	Armt1	5	-0.709667	0.843481	NA	0.827249	0.10218	0.0283518	NA	0.00893126	0.0698609	0.0169361	NA	0.00486391	NA	NA	95751.5	36981.4	NA	36959.4	87356.5	47597.3	136576	210989	219792	113720	96456.1	89903.7	58987.1	117745	162701	136090	169604	141100
A6H8H2;A6H8H2-2	DEN4C_MOUSE	DENN domain-containing protein 4C	Dennd4c	39	-2.4744	-0.960453	-2.38804	-0.446146	1.71293e-05	0.000735382	4.11056e-06	0.0347945	7.44179e-07	0.000216166	8.76622e-08	0.022711	386155	368288	322244	329366	217815	369784	437953	352593	1058890	833159	1041560	1175500	2019140	2050940	1705510	1866810	1241070	1536760	1445350	1201420
A6PWY4;A6PWY4-2	WDR76_MOUSE	WD repeat-containing protein 76	Wdr76	6	3.36154	1.68939	2.52748	3.03931	1.20442e-05	0.00284832	0.000172574	2.35275e-05	4.06144e-07	0.00113933	3.32903e-05	2.40577e-06	206933	160887	242527	297584	390373	361212	382285	468609	133327	134269	206891	83893.7	40129.8	26707.1	NA	57036.3	354880	326510	328512	264565
A6X8Z5	RHG31_MOUSE	Rho GTPase-activating protein 31	Arhgap31	6	-0.923275	-1.93766	-0.447109	-1.27134	0.00521414	0.000626905	0.0832221	0.000120611	0.00213463	0.000176458	0.0593588	2.49398e-05	849280	812644	623311	485137	402156	394110	636650	578907	483289	198593	288250	162575	879615	771889	1205770	1028870	333968	362725	415608	430155
A6X919	D19L1_MOUSE	Probable C-mannosyltransferase DPY19L1	Dpy19l1	3	NA	NA	NA	NA	NA	NA	NA	NA	NA	NA	NA	NA	NA	NA	68111.4	NA	51236	51543.5	96148.7	80167.9	113707	74138.2	43434.8	115810	49612.1	155240	NA	NA	91900.6	NA	79607.4	32014.3
A6X935;A6X935-2	ITIH4_MOUSE	Inter alpha-trypsin inhibitor, heavy chain 4	Itih4	2	-0.550326	NA	NA	NA	0.208383	NA	NA	NA	0.157902	NA	NA	NA	NA	NA	NA	NA	291068	125288	166592	92032	7068.95	NA	28416.4	NA	270027	184298	181595	315116	NA	NA	NA	NA
A8C756	THADA_MOUSE	Thyroid adenoma-associated protein homolog	Thada	16	NA	NA	NA	NA	NA	NA	NA	NA	NA	NA	NA	NA	286551	415418	446968	499734	106286	163595	230479	214175	394390	446640	414289	374755	NA	87357.7	NA	NA	380635	306142	358654	325767
A8Y5H7;A8Y5H7-2;A8Y5H7-3	S14L1_MOUSE	SEC14-like protein 1	Sec14l1	2	NA	NA	NA	NA	NA	NA	NA	NA	NA	NA	NA	NA	344797	256535	226447	325153	136479	237670	NA	198798	197241	182186	249233	239471	98003.6	NA	NA	NA	92178.9	84845.6	NA	NA
B1AQJ2	UBP36_MOUSE	Ubiquitin carboxyl-terminal hydrolase 36	Usp36	14	NA	NA	NA	NA	NA	NA	NA	NA	NA	NA	NA	NA	331479	285305	360306	279444	247256	210543	159479	310283	110009	182772	167178	91766.8	NA	NA	NA	NA	196151	178729	204196	241830
B1AR13	CISD3_MOUSE	CDGSH iron-sulfur domain-containing protein 3, mitochondrial	Cisd3	4	NA	NA	NA	NA	NA	NA	NA	NA	NA	NA	NA	NA	NA	314895	452249	351155	419973	481189	193504	273221	231903	135846	110649	241754	NA	37586.8	NA	NA	949042	633601	224794	442043
B1ARD6	SLFN9_MOUSE	Schlafen family member 9	Slfn9	16	2.26298	0.848395	1.39435	1.32622	0.00011285	0.0439557	0.00143911	0.001597	1.48493e-05	0.0279023	0.000525089	0.000646844	178559	161027	237933	257007	229704	379503	529517	442156	111473	186850	237604	103379	106239	52130.2	75289.4	101573	236875	209646	208312	143000
B1AUE5	PEX10_MOUSE	Peroxisome biogenesis factor 10	Pex10	4	0.245937	1.73337	0.82881	2.53938	0.544616	0.000483293	0.141109	2.15545e-05	0.481238	0.000123046	0.107131	2.02443e-06	325904	233078	84121.7	81256.6	165264	116894	72428.3	76303	352186	306755	207679	377132	67353.2	73451.4	143376	83954.5	404893	497573	537557	552093
B1AVH7	TBD2A_MOUSE	TBC1 domain family member 2A	Tbc1d2	11	-2.75503	-0.376612	NA	-1.42184	0.000102487	0.225699	NA	0.00107773	1.28565e-05	0.176719	NA	0.000396726	NA	NA	NA	NA	NA	47912.8	51365.9	25851.3	236227	165860	194997	288574	192040	209099	363392	373105	77584.4	104238	131753	87569.5
B1AVY7	KI16B_MOUSE	Kinesin-like protein KIF16B	Kif16b	9	0.867149	0.416795	-0.584687	-0.037452	0.0698556	0.256506	0.180083	0.922215	0.0450429	0.20535	0.140153	0.908288	72385.1	31971.3	48878.2	59874.9	141258	198093	181061	77342	106452	102872	97004.3	133183	76315.9	142803	54930.8	64582.3	83256.1	56330.8	77711.3	85683.9
B1AVZ0	UPP_MOUSE	Uracil phosphoribosyltransferase homolog	Uprt	10	-1.21143	0.390955	0.0508367	-0.0337567	0.0012335	0.0772575	0.822566	0.929802	0.000354172	0.0523716	0.792106	0.91783	636309	731005	475188	524033	168576	251680	325599	266388	822747	785816	649331	967890	551637	641900	498427	662937	343055	544361	1068870	466996
B1AX39	ZCHC7_MOUSE	Zinc finger CCHC domain-containing protein 7	Zcchc7	2	NA	NA	NA	NA	NA	NA	NA	NA	NA	NA	NA	NA	NA	77222.2	NA	18269.5	75450.6	110313	91293	100806	44299.5	15278.8	38978.6	52170.3	NA	NA	NA	NA	85327.3	98432.8	82616.1	84182.2
B1AY10	NFX1_MOUSE	Transcriptional repressor NF-X1	Nfx1	11	NA	NA	NA	NA	NA	NA	NA	NA	NA	NA	NA	NA	33941.4	42966.6	63491.7	72004.2	45844.5	30105.7	29321.4	43786.9	129517	94512	98479.1	110532	NA	NA	29162.4	NA	95124.2	131196	99928.8	130197
B1AY13	UBP24_MOUSE	Ubiquitin carboxyl-terminal hydrolase 24	Usp24	22	-0.698448	1.13351	-0.112055	1.26951	0.0637633	0.000594221	0.687723	0.000457628	0.0406781	0.000165011	0.641591	0.000137956	128068	94412	98373.1	156319	44156.2	78655	114865	95940.4	305773	264883	296235	325849	155523	139991	97930.1	135913	336215	336300	295110	258933
B1AZA5	TM245_MOUSE	Transmembrane protein 245	Tmem245	4	-2.73283	-1.49895	-1.81515	-3.22795	0.000212391	0.000110192	0.00160967	0.000345776	3.59841e-05	1.61231e-05	0.000606981	9.78859e-05	145611	120304	215652	397859	39337.1	185275	143393	119027	328647	271197	193940	279209	702212	741950	685173	747948	31189.7	162491	47697.8	126817
B1AZI6	THOC2_MOUSE	THO complex subunit 2	Thoc2	25	1.23274	0.222089	1.04035	0.974235	0.000397492	0.19861	0.000231338	0.000446553	8.07228e-05	0.152362	4.99632e-05	0.000133487	999957	859487	849907	837073	992195	989092	919459	1208390	589767	572775	528640	482559	457214	458384	399084	476342	942138	908327	782747	772686
B1AZP2;B1AZP2-2;B1AZP2-3	DLGP4_MOUSE	Disks large-associated protein 4	Dlgap4	5	0.0530254	-0.446474	0.617654	0.573742	0.871337	0.0968586	0.0798139	0.0225575	0.845656	0.0678742	0.0565877	0.0139377	210881	350968	480656	453918	154014	241638	388305	245764	218019	122123	184555	229640	264261	246368	249352	207862	404950	403530	319933	278467
B2RQC6	PYR1_MOUSE	CAD protein	Cad	58	1.3288	2.54576	2.51226	2.76612	0.000328775	2.39493e-06	3.12874e-06	1.934e-06	6.23291e-05	1.02614e-08	4.71376e-08	7.69058e-09	5623860	4574720	5405990	5779990	1824730	2163150	3025780	2680380	5952720	6212520	5725110	5977210	889790	993106	951396	1071350	6697580	6435770	6194420	6199700
B2RR83	YTDC2_MOUSE	3'-5' RNA helicase YTHDC2	Ythdc2	14	-0.330069	2.083	1.61051	1.42659	0.525757	0.000761302	0.0029169	0.00756974	0.461275	0.0002258	0.00124921	0.00403069	159990	161877	148143	165118	21034.3	39476.3	62098.6	59526.3	213908	247973	213957	274763	43317.1	35728.2	42948.1	125783	115702	191072	124066	140895
B2RRD7	BRPF1_MOUSE	Peregrin	Brpf1	3	1.73448	NA	-0.688066	0.311623	0.000276303	NA	0.0956153	0.311825	4.96494e-05	NA	0.0694034	0.262108	37490.4	NA	63996.8	30065.9	199803	216648	200389	295165	NA	325092	88760.5	NA	56173.8	67510.9	NA	85003.7	66826.7	75711.7	NA	113891
B2RRE7	OTUD4_MOUSE	OTU domain-containing protein 4	Otud4	20	0.846826	1.07928	1.50044	0.797435	0.0370732	0.00688846	0.00159857	0.0266681	0.0217195	0.00323929	0.000601556	0.0167957	1368750	1428470	2009240	1369530	630312	1000980	1272370	1154570	1275690	1386430	1254810	1045970	407618	361634	834988	804215	781396	1021140	979551	1001940
B2RSH2;P08752	GNAI1_MOUSE;GNAI2_MOUSE	Guanine nucleotide-binding protein G(i) subunit alpha-1	Gnai1;Gnai2	4	2.74752	1.4888	-2.70434	0.74549	0.000482541	0.0101449	0.00094012	0.132284	0.000104144	0.00510695	0.000308027	0.100647	102278	36089.4	82433.9	71385.9	5102360	1997790	2820420	2822540	1637250	1226090	1423280	1153210	709784	799978	234843	334060	672748	610999	870216	864730
B2RSH2;P08752;P18872-2;Q9DC51	GNAI1_MOUSE;GNAI2_MOUSE;GNAI3_MOUSE;GNAO_MOUSE	Guanine nucleotide-binding protein G(i) subunit alpha-1	Gnai1;Gnai2;Gnai3;Gnao1	2	1.01796	-0.434212	-2.36527	-1.14319	0.0473199	0.379113	0.00183728	0.0723596	0.0288562	0.320777	0.000714537	0.0513683	129049	126834	132122	273858	1601540	1791900	1768210	1428950	726739	717362	576802	562536	1415700	1395680	459611	528049	619437	359378	423156	188016
B2RSH2;P08752;Q9DC51	GNAI1_MOUSE;GNAI2_MOUSE;GNAI3_MOUSE	Guanine nucleotide-binding protein G(i) subunit alpha-1	Gnai1;Gnai2;Gnai3	4	-0.234391	-1.41779	-1.75135	-1.67906	0.617609	0.00937218	0.00313207	0.00667951	0.55842	0.00464914	0.00136556	0.00346687	4853210	3640310	3458470	4830200	14988400	12505200	9547520	11572300	6867140	6211100	4933040	5058300	24156100	21108800	7667890	11542400	6747440	4562780	3972620	3000070
B2RUR8	OTU7B_MOUSE	OTU domain-containing protein 7B	Otud7b	10	NA	NA	NA	NA	NA	NA	NA	NA	NA	NA	NA	NA	281632	344223	276027	363325	115600	96351.5	122072	118625	245271	333630	272059	280120	NA	32741	NA	NA	419825	471923	384005	412603
B2RWS6	EP300_MOUSE	Histone acetyltransferase p300	Ep300	14	1.02573	0.246102	0.255506	0.361469	0.0107662	0.511975	0.470034	0.300288	0.00505247	0.452454	0.415176	0.251557	224758	297949	341888	303684	519749	438924	517393	519402	376101	312355	368644	209795	212164	292159	157353	405645	340623	242719	292774	392034
B2RWS6;P45481	CBP_MOUSE;EP300_MOUSE	Histone acetyltransferase p300	Crebbp;Ep300	8	0.363615	-0.198739	0.0971079	0.00908125	0.144791	0.279407	0.574368	0.970205	0.103906	0.226114	0.521697	0.964694	247539	244065	272547	277503	299647	272546	417682	292713	247938	253991	228889	186024	249233	212891	283977	267681	288787	312169	191137	211009
B2RX12;B2RX12-2;B2RX12-3	MRP3_MOUSE	ATP-binding cassette sub-family C member 3	Abcc3	17	1.55597	NA	-3.61653	-2.95485	0.00141844	NA	0.0015252	5.23686e-06	0.000425718	NA	0.000566256	1.3342e-07	102799	51688.3	7080.61	18972.8	1537810	738551	1551840	693241	NA	NA	NA	NA	366912	350161	349828	405698	48431	45242.8	61384.6	33334
B2RX12;B2RX12-2;B2RX12-3;O35379	MRP1_MOUSE;MRP3_MOUSE	ATP-binding cassette sub-family C member 3	Abcc1;Abcc3	2	1.2594	0.125643	-1.54634	-0.378787	0.0184179	0.756647	0.00379836	0.0972243	0.00963095	0.717456	0.00170551	0.0710569	113760	230985	195923	95318.8	2070180	895539	672076	967764	805310	685210	349089	352888	NA	464746	397516	503751	400668	310547	331714	305744
B2RX14	TUT4_MOUSE	Terminal uridylyltransferase 4	Tut4	11	-1.91831	0.562336	0.616383	0.631685	0.00186558	0.0942268	0.0750644	0.0812182	0.000602704	0.0657628	0.0528565	0.0583184	109443	132100	96208.8	109150	9475.43	21383.9	35767.2	19571.6	128802	101344	107105	122444	82231.2	97574.9	89549.2	43511.7	87309.6	143828	109467	116910
B2RXC1	TPC11_MOUSE	Trafficking protein particle complex subunit 11	Trappc11	11	-1.03342	-0.704249	-0.618685	-0.322574	0.00640891	0.0192892	0.0333152	0.281762	0.00272004	0.0108516	0.0210949	0.234544	268276	267467	233785	284188	164473	168682	275608	206558	291188	256099	230302	292522	531390	505515	319527	355937	309696	430141	323240	255097
B2RXR6	ANR44_MOUSE	Serine/threonine-protein phosphatase 6 regulatory ankyrin repeat subunit B	Ankrd44	14	-0.77314	-0.720938	-0.0696003	-0.859087	0.0635701	0.0278821	0.823468	0.00834157	0.0405185	0.016587	0.793294	0.00449854	202296	216506	291028	279021	103914	107452	244341	194499	180771	137903	149229	208549	268304	383962	198867	242399	153889	131607	145720	137792
B2RXS4	PLXB2_MOUSE	Plexin-B2	Plxnb2	47	1.23768	0.593218	-0.202934	-0.571073	0.00117979	0.00911407	0.282439	0.0106932	0.000336058	0.00450018	0.233048	0.00598343	1295210	1369220	1222400	1229690	4442050	3495500	3712560	2618550	2375270	2165040	2392330	2756550	1702070	1646710	1342420	1460390	930516	1107290	975811	973892
B2RXV4	FLVC1_MOUSE	Feline leukemia virus subgroup C receptor-related protein 1	Flvcr1	2	-0.610058	-2.38072	-0.741614	-0.293846	0.0871374	0.000395737	0.0524892	0.401244	0.0581413	9.38098e-05	0.035332	0.348895	114042	175840	109244	95147.4	111105	166633	146637	115089	34782.1	63778.5	51590.2	24924.3	186043	122354	324253	253918	110441	174108	193472	196485
B2RY04	DOCK5_MOUSE	Dedicator of cytokinesis protein 5	Dock5	10	-1.81823	-0.303965	-0.995604	-1.23405	0.00125195	0.306666	0.0334811	0.00284087	0.00036161	0.251458	0.0212129	0.00128568	75733.5	45475.1	110111	37612.3	NA	24229	54934.6	34051.7	113651	76436	107241	135645	94312	133658	186982	108818	66192.6	64529.2	42998.1	40619.5
B2RY04;Q8BUR4	DOCK1_MOUSE;DOCK5_MOUSE	Dedicator of cytokinesis protein 5	Dock1;Dock5	2	-0.952022	-0.627429	-1.89707	-1.3111	0.0275215	0.138696	0.00501912	0.014095	0.0153124	0.101676	0.00236749	0.00821251	132341	190642	205385	50483	NA	197969	258626	311329	513319	280986	198963	410202	487720	598370	302631	653812	94501.1	300206	189957	249289
B2RY56	RBM25_MOUSE	RNA-binding protein 25	Rbm25	19	0.90529	0.651351	0.983436	0.747196	0.00351244	0.00162243	0.000450186	0.00185825	0.00132176	0.000584873	0.000118758	0.000774827	3124690	4151260	3252470	3128800	3807290	3284410	2605420	3428740	3002770	2896120	2646160	3230260	1717050	1661840	1876200	1913680	2940840	2284590	3052000	3414240
B7ZMP1	XPP3_MOUSE	Xaa-Pro aminopeptidase 3	Xpnpep3	6	1.7708	1.5064	1.21572	1.91526	0.000713488	0.00130469	0.00317023	0.000226895	0.000175693	0.000444432	0.00138475	5.67131e-05	355701	336820	287672	295865	571703	567087	349611	435874	493521	473788	338443	388352	208398	170522	94152.2	120286	494216	464044	605563	517234
B8JK39	ITA9_MOUSE	Integrin alpha-9	Itga9	3	NA	NA	NA	NA	NA	NA	NA	NA	NA	NA	NA	NA	NA	NA	NA	NA	327520	176095	119853	144053	NA	NA	NA	NA	NA	NA	NA	NA	NA	NA	NA	NA
B8ZXI1	QTRT2_MOUSE	Queuine tRNA-ribosyltransferase accessory subunit 2	Qtrt2	6	NA	NA	NA	NA	NA	NA	NA	NA	NA	NA	NA	NA	337632	434167	284098	417679	75417.6	89183.4	92890.2	97362.5	246438	308483	302726	258858	19657.9	NA	NA	NA	518378	388970	307449	445929
B9EJ80	PDZD8_MOUSE	PDZ domain-containing protein 8	Pdzd8	6	-0.247565	-0.388085	-0.145586	-0.585674	0.557633	0.227332	0.654425	0.124728	0.495497	0.178428	0.606593	0.0942602	109781	87974	149682	97987	162200	130028	70172.9	74831.3	77271.6	131093	95465.9	97668.8	169581	120961	80745.7	146228	119001	57818.8	62068.6	99587.9
B9EJ86	OSBL8_MOUSE	Oxysterol-binding protein-related protein 8	Osbpl8	32	-1.2641	-1.00757	-2.33884	-0.638452	0.00192844	0.0029734	5.62693e-05	0.0201192	0.000626311	0.00120004	6.64366e-06	0.0122255	1723830	1966960	1050560	1468800	3087470	4486710	3141230	2474200	4504360	3432420	3783970	5062240	9769340	9261110	6339770	7056560	4530870	5396730	5205190	4629280
B9EJR8	DAAF5_MOUSE	Dynein assembly factor 5, axonemal	Dnaaf5	7	0.015577	1.56457	1.62856	1.23077	0.967678	0.000746063	0.00065032	0.00297466	0.959765	0.000220857	0.000191263	0.00136369	532031	622677	560502	565327	149012	178039	269883	176399	559807	605996	652509	540271	280729	139814	NA	172033	474477	384382	391266	497588
B9EKI3	TMF1_MOUSE	TATA element modulatory factor	Tmf1	15	0.624852	-1.39271	-0.305063	-0.956218	0.0175515	0.000525284	0.118906	0.00660763	0.00904776	0.000139377	0.0885688	0.00342456	211281	215014	172923	165771	367589	411917	343993	341975	112495	83146.5	130957	68298.3	281760	205440	251927	239342	76180.5	168113	125383	135736
C0HKD8;C0HKD9	MFA1A_MOUSE;MFA1B_MOUSE	Microfibrillar-associated protein 1A	Mfap1a;Mfap1b	8	1.61632	1.04146	1.23678	1.55108	0.000151078	0.000567474	0.000312339	5.05277e-05	2.25798e-05	0.000154473	7.40579e-05	7.36613e-06	1825060	1731970	2082870	1669720	2476590	2525160	1958720	2694130	1588950	1824150	1742870	1767090	771462	619995	1079600	813257	2193650	2079130	2395270	2447290
C0HKE1;C0HKE2;C0HKE3;C0HKE4;C0HKE5;C0HKE6;C0HKE7;C0HKE8;C0HKE9;Q64523;Q6GSS7;Q8BFU2;Q8CGP5;Q8CGP6;Q8CGP7	H2A1B_MOUSE;H2A1C_MOUSE;H2A1D_MOUSE;H2A1E_MOUSE;H2A1F_MOUSE;H2A1G_MOUSE;H2A1H_MOUSE;H2A1I_MOUSE;H2A1K_MOUSE;H2A1N_MOUSE;H2A1O_MOUSE;H2A1P_MOUSE;H2A2A_MOUSE;H2A2C_MOUSE;H2A3_MOUSE	Histone H2A type 1-B	H2ac11;H2ac12;H2ac13;H2ac15;H2ac20;H2ac4;H2ac6;H2ac7;H2ac8;H2aw;Hist1h2af;Hist1h2an;Hist1h2ao;Hist1h2ap;Hist2h2aa1	2	-1.71804	-2.14212	-0.0929229	-3.38344	0.000335222	1.75957e-05	0.709583	1.91091e-05	6.40613e-05	7.21606e-07	0.66446	1.67067e-06	6112060	3622640	4668800	4193960	1750610	998103	1473560	1964170	1399490	1199670	1090990	1126370	4924550	3882700	6905200	5072390	481527	250128	674948	602365
C0HKG5;C0HKG6	RNT2A_MOUSE;RNT2B_MOUSE	Ribonuclease T2-A	Rnaset2a;Rnaset2b	4	0.650434	-0.371184	-2.00065	-2.14829	0.110184	0.338491	0.00150389	0.000520432	0.0760332	0.282182	0.000556307	0.000164181	NA	101778	105864	93906	710855	736228	568138	575677	430317	302034	295534	338789	552873	671693	275993	304776	103913	99667.1	107106	64786.2
D0QMC3	MNDAL_MOUSE	Myeloid cell nuclear differentiation antigen-like protein	Mndal	15	-0.076824	0.319892	0.730525	-0.608217	0.792222	0.150265	0.0059084	0.279586	0.750494	0.111293	0.00287745	0.232521	1548620	1430940	1271180	1390150	892948	693387	720234	983252	1203180	1151510	1265030	990027	989857	997595	874280	701210	840558	194785	1069080	560523
D0QMC3;O35368	IFI3_MOUSE;MNDAL_MOUSE	Myeloid cell nuclear differentiation antigen-like protein	Ifi203;Mndal	4	1.51633	2.20827	0.778586	-0.192278	0.00255542	0.000273539	0.0666659	0.826923	0.000895053	5.73026e-05	0.046219	0.79751	172622	162462	125303	235807	347792	272323	221543	316913	457851	526143	591020	411987	85193.4	131703	161896	60282	173599	17362.9	201542	94507.2
D0QMC3;P0DOV1-2	IFI5B_MOUSE;MNDAL_MOUSE	Myeloid cell nuclear differentiation antigen-like protein	Mnda;Mndal	2	NA	NA	-0.679	0.86809	NA	NA	0.513917	0.322145	NA	NA	0.460512	0.271819	NA	109522	42722.7	5897.93	NA	NA	NA	NA	NA	NA	NA	NA	51247.8	73872.6	54322.7	31165.5	251203	17065.8	153038	97237
D0QMC3;P0DOV1-2;Q8CGE8	IFI5A_MOUSE;IFI5B_MOUSE;MNDAL_MOUSE	Myeloid cell nuclear differentiation antigen-like protein	Ifi205a;Mnda;Mndal	3	NA	NA	-0.47466	-1.14006	NA	NA	0.236795	0.216538	NA	NA	0.191024	0.174756	351872	333415	276179	390997	NA	NA	NA	NA	NA	NA	NA	NA	659664	716073	442255	260760	534793	42504.1	502219	179069
D0QMC3;P0DOV2	IFI4_MOUSE;MNDAL_MOUSE	Myeloid cell nuclear differentiation antigen-like protein	Ifi204;Mndal	4	0.829308	0.647668	-1.22669	0.429768	0.0158628	0.0110127	0.00698336	0.358663	0.00803245	0.00565622	0.00349439	0.307862	466543	662465	235685	306510	1923540	1143380	1609020	1952870	1652310	1388760	1765190	1368970	978271	954728	1128480	737228	2119620	559765	1841910	1016830
D3YXK1	SAMD1_MOUSE	Atherin	Samd1	2	-0.0232012	-0.530104	-0.246016	-0.944025	0.968018	0.351321	0.663355	0.102741	0.960287	0.293875	0.61577	0.0755773	173072	262662	258564	196862	279959	196356	263512	308742	252674	176258	219437	143097	159961	119184	515621	541519	127189	110277	133518	182059
D3YXK2	SAFB1_MOUSE	Scaffold attachment factor B1	Safb	20	1.01254	0.549961	0.868478	0.480205	0.00199036	0.00728035	0.000924169	0.0197661	0.000654072	0.00347365	0.000301905	0.0119847	3658310	4004700	3809330	3468200	4598850	4123320	3476300	4600970	3396130	3272250	3193930	3195690	1894920	1883630	2676780	2166830	2514130	3139510	2803980	3043410
D3YXK2;Q80YR5	SAFB1_MOUSE;SAFB2_MOUSE	Scaffold attachment factor B1	Safb;Safb2	7	1.14756	0.519228	0.603248	0.721075	0.00147163	0.0240886	0.0193221	0.00278954	0.000448538	0.0139932	0.0113468	0.00125928	1021030	1116960	790128	737068	1535630	1296030	1052760	1495850	998958	1042240	890523	779222	534981	613833	784361	565504	924126	1031610	979126	1002280
D3YZG8	MTD2L_MOUSE	Probable bifunctional methylenetetrahydrofolate dehydrogenase/cyclohydrolase 2	Mthfd2l	2	NA	NA	NA	NA	NA	NA	NA	NA	NA	NA	NA	NA	243693	217292	NA	183966	NA	291398	123840	271308	223434	48749.5	98821.9	NA	NA	8297.06	NA	NA	131406	NA	115129	NA
D3YZP9	CCDC6_MOUSE	Coiled-coil domain-containing protein 6	Ccdc6	10	-1.8309	0.0794079	-1.23058	-0.561668	2.41493e-05	0.608525	8.14706e-05	0.00357064	1.42352e-06	0.555264	1.16409e-05	0.0016866	309570	249654	230357	244671	143615	168159	209394	170485	722859	587365	710067	739662	589952	588557	661763	665220	378827	438620	420868	402791
D3Z4I3;Q62176	RBM24_MOUSE;RBM38_MOUSE	RNA-binding protein 24	Rbm24;Rbm38	7	NA	NA	NA	NA	NA	NA	NA	NA	NA	NA	NA	NA	478771	452902	1030730	596563	438190	400950	438813	497056	402914	330945	288945	253870	35030.1	51294.7	NA	NA	469192	454258	427046	520791
D3Z4S3	PTRD1_MOUSE	Putative peptidyl-tRNA hydrolase PTRHD1	Ptrhd1	3	NA	-3.43211	-0.614182	-1.92325	NA	0.000126926	0.131933	4.4769e-05	NA	1.93628e-05	0.0992442	6.20583e-06	219422	345035	129378	341744	NA	NA	NA	NA	NA	53200.6	18767.1	47864.2	280282	459322	367368	448707	96145.8	84261.3	91512.4	122476
D3Z6Q9	BIN2_MOUSE	Bridging integrator 2	Bin2	16	-0.114283	-0.107093	0.538448	-0.466417	0.781316	0.624692	0.045958	0.0605815	0.737935	0.572201	0.0304011	0.042009	4456370	5829580	3672590	4263570	1447540	2685530	4445050	4083350	2990160	3275060	2778490	3539730	2399890	2911260	3650020	4274840	2236910	1772430	2445430	2650550
D3Z6Q9;O08539-2	BIN1_MOUSE;BIN2_MOUSE	Bridging integrator 2	Bin1;Bin2	2	-1.271	-1.32098	0.0481188	-1.70986	0.000339867	5.73741e-05	0.79649	7.00842e-06	6.51427e-05	5.86756e-06	0.762981	2.64093e-07	7957590	9495890	6540210	7073760	2473990	2807600	3868470	3559730	3197930	2866590	3094620	3943590	7600370	7014880	8148270	8449020	2093180	2301580	2352650	2422910
D3Z7P3	GLSK_MOUSE	Glutaminase kidney isoform, mitochondrial	Gls	5	1.71002	2.08776	0.00431134	1.44128	0.00233838	0.00111814	0.993295	0.00773601	0.000801034	0.000365667	0.992332	0.00413095	135556	198646	103670	270275	665199	560676	468770	506097	799210	833116	541950	913619	274209	256902	122763	98527.7	593598	350643	418415	470220
D3Z7P3-2	GLSK_MOUSE	Isoform 2 of Glutaminase kidney isoform, mitochondrial	Gls	4	0.146974	-0.589326	0.735209	0.72044	0.636384	0.0058207	0.00168391	0.001333	0.578663	0.00266168	0.000640651	0.000516561	1289070	1308990	1497720	1253330	1112570	1165620	605203	828513	613529	659048	514279	529910	900206	748252	862554	833572	1164060	1425720	1331820	1400890
D3Z7P3;D3Z7P3-2	GLSK_MOUSE	Glutaminase kidney isoform, mitochondrial	Gls	20	0.713196	0.49337	0.8522	0.946781	0.0338709	0.0584896	0.00711479	0.00306091	0.0195734	0.0383555	0.00356705	0.00140845	4401720	4656070	5586690	4892430	5502340	4585120	3614420	4399030	4093360	4492250	4245620	3783470	3488000	3214700	2637320	2120140	5396310	5458440	4606150	5472450
E1U8D0	SOGA1_MOUSE	Protein SOGA1	Soga1	10	-0.278227	-0.674127	-0.482955	-0.500543	0.382293	0.0170782	0.0952796	0.0742132	0.319559	0.00945276	0.0690675	0.0528534	72879.5	75046	97776.2	97290.3	66241.6	105032	121895	112792	86463.4	71940.9	79996.4	80076.5	91012.7	96008.4	165005	157678	66427.6	86612.1	87554	99958.8
E2JF22	PIEZ1_MOUSE	Piezo-type mechanosensitive ion channel component 1	Piezo1	11	0.912605	-0.440052	-1.29886	-0.996662	0.018194	0.153131	0.00281019	0.0097988	0.00947929	0.113791	0.00119861	0.0054168	66927.9	88272.9	105785	78941.5	482455	407462	380614	313159	168031	178729	142299	164233	183532	152567	195300	379429	81895	92720.7	115249	132268
E9PUQ8	DGKD_MOUSE	Diacylglycerol kinase delta	Dgkd	5	0.286176	-0.617082	NA	-1.35681	0.515708	0.291631	NA	0.0245675	0.450497	0.237219	NA	0.0153285	NA	NA	82679	51595.6	103783	197883	123995	101930	47193.3	123767	107735	42060.9	60470	NA	139129	151945	21422.6	45283.6	68352.4	40423.4
E9PVA8	GCN1_MOUSE	eIF-2-alpha kinase activator GCN1	Gcn1	81	-0.163999	1.23619	1.25681	1.10635	0.603063	0.000723153	0.000812026	0.00133864	0.543318	0.000211615	0.000257084	0.000520653	2651060	2735390	2719910	2954010	741158	1035380	1317110	1187660	2970770	2871050	2875680	3168910	1449750	1458110	876387	1137340	2537040	2457460	2606960	2409080
E9PVB5;E9PVB5-2	TTC17_MOUSE	Tetratricopeptide repeat protein 17	Ttc17	3	NA	NA	NA	NA	NA	NA	NA	NA	NA	NA	NA	NA	NA	NA	NA	17184.4	90993.6	82652.6	51515.6	46337.4	87718.5	74083	121545	97457.8	NA	40693.2	NA	NA	42162.2	50929.1	74647.2	53393.7
E9PVX6	KI67_MOUSE	Proliferation marker protein Ki-67	Mki67	140	3.31384	1.42295	1.80504	1.97321	9.51282e-05	0.0247599	0.0171879	0.00268727	1.16491e-05	0.0144487	0.0098902	0.0012009	1204600	854478	3023940	2425620	4820250	4961080	3633330	5966030	1168770	1816240	1922230	893293	292201	245009	818469	1024250	1736840	1777460	2219200	1792780
E9PY46	IF140_MOUSE	Intraflagellar transport protein 140 homolog	Ift140	3	NA	NA	NA	NA	NA	NA	NA	NA	NA	NA	NA	NA	NA	189479	NA	NA	203046	206724	97928.7	190680	252216	323814	213187	304841	NA	132419	NA	NA	193025	122195	193259	163319
E9PYH6	SET1A_MOUSE	Histone-lysine N-methyltransferase SETD1A	Setd1a	12	1.16488	0.602251	0.737183	0.602429	0.00083737	0.00425935	0.00223242	0.0240996	0.000218299	0.00185189	0.000909759	0.0150092	271790	253004	293312	278280	361620	479674	340629	324076	273226	266072	279876	253635	180688	182083	155893	163214	219372	348737	207168	247695
E9PYK3	PARP4_MOUSE	Protein mono-ADP-ribosyltransferase PARP4	Parp4	12	-1.89644	-0.214357	-1.84622	-1.94396	0.000408059	0.271978	0.00053093	1.83473e-05	8.36447e-05	0.219125	0.000147503	1.56687e-06	110926	142388	64694.5	57473.3	NA	122817	89637.9	59400.3	264932	285119	285582	332443	349103	370917	299636	288687	83569.7	89948.1	68599.1	87955.6
E9PYL2	PRR12_MOUSE	Proline-rich protein 12	Prr12	3	NA	NA	NA	NA	NA	NA	NA	NA	NA	NA	NA	NA	79032.6	67951.7	77768.5	93696.9	39860.8	108523	118073	156225	66224.5	99636.1	114407	87209.3	45044.5	NA	NA	30100.5	94370.4	131857	80038.9	73145.7
E9PZJ8	ASCC3_MOUSE	Activating signal cointegrator 1 complex subunit 3	Ascc3	27	-1.632	0.398115	-0.810821	-0.00412128	0.00945537	0.0395445	0.00165227	0.983748	0.00431146	0.0248106	0.00062593	0.980581	161004	168552	178190	189296	31378.2	134295	173898	134899	400343	401439	451273	483846	261044	340502	335658	334631	342948	291274	336505	258003
E9PZM4	CHD2_MOUSE	Chromodomain-helicase-DNA-binding protein 2	Chd2	6	1.06189	1.08652	1.63408	1.43062	0.0648804	0.0712404	0.0168222	0.0305237	0.0414401	0.0478886	0.00964062	0.0195823	83765.4	147738	118335	120690	92322.5	67910	73749.9	81515.5	87898.4	64159.9	101644	88225.7	35771.6	17477	87775.1	NA	98882.9	121894	68210.5	124333
E9PZM4;P40201	CHD1_MOUSE;CHD2_MOUSE	Chromodomain-helicase-DNA-binding protein 2	Chd1;Chd2	3	1.20885	1.21787	1.74762	1.10324	0.0127662	0.00231173	0.00106163	0.001333	0.00620954	0.000887137	0.000355087	0.000517376	126218	266850	184138	186151	68284.3	141503	149884	187661	111006	138105	125879	181798	56305.3	NA	74129.9	46118.3	112760	121862	112197	127927
E9Q137	TX264_MOUSE	Testis-expressed protein 264 homolog	Tex264	8	-0.855336	-1.21293	-2.08368	-2.37782	0.00298087	0.000160796	2.68695e-05	7.14989e-06	0.00108658	2.74174e-05	2.14102e-06	2.70778e-07	468790	725327	444567	433620	1332980	1201320	1123940	1142140	1130310	838381	898308	1180040	2166480	1895610	2391840	2521340	370342	481165	333620	496513
E9Q1P8	I2BP2_MOUSE	Interferon regulatory factor 2-binding protein 2	Irf2bp2	14	-0.0260544	-0.534233	0.369367	0.0458688	0.95812	0.196113	0.371133	0.913997	0.947918	0.150254	0.317888	0.89894	1983870	2357740	2130820	1791980	927672	1630050	2274520	1830930	1187120	1161020	1182590	1242640	984325	1014150	2843940	2682490	1331380	1630610	1820610	1880730
E9Q1P8;Q8K3X4	I2BP2_MOUSE;I2BPL_MOUSE	Interferon regulatory factor 2-binding protein 2	Irf2bp2;Irf2bpl	4	NA	NA	NA	NA	NA	NA	NA	NA	NA	NA	NA	NA	NA	NA	NA	NA	363627	131561	349673	213331	244470	143760	145272	277697	NA	NA	NA	17945.5	302614	241375	223309	185098
E9Q2M9	WDFY4_MOUSE	WD repeat- and FYVE domain-containing protein 4	Wdfy4	45	-0.927095	-0.112149	-0.0648487	-0.0226434	0.0231524	0.699438	0.824074	0.936227	0.0125337	0.655012	0.794311	0.926122	576062	554005	543287	616284	194093	321631	399198	412986	605013	536172	555378	708111	787502	768435	410458	598133	617571	589590	598229	560678
E9Q309	CE350_MOUSE	Centrosome-associated protein 350	Cep350	5	NA	NA	NA	NA	NA	NA	NA	NA	NA	NA	NA	NA	76912.3	68263.9	44250.2	35660.5	NA	46090.5	49836.7	34836.2	43522	73547.6	62322.6	47220.8	28545	77392.3	NA	NA	64867.6	75297.1	78107.8	107321
E9Q394;E9Q394-2	AKP13_MOUSE	A-kinase anchor protein 13	Akap13	17	-0.191884	-0.171636	0.198298	0.0330068	0.651617	0.650265	0.609552	0.930372	0.595364	0.599873	0.558972	0.918568	222496	292541	216535	181850	112102	170971	243270	195005	155263	212550	202675	182170	117392	154377	256748	367487	180193	191205	194288	246133
E9Q3L2	PI4KA_MOUSE	Phosphatidylinositol 4-kinase alpha	Pi4ka	32	-0.970349	-0.485605	-0.817534	-0.491344	0.0536241	0.135197	0.0270392	0.160533	0.0333226	0.0986251	0.0166544	0.124693	344952	433686	295083	380869	539254	410189	309230	167705	456672	443642	495666	568141	894141	862114	450786	539923	496318	319746	528976	502523
E9Q414	APOB_MOUSE	Apolipoprotein B-100	Apob	5	0.390916	NA	-2.2799	-1.72307	0.660208	NA	0.0111245	0.00349352	0.603768	NA	0.00598064	0.00164654	816437	213438	1401910	191004	16438100	1495780	2784120	1149690	727915	NA	NA	864817	1335800	2722390	3341520	2494040	429193	NA	829909	924610
E9Q4F7	ANR11_MOUSE	Ankyrin repeat domain-containing protein 11	Ankrd11	2	NA	NA	NA	NA	NA	NA	NA	NA	NA	NA	NA	NA	NA	NA	46803.3	25865.9	56966.1	43140.6	43626.5	15949.7	20159.8	NA	20270.2	NA	NA	NA	22288.4	NA	NA	29177.3	15480.2	3872.46
E9Q4N7	ARI1B_MOUSE	AT-rich interactive domain-containing protein 1B	Arid1b	11	0.40139	-0.230413	-0.407068	0.0347714	0.118586	0.265278	0.078456	0.846685	0.08262	0.213275	0.0555033	0.820872	231419	158840	182967	147925	304076	358918	264653	336295	179817	199320	252231	238141	201353	270430	236749	274076	242266	247283	237845	240609
E9Q4P1	WDFY1_MOUSE	WD repeat and FYVE domain-containing protein 1	Wdfy1	9	NA	NA	NA	NA	NA	NA	NA	NA	NA	NA	NA	NA	256801	129433	124127	286874	171372	124661	119924	90618.1	129867	173368	142853	185593	NA	NA	NA	NA	195759	186509	262663	203793
E9Q4Z2;Q5SWU9;Q5SWU9-2	ACACA_MOUSE;ACACB_MOUSE	Acetyl-CoA carboxylase 2	Acaca;Acacb	6	0.939424	1.9985	2.2801	2.38535	0.139354	0.00051451	0.000284586	0.000209174	0.0996863	0.000134414	6.56568e-05	5.05805e-05	675857	680983	643062	827344	87848.6	384363	488063	382406	648016	622098	606486	625946	248825	182696	130394	85794	889546	796380	710673	661959
E9Q555	RN213_MOUSE	E3 ubiquitin-protein ligase RNF213	Rnf213	162	0.261752	0.885801	0.0624476	0.259094	0.521175	0.0364531	0.872584	0.713805	0.456263	0.0226023	0.849577	0.672445	1237900	1271930	740274	1079780	821401	1165900	1871620	1280910	1989500	1948180	2860910	1549050	1556380	1388930	690612	827272	2302340	362547	2357960	1122270
E9Q5C9	NOLC1_MOUSE	Nucleolar and coiled-body phosphoprotein 1	Nolc1	25	2.79716	2.39297	3.3056	3.27108	9.94033e-05	0.000300844	5.24249e-05	3.41419e-05	1.2286e-05	6.4889e-05	5.97581e-06	4.24107e-06	8679910	8583480	10430000	6297540	5866010	5507660	4639340	8418570	4590340	5849990	5203060	3999130	585225	514917	1273700	1596720	7749380	8318790	7779140	9048050
E9Q5F9;E9Q5F9-2	SETD2_MOUSE	Histone-lysine N-methyltransferase SETD2	Setd2	17	1.26052	0.741573	1.02035	0.861124	0.00116636	0.00688846	0.00136311	0.00258348	0.00033101	0.00323979	0.000488894	0.00114522	347931	279055	317035	284542	429113	413344	329891	303386	271444	292692	281935	241327	143713	114796	165923	218398	280216	269175	260303	291596
E9Q5G3	KIF23_MOUSE	Kinesin-like protein KIF23	Kif23	13	NA	NA	NA	NA	NA	NA	NA	NA	NA	NA	NA	NA	40242.5	35283.7	142500	122008	397350	332675	323267	274389	46443.6	88692.6	142805	47876.7	NA	NA	NA	87646.3	87664	181163	136716	126724
E9Q5K9	YTDC1_MOUSE	YTH domain-containing protein 1	Ythdc1	6	2.51164	1.98114	1.93966	2.07577	1.41811e-05	2.5341e-05	4.22355e-05	1.65254e-05	5.43343e-07	1.43711e-06	4.15968e-06	1.31114e-06	489450	588106	596345	474232	780867	884099	649399	925424	556982	603514	602501	613304	156933	102172	184796	147173	605059	614284	538953	602354
E9Q612	PTPRO_MOUSE	Receptor-type tyrosine-protein phosphatase O	Ptpro	3	0.914942	1.11148	NA	-0.745493	0.0276295	0.00232089	NA	0.0514129	0.0153882	0.000892577	NA	0.0350476	NA	NA	NA	NA	194545	333756	202636	132800	225614	297055	233123	246219	77554.7	145644	135911	99055.3	64537.2	97634.8	63314.1	42975.3
E9Q634	MYO1E_MOUSE	Unconventional myosin-Ie	Myo1e	38	0.0366827	-0.164749	-2.2801	-0.0452682	0.901166	0.462997	1.73072e-05	0.873321	0.879747	0.402519	1.12071e-06	0.85265	369738	423293	398739	405324	1763690	2554780	2049820	1752650	1836610	1728990	1969160	1970320	2165480	2514090	1603420	1877980	1534360	2566930	1968710	1611610
E9Q634;P70248	MYO1E_MOUSE;MYO1F_MOUSE	Unconventional myosin-Ie	Myo1e;Myo1f	6	-0.413812	-0.967273	-2.31532	-0.455651	0.363015	0.0592108	0.00220092	0.316048	0.299717	0.0388844	0.000895215	0.266066	283034	272051	439639	719258	1248670	1680810	1495600	1575150	1176280	869467	943976	1454950	2630540	3784830	1045460	1669090	1430290	1597150	1385210	1348760
E9Q6B2	CC85C_MOUSE	Coiled-coil domain-containing protein 85C	Ccdc85c	2	NA	NA	NA	NA	NA	NA	NA	NA	NA	NA	NA	NA	95740.3	65296.5	183703	153669	NA	NA	NA	NA	27095.9	7023.96	30580.6	19197.3	NA	NA	NA	NA	12829.6	NA	NA	NA
E9Q6J5;E9Q6J5-3	BD1L1_MOUSE	Biorientation of chromosomes in cell division protein 1-like 1	Bod1l	30	1.06898	0.609655	0.872435	0.68887	0.00461718	0.0357398	0.00749419	0.0267244	0.00183757	0.0220722	0.00378778	0.0168413	364820	431954	423871	421742	560845	510120	438380	404220	405525	391947	361687	318693	167218	180519	301804	319755	317756	435449	314138	396512
E9Q6P5	TTC7B_MOUSE	Tetratricopeptide repeat protein 7B	Ttc7b	2	NA	NA	NA	NA	NA	NA	NA	NA	NA	NA	NA	NA	NA	NA	NA	NA	NA	17845	NA	NA	NA	21338.8	23155.4	NA	NA	57315.5	NA	NA	22315	41670.5	34862.8	20439.4
E9Q735	UBE4A_MOUSE	Ubiquitin conjugation factor E4 A	Ube4a	8	0.397746	0.375083	0.317031	0.708771	0.325678	0.342096	0.479173	0.0987134	0.264494	0.285575	0.424641	0.0723387	180632	282398	128646	189568	189459	234046	210978	173284	237023	203493	186085	216061	201508	185148	211164	75054	210802	216342	332468	246494
E9Q784	ZC3HD_MOUSE	Zinc finger CCCH domain-containing protein 13	Zc3h13	11	1.26761	0.974002	0.628233	0.644533	0.0011536	0.0019803	0.025463	0.0199205	0.000325306	0.000737464	0.0155355	0.0120859	366003	465519	495423	398292	764576	709465	540376	703697	572238	591096	676164	520673	208080	252970	364461	356737	352966	444014	433712	526609
E9Q7E2	ARID2_MOUSE	AT-rich interactive domain-containing protein 2	Arid2	15	1.5699	0.20585	1.16296	0.764099	0.001344	0.551887	0.00570898	0.0365849	0.00039561	0.495134	0.00275156	0.024032	301673	265573	292929	294999	348789	366546	349088	499660	154363	192673	145631	149159	70297.7	138794	190030	171477	217779	217652	233226	210933
E9Q7F2	RN169_MOUSE	E3 ubiquitin-protein ligase RNF169	Rnf169	2	0.72811	0.642898	0.488018	0.158824	0.154911	0.149847	0.102611	0.683248	0.112494	0.110954	0.0752173	0.63913	NA	42930.8	45626.7	46724.9	23280.1	78301.7	61320.8	78235.7	29376.2	52051.4	80101.7	69609.5	42595.7	24868.2	34316.9	NA	38601.6	43853.4	21078.9	49288.4
E9Q7G0	NUMA1_MOUSE	Nuclear mitotic apparatus protein 1	Numa1	104	0.288155	0.0651721	-0.170632	-0.146296	0.253964	0.679579	0.305541	0.392283	0.198671	0.631276	0.254412	0.340582	2538450	2407400	2626310	2572590	4080190	3592680	2871240	3670010	3227150	3341110	3426720	3036380	2610400	2857900	3397760	3100440	2325700	2979460	2485600	2612730
E9Q8D0	DJC21_MOUSE	DnaJ homolog subfamily C member 21	Dnajc21	5	0.521468	1.1412	1.58942	0.807406	0.298641	0.0475104	0.010222	0.126631	0.23964	0.0304103	0.005436	0.0958188	427886	453727	402011	312293	193017	181450	211222	178643	349912	395505	251604	271087	67268.4	78516.4	241302	271029	254608	250768	211250	210586
E9Q9A9-2	OAS2_MOUSE	Isoform 2 of 2'-5'-oligoadenylate synthase 2	Oas2	9	NA	NA	NA	NA	NA	NA	NA	NA	NA	NA	NA	NA	NA	NA	NA	NA	99654.2	256378	135624	59581.2	256055	327483	515909	219405	NA	NA	NA	NA	209245	NA	232904	175900
E9QAM5	HELZ2_MOUSE	Helicase with zinc finger domain 2	Helz2	34	2.66665	2.33048	1.15925	1.9443	2.39005e-05	2.72096e-05	0.00154534	0.00050377	1.3738e-06	1.71445e-06	0.000576131	0.000158352	178875	155371	102829	162462	288319	424234	680788	378409	349322	373713	451284	270489	56567.4	69827.6	90509.8	59618.1	359760	135610	331336	256156
E9QAT4-2	SC16A_MOUSE	Isoform 2 of Protein transport protein Sec16A	Sec16a	20	-0.88486	-0.254812	0.188952	-0.468342	0.0151334	0.293462	0.490329	0.0731123	0.00758266	0.238995	0.436619	0.0519857	956962	1158090	731481	882390	306791	411124	588967	516452	715795	686770	748931	777412	627891	643064	1111030	1107950	604244	525399	562403	660719
F6VAN0	ATF6A_MOUSE	Cyclic AMP-dependent transcription factor ATF-6 alpha	Atf6	3	2.00184	0.874459	0.931044	-0.783314	0.0064876	0.168814	0.183948	0.295272	0.00276644	0.12669	0.143578	0.247019	127760	80099.8	159665	57841.5	154155	273415	175021	258496	86444.9	132062	116308	79322.3	20444.4	NA	106403	73869.9	46735.7	47636.8	25426.3	14664.3
F6ZDS4	TPR_MOUSE	Nucleoprotein TPR	Tpr	105	1.18858	0.534662	0.727532	0.86762	0.000860827	0.00644207	0.00163961	0.000471823	0.000225402	0.00300467	0.000620177	0.000144826	2422490	2474690	2678640	2382350	3792890	3425080	2705400	4098040	2402360	2551790	2187880	2349240	1466390	1539840	1774760	1501550	2534120	3002730	2647770	2851390
F7BJB9	MORC3_MOUSE	MORC family CW-type zinc finger protein 3	Morc3	16	1.37509	0.999701	0.822859	1.04219	0.000375893	0.00310169	0.00491731	0.0011122	7.4764e-05	0.00125979	0.00231184	0.000412573	282324	274382	322490	325889	404302	433908	522539	428414	287037	358302	475131	365685	159271	127423	233944	202634	399538	313125	333435	364135
F8VPQ2	ARI4A_MOUSE	AT-rich interactive domain-containing protein 4A	Arid4a	7	NA	NA	NA	NA	NA	NA	NA	NA	NA	NA	NA	NA	183266	262371	106976	134758	336265	252469	216332	244253	315023	234464	197480	216715	NA	107940	98268.6	NA	75144.1	43973.8	89248	146682
F8VPU2	FARP1_MOUSE	FERM, ARHGEF and pleckstrin domain-containing protein 1	Farp1	2	NA	NA	NA	NA	NA	NA	NA	NA	NA	NA	NA	NA	NA	NA	NA	NA	NA	NA	NA	NA	NA	NA	NA	NA	NA	NA	NA	NA	NA	NA	NA	NA
F8VPZ5	ERCC6_MOUSE	DNA excision repair protein ERCC-6	Ercc6	5	NA	NA	NA	NA	NA	NA	NA	NA	NA	NA	NA	NA	NA	45327.8	NA	NA	NA	NA	NA	NA	23813.2	37439.6	35092.9	34944.2	NA	NA	NA	NA	23641.8	92697.4	27176.5	51739.3
F8VPZ9	BICRA_MOUSE	BRD4-interacting chromatin-remodeling complex-associated protein	Bicra	4	NA	NA	NA	NA	NA	NA	NA	NA	NA	NA	NA	NA	63467.1	109537	63056.9	112591	75046.5	64651.8	33324.8	75431.1	60910.2	62181	79054.4	62869.7	NA	NA	NA	NA	86974.9	86287.6	118721	78329.5
F8VQB6	MYO10_MOUSE	Unconventional myosin-X	Myo10	4	NA	NA	NA	NA	NA	NA	NA	NA	NA	NA	NA	NA	370996	442513	351049	358362	323250	315770	188108	131239	368152	307267	277374	260253	NA	12484.1	285750	NA	93327.8	164103	183660	146538
G3UZ78	ADGB_MOUSE	Androglobin	Adgb	2	NA	NA	NA	NA	NA	NA	NA	NA	NA	NA	NA	NA	684527	733682	647201	527379	674770	692084	544432	806169	560087	578317	579339	479980	428092	NA	588846	NA	617483	697582	585802	523249
G3X9G7;G3X9G7-2	ZN809_MOUSE	Zinc finger protein 809	Zfp809	2	NA	NA	NA	NA	NA	NA	NA	NA	NA	NA	NA	NA	41749.4	NA	28006.8	NA	38064.9	53120.3	33017.3	NA	111461	95182.4	78712.7	45514.5	NA	NA	NA	NA	48780.2	NA	64018.3	45344.3
G3X9J0	SI1L3_MOUSE	Signal-induced proliferation-associated 1-like protein 3	Sipa1l3	4	-0.446954	-0.795692	-0.906905	-1.16113	0.457606	0.188136	0.339846	0.0729546	0.392259	0.143189	0.286411	0.0518322	101657	33291.8	62804.6	10544.6	70509.7	74074.4	35561.6	44379.5	36562.5	51597.8	61711.8	33363.1	30221.6	NA	121994	119645	19381.9	34811.9	41421.6	40052.8
G3X9K3	BIG1_MOUSE	Brefeldin A-inhibited guanine nucleotide-exchange protein 1	Arfgef1	8	0.739625	0.877487	0.854543	0.461305	0.0448069	0.0108367	0.0114323	0.110535	0.0270792	0.00554537	0.00616606	0.0819228	376155	354701	303715	332797	233390	379714	426425	271548	330906	355668	373423	439785	202524	206300	124904	278927	240532	271153	262068	269880
G5E829	AT2B1_MOUSE	Plasma membrane calcium-transporting ATPase 1	Atp2b1	17	-1.26964	-1.00372	-2.78014	-0.845692	0.00173236	0.00261091	6.62705e-06	0.00335069	0.00055176	0.00102509	2.17133e-07	0.00156907	449756	573295	391437	461639	1644870	1582070	1326440	924468	1791290	1448650	1467430	2328170	3624930	3913660	2918020	2926790	1775580	1519460	2158800	1721710
G5E829;Q6Q477;Q6Q477-2	AT2B1_MOUSE;AT2B4_MOUSE	Plasma membrane calcium-transporting ATPase 1	Atp2b1;Atp2b4	5	-0.0291841	-0.165799	-2.15236	0.491969	0.9578	0.715911	0.0023732	0.291472	0.947419	0.672198	0.000979093	0.243524	68189.7	147056	160764	130393	674327	545907	715989	297645	520971	427699	533070	587095	658778	972307	567228	259121	693603	793666	971415	603834
G5E829;Q6Q477;Q6Q477-2;Q9R0K7	AT2B1_MOUSE;AT2B2_MOUSE;AT2B4_MOUSE	Plasma membrane calcium-transporting ATPase 1	Atp2b1;Atp2b2;Atp2b4	5	-0.855145	0.00498191	-2.52962	-0.124226	0.109937	0.989232	0.00207065	0.751503	0.0758418	0.986427	0.000829383	0.713366	190593	29704.9	67345.8	59599.5	344236	345850	212635	95786.4	481235	365602	343400	563008	577371	488266	260940	390456	436599	292180	542642	258593
G5E829;Q9R0K7	AT2B1_MOUSE;AT2B2_MOUSE	Plasma membrane calcium-transporting ATPase 1	Atp2b1;Atp2b2	6	-0.809017	-1.18635	-2.66365	-1.27596	0.0333513	0.00237925	1.04453e-05	0.00206044	0.0192181	0.000920217	4.67793e-07	0.000875133	751209	843543	684895	715404	3874750	2768540	2809310	1831770	2265370	1759700	2027700	3214170	5583060	5831500	5005500	3603910	1395330	1882110	2870310	1953390
G5E870	TRIPC_MOUSE	E3 ubiquitin-protein ligase TRIP12	Trip12	33	0.918762	0.275602	0.782232	0.30049	0.00157915	0.0764811	0.0012735	0.0677023	0.000491851	0.0517584	0.000448861	0.0476518	987020	914462	756160	950581	921220	1028070	937375	1117090	712073	634543	696536	692132	500161	540432	583687	548960	633131	651675	593092	710757
G5E897	PLGT3_MOUSE	Protein O-glucosyltransferase 3	Poglut3	6	0.0394459	0.373574	-1.06568	-1.44507	0.932098	0.352447	0.0290509	0.00483153	0.917371	0.295149	0.0180794	0.00240069	227783	149279	131334	209760	467040	420564	266692	396513	528898	465266	498721	554941	528862	472178	457690	180429	117964	154406	124913	146154
G5E8B9	ZBT11_MOUSE	Zinc finger and BTB domain-containing protein 11	Zbtb11	6	NA	NA	NA	NA	NA	NA	NA	NA	NA	NA	NA	NA	109872	144704	199825	168563	112362	98423.8	134708	145406	111223	118844	96110.6	82675.7	NA	NA	NA	79451.3	172972	147540	154423	107043
G5E8P1-2	BRD1_MOUSE	Isoform 2 of Bromodomain-containing protein 1	Brd1	16	1.86784	-0.286705	1.16255	-0.40792	0.000107082	0.314098	0.000619868	0.0874636	1.36831e-05	0.258344	0.000179303	0.06325	421510	434322	565998	428411	762309	786202	557273	979180	149521	242251	220476	133280	197592	221543	265047	176457	139144	198717	140487	150363
L0N7N1	KIF14_MOUSE	Kinesin-like protein KIF14	Kif14	7	NA	NA	NA	NA	NA	NA	NA	NA	NA	NA	NA	NA	46856	47148.7	145802	98876.7	43611.1	92080	49217.8	53846.7	44515.6	45959.3	53379.3	24670.3	NA	NA	NA	NA	43622.5	87843.1	46056	50358.4
O08528	HXK2_MOUSE	Hexokinase-2	Hk2	39	1.24418	1.85424	1.78259	2.33801	0.00539423	0.000501942	0.000686168	0.000100627	0.00222375	0.000129518	0.000204733	1.99501e-05	2123650	1801290	2232370	2494650	1738840	1668170	1282700	1353140	2473720	2297540	2147820	2992940	912968	861435	403020	562637	3369690	2767260	3426140	3162490
O08528;P17710;P17710-3;P17710-4	HXK1_MOUSE;HXK2_MOUSE	Hexokinase-2	Hk1;Hk2	2	1.08153	1.5291	-0.0360673	1.12374	0.0186079	0.00324605	0.932615	0.0137217	0.00974447	0.00133094	0.919055	0.00796641	2586790	2208070	2405040	3141880	6332150	6021020	5137670	5115470	8718470	7821130	7414610	9390220	3989980	3874490	1449960	2511270	5723880	5473170	5876310	5925490
O08529	CAN2_MOUSE	Calpain-2 catalytic subunit	Capn2	21	-0.907566	-0.565926	-2.15688	-4.3435	0.0479747	0.02329	1.26124e-05	4.75536e-06	0.0293105	0.0134589	6.28417e-07	1.10208e-07	1578800	1145530	1272700	1215470	1312100	3614620	5124450	3860910	3736130	3553890	5180270	4726190	5724740	6683590	5050840	6758810	315626	413041	305978	167478
O08539-2	BIN1_MOUSE	Isoform 2 of Myc box-dependent-interacting protein 1	Bin1	18	-1.05565	-1.02273	0.311856	-1.95635	0.00177406	0.00310309	0.171845	5.62143e-05	0.000567064	0.00126118	0.132932	8.65408e-06	3314750	3501790	3039280	2903460	1240130	1203860	1314490	1243540	1351490	1142440	1202830	1904030	3329150	2764850	2079050	2670670	600280	857435	560732	677954
O08547	SC22B_MOUSE	Vesicle-trafficking protein SEC22b	Sec22b	13	0.98785	0.833918	0.0034243	0.544017	0.00122336	0.000545382	0.983117	0.00731531	0.000350794	0.00014661	0.98083	0.00387167	2780410	2628040	2495330	2634210	5297070	5856240	5005650	4967040	4885480	5175450	4932310	5481040	2583910	2932250	2771790	2682810	3338160	3851780	4181020	4066020
O08550	KMT2B_MOUSE	Histone-lysine N-methyltransferase 2B	Kmt2b	6	1.37637	0.974526	0.635376	0.978501	0.00256668	0.0144325	0.0858399	0.0120519	0.000900461	0.00777553	0.0615757	0.00687606	76376.4	93834	69136.1	104255	145807	157880	113970	159260	116604	110263	94912.9	141781	54414.3	92022.8	54016.3	37181.4	126448	102369	102018	102618
O08553	DPYL2_MOUSE	Dihydropyrimidinase-related protein 2	Dpysl2	29	-0.832086	-0.711032	-0.60572	-1.16862	0.00635695	0.00548641	0.0127786	0.000272086	0.00269557	0.00249222	0.0070359	7.25425e-05	12887700	12541400	12008000	14330800	8808210	11220600	13484300	11806400	12510300	11450400	14819600	14311900	22061900	23263500	17550400	19991000	8010980	9671210	8994400	8579680
O08573;O08573-2;O08573-3	LEG9_MOUSE	Galectin-9	Lgals9	6	-1.33234	-1.21478	-4.6226	-2.24958	0.00127136	0.000449424	3.08959e-06	5.70229e-05	0.000369393	0.000111379	4.37263e-08	8.90814e-06	92769.7	78738.4	40624.7	88146.2	543322	826999	1046500	524769	819776	723346	1053300	714405	2105480	1913330	1554390	1766530	408576	224623	444881	463056
O08579	EMD_MOUSE	Emerin	Emd	9	0.769282	0.0785682	-0.366827	-0.357502	0.00957387	0.611231	0.0376414	0.0368596	0.0043746	0.558312	0.0242866	0.0242323	1604650	1682490	1642150	1595070	3839300	4552250	3454120	2858860	2539070	2518330	2387850	2232110	1982800	1994610	2490760	2343970	1474960	1645920	1742430	1747480
O08580	ERR1_MOUSE	Steroid hormone receptor ERR1	Esrra	2	NA	NA	NA	NA	NA	NA	NA	NA	NA	NA	NA	NA	42734.9	33339.7	58041.8	56347.7	31494.9	NA	NA	29665.2	NA	NA	9028.57	26035	NA	39058.5	NA	9428.36	5563.04	NA	NA	7199.23
O08582	GTPB1_MOUSE	GTP-binding protein 1	Gtpbp1	19	1.14567	1.76903	1.26399	1.21384	0.00247934	1.37034e-05	0.000136632	0.000102455	0.000861334	4.37782e-07	2.38139e-05	2.03707e-05	804548	844172	901463	984953	517116	792076	1130550	986513	1286240	1336730	1433330	1373260	338850	419658	396131	375413	956404	750100	851193	875188
O08583	THOC4_MOUSE	THO complex subunit 4	Alyref	4	0.397653	-0.133516	0.635559	-0.509445	0.223101	0.641587	0.0418665	0.156	0.170921	0.590163	0.0273455	0.120936	6121060	6245900	5687420	4726400	5721790	4777540	4181830	4893950	3492880	4117160	3788810	3182140	2610220	2912770	5589590	4969240	2830960	1585670	3330120	2947860
O08585	CLCA_MOUSE	Clathrin light chain A	Clta	12	-3.2077	-2.70699	-1.50007	-1.97388	2.04596e-06	3.89387e-06	4.71528e-05	9.76999e-06	8.08752e-09	4.4901e-08	5.0005e-06	5.17233e-07	17083900	16768800	14459500	12711800	5167410	4585140	4579970	4525620	7970490	6490410	6075640	8551830	41168100	47425200	48755800	42936800	9209850	12307800	10755600	11874100
O08599	STXB1_MOUSE	Syntaxin-binding protein 1	Stxbp1	11	0.418102	2.17175	0.766434	-0.213415	0.145615	2.64927e-05	0.0171794	0.41023	0.104553	1.59257e-06	0.00988201	0.357408	471254	582375	681721	762814	389080	544477	611255	440828	1694320	1746640	2095220	1570920	398124	474225	309847	338636	306126	314169	404951	247713
O08600	NUCG_MOUSE	Endonuclease G, mitochondrial	Endog	5	1.12628	0.30472	2.43605	1.2847	0.00442741	0.460689	8.49409e-05	0.0014304	0.00174857	0.39999	1.23344e-05	0.000565433	723456	762648	1156220	810003	346600	396238	351383	298372	145247	288013	306033	147092	210399	201519	157189	104833	396308	349939	404914	386981
O08604	RAE1C_MOUSE	Retinoic acid early-inducible protein 1-gamma	Raet1c	2	NA	NA	NA	NA	NA	NA	NA	NA	NA	NA	NA	NA	NA	NA	NA	NA	NA	12211.6	19037.1	NA	207421	69080.9	85394.4	NA	NA	NA	NA	NA	NA	NA	NA	NA
O08605	MKNK1_MOUSE	MAP kinase-interacting serine/threonine-protein kinase 1	Mknk1	5	-0.652863	-0.817396	-0.0320052	-0.362614	0.063081	0.018977	0.935834	0.200929	0.0401828	0.0106257	0.922953	0.160678	545114	758809	338220	326565	235442	362987	256705	389572	224976	304925	271252	373044	543592	646130	484706	339132	332309	376152	329459	451048
O08638;O08638-2;Q61879;Q6URW6;Q6URW6-2;Q6URW6-3;Q8VDD5	MYH10_MOUSE;MYH11_MOUSE;MYH14_MOUSE;MYH9_MOUSE	Myosin-11	Myh10;Myh11;Myh14;Myh9	5	-0.0348874	-0.788622	-1.31353	-1.40747	0.883706	0.00141561	0.000414662	0.000225979	0.859509	0.000495955	0.000106037	5.63984e-05	1810190	2563350	1967980	1463400	4310210	4539170	4813180	5144040	2965690	2671170	3014600	3376820	4575510	4562050	4603800	6291110	2251540	1322100	2018640	1746180
O08638;O08638-2;Q61879;Q8VDD5	MYH10_MOUSE;MYH11_MOUSE;MYH9_MOUSE	Myosin-11	Myh10;Myh11;Myh9	2	0.883809	0.740835	NA	-0.421262	0.0907542	0.0604654	NA	0.317647	0.0609515	0.0398569	NA	0.267663	NA	NA	703700	321832	NA	420064	743633	319911	337273	484323	454730	501416	160424	241635	NA	404891	231616	144150	250364	134401
O08638;O08638-2;Q8VDD5	MYH11_MOUSE;MYH9_MOUSE	Myosin-11	Myh11;Myh9	6	-0.541353	-1.1073	-0.831129	-1.74219	0.0487985	0.000579311	0.00645477	3.7191e-05	0.0298971	0.000159228	0.00318734	4.82723e-06	4975000	4783950	7418840	4851830	5491090	5895740	8273910	7535570	4747620	4056820	6042060	4899690	11065200	9642650	8256610	11669800	2271680	3048630	3151570	3217610
O08648;O08648-2	M3K4_MOUSE	Mitogen-activated protein kinase kinase kinase 4	Map3k4	8	1.24631	1.97221	1.55262	1.68567	0.0129344	0.000225625	0.00121205	0.000198394	0.00629628	4.35758e-05	0.000420856	4.7453e-05	78653.1	127574	74495.3	112641	40885.3	84642.9	88517.2	122834	150183	152810	159191	96808.8	32828.9	40617.1	NA	27920.9	115189	106701	114872	87475.5
O08663	MAP2_MOUSE	Methionine aminopeptidase 2	Metap2	14	1.93149	1.2277	0.322888	1.96283	0.000126934	0.0241836	0.514405	0.000104222	1.73541e-05	0.0140713	0.46115	2.08009e-05	1076910	654540	2396530	1772260	3249280	4079210	4456420	4591860	2364940	3546900	4717770	1304910	855788	733951	1553710	1481090	4591250	3594130	4501560	3851190
O08688	CAN5_MOUSE	Calpain-5	Capn5	2	NA	NA	NA	NA	NA	NA	NA	NA	NA	NA	NA	NA	NA	71426.3	NA	NA	NA	NA	NA	NA	NA	NA	NA	70476.6	NA	NA	NA	NA	80363.2	NA	44793.7	63335.4
O08692	NGP_MOUSE	Neutrophilic granule protein	Ngp	8	NA	NA	NA	NA	NA	NA	NA	NA	NA	NA	NA	NA	NA	NA	NA	NA	NA	NA	NA	NA	NA	NA	NA	NA	540382	1222960	6774160	9543790	NA	NA	NA	NA
O08709	PRDX6_MOUSE	Peroxiredoxin-6	Prdx6	17	-0.346893	0.87369	1.29929	0.348012	0.365264	0.0205323	0.0031994	0.315252	0.301852	0.0116479	0.00139997	0.265167	21218700	19333100	20625500	23054300	5054270	5816650	9572240	7702070	16924700	16465100	17951400	17662900	12188000	11937800	5599670	7865770	10214600	13358900	9698120	10816500
O08715;O08715-4	AKAP1_MOUSE	A-kinase anchor protein 1, mitochondrial	Akap1	16	2.26171	1.39228	2.28015	2.44273	0.000542605	0.0203711	0.00115947	0.000479824	0.00012278	0.0115372	0.000396981	0.000148826	587511	975424	777014	703668	675137	818706	795723	709628	508045	609226	427872	273848	136097	NA	99260.8	320106	770146	845567	839517	915282
O08734	BAK_MOUSE	Bcl-2 homologous antagonist/killer	Bak1	2	-0.716848	-1.27416	-0.556259	-1.49276	0.010828	0.000139813	0.0284303	9.02265e-05	0.00509178	2.22538e-05	0.0176325	1.69997e-05	681966	784657	838171	1022770	756239	846177	753600	639217	566375	531040	463553	613239	1366660	1275880	1061790	1357220	395800	347428	531424	478886
O08738	CASP6_MOUSE	Caspase-6	Casp6	5	0.704141	1.42026	-0.665588	0.808361	0.0920585	0.00126272	0.161975	0.0289547	0.0620758	0.000426605	0.124669	0.0184771	NA	181064	217335	89056.5	226350	539551	405173	524488	701434	782447	583174	766712	266893	382138	226538	175502	575624	356100	392370	417688
O08739	AMPD3_MOUSE	AMP deaminase 3	Ampd3	10	-1.54013	-2.73116	-4.21131	-2.73794	0.00765996	0.00049673	0.000205713	0.000306642	0.00338209	0.000127422	4.26863e-05	8.36719e-05	21247.9	55776	NA	44985.9	152271	293613	335290	223778	153790	86020.9	78895.5	148979	1190700	1110220	496501	402111	82333.5	143976	98151.7	101605
O08749	DLDH_MOUSE	Dihydrolipoyl dehydrogenase, mitochondrial	Dld	26	0.424142	0.371057	0.493117	0.629568	0.1322	0.128961	0.0376414	0.010441	0.0937641	0.0937344	0.0242853	0.00581961	13125000	12847300	10831400	11366200	12185600	13032100	9541130	11945400	13938100	11642200	9618310	13834700	10949100	9408480	7406920	8332370	13468000	12923100	12870500	13796600
O08756	HCD2_MOUSE	3-hydroxyacyl-CoA dehydrogenase type-2	Hsd17b10	9	0.190001	-0.0514773	-0.137266	0.995129	0.490404	0.834708	0.586614	0.0271998	0.425502	0.805201	0.535436	0.0171883	3998770	3828340	2764320	3461440	4457710	4589850	4036030	4615900	4550330	3554230	3612580	4517950	4595200	4863490	3393590	3350410	6688640	5343490	15593100	6158150
O08759	UBE3A_MOUSE	Ubiquitin-protein ligase E3A	Ube3a	21	0.207022	0.89986	0.885973	0.899721	0.527881	0.00442791	0.00706861	0.0047922	0.463941	0.0019369	0.00354253	0.00237931	857613	892945	969008	1095890	409371	577429	816548	675529	1010280	1032210	989162	1129690	677838	628693	401838	474948	1007710	942685	1043800	867436
O08784	TCOF_MOUSE	Treacle protein	Tcof1	36	0.78649	1.36225	1.94657	1.36706	0.0228383	0.000771669	0.000124325	0.00082466	0.0123246	0.000229896	2.09699e-05	0.000286546	7434270	7723780	5898340	6141680	2444840	3347090	3073340	3511470	5075210	5174630	4995790	4492090	1305890	1369050	2781230	2264740	4156320	5043960	4142420	4909560
O08788-2	DCTN1_MOUSE	Isoform 2 of Dynactin subunit 1	Dctn1	45	-1.19854	-0.136945	-0.779052	-0.512162	0.000644289	0.364149	0.00219789	0.00677996	0.000152895	0.30605	0.000893132	0.00352928	876028	946731	651594	826854	491719	535742	787481	706642	1439320	1296390	1339010	1465970	1328040	1494550	1467860	1557510	912263	1037610	991043	1014090
O08789	MNT_MOUSE	Max-binding protein MNT	Mnt	2	0.785066	NA	0.165261	1.67322	0.0361503	NA	0.777625	0.000215213	0.0211307	NA	0.741744	5.29779e-05	114672	110309	124685	29459.5	164683	113319	111702	NA	NA	104302	NA	NA	67894.7	72169	86306.6	NA	208429	296351	184451	268134
O08795-2	GLU2B_MOUSE	Isoform 2 of Glucosidase 2 subunit beta	Prkcsh	17	0.392415	0.362498	-0.471764	0.0439698	0.160803	0.0415259	0.0342735	0.781804	0.117293	0.0261951	0.021808	0.747755	6511800	7923300	5219670	5378610	14610600	11625600	8757350	11214100	13405100	11999400	10572100	12490700	8759840	8464230	10127000	8545690	7901150	9001470	9209790	9399620
O08796	EF2K_MOUSE	Eukaryotic elongation factor 2 kinase	Eef2k	11	NA	0.421075	NA	1.54882	NA	0.129589	NA	0.000555978	NA	0.0942889	NA	0.0001775	63039.2	106734	NA	NA	NA	NA	NA	NA	150770	165068	163950	203352	163070	109450	NA	99349.9	345010	383807	280134	389857
O08800	SPB8_MOUSE	Serpin B8	Serpinb8	7	0.576231	3.44139	NA	0.755929	0.475205	0.00232603	NA	0.36212	0.409874	0.000896556	NA	0.311318	NA	NA	NA	NA	125563	182555	310326	145160	1422310	1264600	1509950	1401110	118009	36583.4	418563	NA	201772	129681	243744	258985
O08807	PRDX4_MOUSE	Peroxiredoxin-4	Prdx4	10	-0.35171	0.048706	-0.547852	-0.265294	0.218784	0.822639	0.0274665	0.41902	0.167031	0.792004	0.0169442	0.366255	2228790	2252330	2099540	2293930	2597090	3210820	2192670	2390980	3584400	3607070	3570640	3871990	3674330	4054410	2670410	3281660	2192870	2376900	4669300	2213770
O08808	DIAP1_MOUSE	Protein diaphanous homolog 1	Diaph1	31	-1.84275	-0.606088	-1.6765	-1.69754	0.000418311	0.0117517	4.5374e-05	2.43822e-05	8.67802e-05	0.006098	4.68871e-06	2.53933e-06	752853	720746	615325	758983	354905	800709	995908	593776	1520650	1436740	1893420	1649090	2654810	2575760	2014460	2248430	687662	650710	713133	762189
O08810	U5S1_MOUSE	116 kDa U5 small nuclear ribonucleoprotein component	Eftud2	41	2.28369	1.64115	1.66104	1.94764	3.04656e-05	0.000152598	0.000208578	5.20175e-05	2.08081e-06	2.55102e-05	4.36564e-05	7.76365e-06	3817740	3168910	4199450	4245520	6238800	5781660	5257150	6715260	4013680	4397140	4423600	3720850	1468830	1438750	879295	1373380	4818280	4907460	4953060	4151220
O08810;P58252	EF2_MOUSE;U5S1_MOUSE	116 kDa U5 small nuclear ribonucleoprotein component	Eef2;Eftud2	2	-0.471668	-0.514374	0.716468	0.593734	0.275731	0.0278455	0.00474468	0.0106928	0.21811	0.0165599	0.00221872	0.00597913	79821400	79593400	69551400	68969900	35001400	43809300	15722300	49901300	30189900	39178300	36695500	34792000	49832100	48135200	37925000	56436000	63064600	71185700	66887600	73917000
O08811	ERCC2_MOUSE	General transcription and DNA repair factor IIH helicase subunit XPD	Ercc2	11	NA	NA	NA	NA	NA	NA	NA	NA	NA	NA	NA	NA	179613	343044	304005	311292	134291	139021	107570	96188.1	188191	186894	207373	170407	53872	41608.7	NA	NA	282639	346156	244982	255090
O08848	RO60_MOUSE	60 kDa SS-A/Ro ribonucleoprotein	RO60	7	0.122108	2.05435	0.929719	1.1711	0.713653	0.000110168	0.050506	0.00841173	0.661272	1.60772e-05	0.0338208	0.00454275	167576	331086	113246	199893	134572	97069.7	92879.3	114989	504170	355837	419321	506909	103074	123499	NA	81337.5	344537	195117	225085	164246
O08856	ELL_MOUSE	RNA polymerase II elongation factor ELL	Ell	12	2.50718	1.72763	1.78243	1.34366	6.37418e-05	0.000739122	0.000544051	0.00253638	6.48447e-06	0.000217824	0.000152414	0.00111954	351185	311248	340033	351080	450864	532111	680063	622482	289607	381684	369236	369066	77798.2	104914	70547.3	186628	239009	243893	235988	286222
O08901	BUB1_MOUSE	Mitotic checkpoint serine/threonine-protein kinase BUB1	Bub1	3	NA	NA	NA	NA	NA	NA	NA	NA	NA	NA	NA	NA	NA	NA	NA	NA	60538.2	28964.9	NA	34432.8	32768.7	16455.3	NA	NA	NA	NA	NA	NA	94622.2	NA	32143.4	NA
O08908	P85B_MOUSE	Phosphatidylinositol 3-kinase regulatory subunit beta	Pik3r2	8	0.215536	2.00985	1.25264	0.982378	0.569128	0.00034169	0.0126096	0.0252629	0.507442	7.69932e-05	0.00692086	0.015815	137495	268048	143203	227361	85050.6	93084	116320	76953.1	352568	354816	321971	325461	155234	56764.7	70742.9	68457.5	189006	107887	150310	188454
O08912	GALT1_MOUSE	Polypeptide N-acetylgalactosaminyltransferase 1	Galnt1	6	-0.29874	-1.05452	-0.104678	-1.21711	0.29916	0.000604793	0.627194	0.000383472	0.240113	0.000168633	0.577218	0.000110808	309573	282794	274305	211291	306025	191667	206351	254805	161137	168128	129489	137387	239496	340034	290415	330770	107163	128197	156351	110283
O08915	AIP_MOUSE	AH receptor-interacting protein	Aip	13	-0.578966	-0.314918	-0.200453	0.0072186	0.116296	0.0770221	0.27693	0.969129	0.0808698	0.0521782	0.227911	0.96344	2061240	2381700	2386300	2455730	966226	1644530	2810010	2384600	2231470	2168030	2655660	2291560	2474690	2576730	2766380	3371070	2509500	2871390	3060670	2362380
O08917	FLOT1_MOUSE	Flotillin-1	Flot1	11	-1.57068	-2.12499	-3.52277	NA	0.00165733	5.84533e-05	6.59924e-06	NA	0.000523765	6.06632e-06	2.11126e-07	NA	96714.2	93657.6	75104.8	121392	225671	609819	390811	356833	304347	285265	235370	258307	1248010	1551010	940737	908712	14276.4	NA	NA	NA
O08992	SDCB1_MOUSE	Syntenin-1	Sdcbp	12	-0.628735	-1.02342	-1.29029	0.0393272	0.0281563	0.000408062	0.00199937	0.847149	0.0157347	9.80428e-05	0.000793467	0.821643	2513550	2486180	1361470	1223670	3269090	3310590	2651180	2373190	2097750	2284550	2619900	2431320	4749600	4335930	3901400	5477830	4986730	3599890	4617130	5065660
O08997	ATOX1_MOUSE	Copper transport protein ATOX1	Atox1	7	-3.92222	-2.83558	-2.54259	-2.36201	2.10644e-06	2.39493e-06	5.26665e-06	4.73265e-06	1.02497e-08	8.20839e-09	1.42064e-07	1.03859e-07	5395290	7663410	5232470	5419410	1397010	2484160	3126070	2503630	5277030	4910780	4758690	6045820	31681600	36391700	37529900	37599600	7239350	5376120	7526710	6731690
O09000	NCOA3_MOUSE	Nuclear receptor coactivator 3	Ncoa3	17	0.61108	0.265332	1.58602	0.286416	0.205878	0.49739	0.00232865	0.481804	0.155847	0.43759	0.000956653	0.429801	678958	742579	678657	634748	261266	224641	521649	499878	292242	314929	306740	266269	177959	192554	173191	524960	205070	282104	322490	324561
O09005	DEGS1_MOUSE	Sphingolipid delta(4)-desaturase DES1	Degs1	5	1.49264	-0.199871	0.208207	-0.887938	0.0429322	0.786743	0.77729	0.23483	0.0257724	0.751347	0.741122	0.190897	401902	472032	594018	603919	1241330	1545150	1041340	1250640	400702	515394	472907	304149	967963	911167	126998	393723	184710	174447	309347	334965
O09012-2	PEX5_MOUSE	Isoform 2 of Peroxisomal targeting signal 1 receptor	Pex5	11	-0.65347	-0.865351	-1.86824	-0.168057	0.0292949	0.00264015	0.000177131	0.447696	0.0165219	0.00104009	3.45127e-05	0.39522	75417.6	127051	103281	65886.2	170040	179680	258575	248457	163386	218536	185713	209034	275287	335430	317013	453822	232723	333859	308652	305325
O09039	SH2B3_MOUSE	SH2B adapter protein 3	Sh2b3	5	NA	NA	NA	NA	NA	NA	NA	NA	NA	NA	NA	NA	74486.9	116739	41674.5	65404.7	36320.7	14288.8	18814.6	19249.2	68827.5	65858.8	73087.6	83618.1	NA	NA	NA	NA	NA	NA	NA	5998.6
O09044	SNP23_MOUSE	Synaptosomal-associated protein 23	Snap23	13	-1.87429	-1.80403	-2.48648	-0.719167	0.000177739	2.72096e-05	1.28865e-05	0.00543322	2.82544e-05	1.71796e-06	6.6956e-07	0.00274799	672473	729027	676585	443313	1100400	1285350	965233	613294	1155840	910818	1068230	1191240	3684970	4138510	3478620	3200450	2127670	1679630	2366250	2356120
O09061	PSB1_MOUSE	Proteasome subunit beta type-1	Psmb1	14	-0.161046	0.336064	0.170119	0.36784	0.527504	0.0592705	0.377585	0.0503866	0.463337	0.0389348	0.324732	0.0342716	8072250	8135090	6622040	8967130	4735160	7055110	8137900	6061920	9234870	10226000	9930890	9549190	8009390	7488260	6947390	6999170	8959360	9753920	9473770	8305700
O09106	HDAC1_MOUSE	Histone deacetylase 1	Hdac1	10	1.93823	1.26255	1.78566	0.730274	0.00114795	0.0139312	0.00274635	0.111614	0.000323058	0.00746598	0.00116606	0.083018	1214080	1073030	1367650	1514020	1228820	1720220	1453400	1407260	890950	977119	1042120	962307	688973	542288	261173	227762	658463	673667	625351	533224
O09106;P70288	HDAC1_MOUSE;HDAC2_MOUSE	Histone deacetylase 1	Hdac1;Hdac2	5	1.59293	0.972895	1.03906	0.913422	8.37967e-05	0.000596946	0.000784159	0.000845878	9.64004e-06	0.00016591	0.000243919	0.000296316	2416050	2152970	2518010	2836870	3707760	3886070	3504840	3586930	2592870	2667490	2719560	2315330	1252050	1219470	1042180	1547480	2429280	2025200	2382690	2282140
O09110	MP2K3_MOUSE	Dual specificity mitogen-activated protein kinase kinase 3	Map2k3	8	0.521535	1.8658	-0.389195	0.189825	0.22428	5.80703e-05	0.403559	0.479212	0.172221	5.99364e-06	0.350278	0.426993	177705	134422	353862	430066	257576	345838	721512	739803	1200710	1256550	1292330	1327630	428569	368642	251030	311542	321829	402693	460581	308133
O09110;P70236	MP2K3_MOUSE;MP2K6_MOUSE	Dual specificity mitogen-activated protein kinase kinase 3	Map2k3;Map2k6	2	0.158419	0.593503	-0.146614	-0.115406	0.631666	0.0129222	0.569371	0.597263	0.574013	0.00684705	0.517048	0.550215	1179270	814744	1245180	1263930	891822	1238680	2081350	1610270	2140220	1963560	1976450	1975690	1538210	1333490	1013940	1280210	1038690	1298330	1204760	1032870
O09111	NDUBB_MOUSE	NADH dehydrogenase [ubiquinone] 1 beta subcomplex subunit 11, mitochondrial	Ndufb11	5	0.768021	0.605553	-0.528808	1.24012	0.0113468	0.0125992	0.0503602	0.00014589	0.00540046	0.0066378	0.0336744	3.19902e-05	1618190	1752250	2613050	1771270	5433090	4885240	3952120	4767260	4939740	4454680	3750370	5239380	3254650	2737370	2366660	3189870	6631780	5675990	6620980	7187210
O09117;O09117-2	SYPL1_MOUSE	Synaptophysin-like protein 1	Sypl1	3	-0.749868	-1.9362	-0.910605	-1.7087	0.0534061	0.000224248	0.0153363	0.00152935	0.0331644	4.321e-05	0.00867909	0.000613941	926056	1281810	1104640	1147900	1731000	1160930	1091350	1121300	600999	604795	663146	497350	1680200	2867370	3020730	1517860	563416	509155	526811	1115010
O09126	SEM4D_MOUSE	Semaphorin-4D	Sema4d	6	-1.47231	-1.12734	-1.19928	-2.07799	0.000889652	0.00139778	0.00341727	0.000124681	0.000234804	0.000488828	0.00150988	2.59466e-05	118604	157009	134496	73192.2	84623.2	116415	93141.7	NA	157948	146507	121131	104717	323200	249951	209334	345409	72664.4	67317.3	81816.9	40760.2
O09130	NF2IP_MOUSE	NFATC2-interacting protein	Nfatc2ip	3	NA	NA	NA	NA	NA	NA	NA	NA	NA	NA	NA	NA	33551.6	156069	135839	40461.8	46317.9	153353	277064	203973	200370	173082	223500	187227	NA	NA	NA	NA	112391	46314.7	146184	94656
O09131	GSTO1_MOUSE	Glutathione S-transferase omega-1	Gsto1	19	-1.68552	-0.632204	0.414423	1.54095	0.000196255	0.0251055	0.110344	0.000179265	3.24667e-05	0.0146884	0.0816131	4.19223e-05	14145200	16982600	13540300	13519300	2633630	3369160	4269690	3662890	7057920	6831030	7902000	9200340	11998100	13875700	8260850	12209400	32522900	26873600	35209500	33000300
O09159	MA2B1_MOUSE	Lysosomal alpha-mannosidase	Man2b1	33	-0.479555	-2.13633	-3.64508	-2.71998	0.240034	0.000219424	1.05673e-05	7.76651e-05	0.186175	4.18524e-05	4.77352e-07	1.36523e-05	442631	465586	492903	431432	5982500	4020730	3166810	3851270	1454890	1364810	1204130	1655010	7530610	8680150	4879210	3931380	978359	598975	1077970	913878
O09167	RL21_MOUSE	60S ribosomal protein L21	Rpl21	13	1.20166	1.17215	1.24661	1.24083	0.000578476	8.39916e-05	0.000108704	5.39382e-05	0.000132662	1.08919e-05	1.70347e-05	8.19134e-06	40221900	39039400	45225700	42189500	29806200	43688400	49821000	43374900	42385600	45791900	43801600	43100500	16182000	16984100	22023200	19060100	41657700	42697600	41354100	40996600
O09172	GSH0_MOUSE	Glutamate--cysteine ligase regulatory subunit	Gclm	9	-1.84032	-3.3625	-2.40863	-4.42547	0.00285223	1.90169e-05	2.97379e-05	1.934e-06	0.00103427	8.75667e-07	2.54254e-06	7.64654e-09	1665840	1716490	2322060	2341250	1249130	2510860	5678790	4455410	885546	1061540	1871300	871455	8658280	9055920	11536500	16297200	560720	508653	527354	396222
O09174	AMACR_MOUSE	Alpha-methylacyl-CoA racemase	Amacr	7	1.3736	0.51766	NA	2.22713	0.00117645	0.0437472	NA	2.29116e-05	0.000334435	0.0277451	NA	2.28204e-06	NA	123937	NA	58238.6	164381	184345	123392	169320	102418	78648.8	85249.6	108121	60809.5	50053	NA	78684.4	247333	292946	280326	323118
O35071	KIF1C_MOUSE	Kinesin-like protein KIF1C	Kif1c	3	-1.05184	0.125088	NA	-0.599224	0.034306	0.519172	NA	0.0288916	0.0198569	0.460189	NA	0.0184313	NA	NA	NA	NA	36099.8	128342	75440.9	NA	143443	163274	174850	198420	123815	136237	177916	166381	66324.1	115575	112981	97119.6
O35071;Q60575;Q60575-2;Q60575-3	KIF1B_MOUSE;KIF1C_MOUSE	Kinesin-like protein KIF1C	Kif1b;Kif1c	2	-2.50129	-0.81319	-2.64399	-1.21409	0.000506299	0.0433598	5.23766e-05	0.00500601	0.000111479	0.0274913	5.92723e-06	0.00250348	49292.8	62780.8	63437	50066.1	31038.7	82489.5	122944	48389.4	141054	234530	248347	252041	479158	491756	295044	245537	178555	178898	128941	126629
O35075	VP26C_MOUSE	Vacuolar protein sorting-associated protein 26C	Vps26c	4	0.29036	1.23445	NA	1.54977	0.496381	0.00968005	NA	0.0039473	0.431537	0.00482905	NA	0.00189387	NA	171457	NA	112451	298472	319976	200961	426885	462774	647936	574324	847104	453460	262723	169563	200269	1087370	526298	588359	774679
O35083	PLCA_MOUSE	1-acyl-sn-glycerol-3-phosphate acyltransferase alpha	Agpat1	4	0.562404	-0.284798	-1.61835	-0.465003	0.131233	0.44137	0.00521633	0.187278	0.092929	0.381149	0.00247265	0.148411	112031	117729	92278.9	44754	381210	430502	367959	392729	211926	226974	198595	303392	406071	304579	294843	151089	195578	193755	199304	177788
O35099	M3K5_MOUSE	Mitogen-activated protein kinase kinase kinase 5	Map3k5	3	NA	NA	NA	NA	NA	NA	NA	NA	NA	NA	NA	NA	104097	85065.4	NA	157639	NA	NA	NA	NA	77367	99631.5	73634.7	92895.4	NA	NA	14653.5	NA	NA	121067	NA	NA
O35114	SCRB2_MOUSE	Lysosome membrane protein 2	Scarb2	10	-2.63078	-2.96407	-2.73037	-2.19653	0.000187755	1.97448e-05	2.92708e-05	9.48368e-05	3.05606e-05	9.89105e-07	2.47744e-06	1.81831e-05	351216	437386	281984	379461	242568	578321	661575	244658	405266	338085	313645	268739	3099640	3005330	1631150	2441040	513885	684899	468693	443487
O35129	PHB2_MOUSE	Prohibitin-2	Phb2	21	1.61714	0.973628	1.14167	1.33137	0.000107108	0.000335872	0.000160896	5.78808e-05	1.37508e-05	7.52636e-05	3.0289e-05	9.14458e-06	15390200	15081900	13725400	14850700	22724300	23516200	17326900	20142100	15197200	14485100	13208500	14965600	7455140	7280600	6255630	7079050	17331400	17982800	16258000	16113100
O35130	NEP1_MOUSE	Ribosomal RNA small subunit methyltransferase NEP1	Emg1	14	NA	NA	NA	NA	NA	NA	NA	NA	NA	NA	NA	NA	984975	533029	779471	1222610	1442860	1443900	1273820	1697640	744746	790560	723397	615238	83611.2	21723.8	NA	NA	1824220	1317790	1410720	1218420
O35134	RPA1_MOUSE	DNA-directed RNA polymerase I subunit RPA1	Polr1a	37	2.42365	1.69582	2.36904	2.44529	1.89129e-05	0.000346685	4.64138e-05	1.42611e-05	9.3983e-07	7.84465e-05	4.85914e-06	1.02617e-06	551816	508716	749033	466878	563752	569217	571344	651520	379350	467388	420460	275026	98593.1	103087	89707.5	175141	581728	562446	625494	602598
O35143	ATIF1_MOUSE	ATPase inhibitor, mitochondrial	Atp5if1	8	-1.80414	-1.41664	-1.49417	-1.38807	6.19526e-05	0.000158769	5.80113e-05	0.0001467	6.2292e-06	2.69218e-05	6.92806e-06	3.23067e-05	5257070	5928500	4384170	4584090	3652930	5578470	3803010	3608980	7619830	4615970	5249550	6027540	14043200	11728900	17092400	16813000	4703430	6821230	4593470	5809740
O35144	TERF2_MOUSE	Telomeric repeat-binding factor 2	Terf2	11	0.939285	0.9463	1.44789	2.00938	0.00216369	0.000986156	0.000141869	1.50991e-05	0.0007237	0.000312065	2.51855e-05	1.12078e-06	198638	203156	260808	240328	164951	155049	164423	153412	168955	169521	197833	147311	89434.2	74537.8	106003	74253.3	313591	365009	371531	286024
O35153	BET1L_MOUSE	BET1-like protein	Bet1l	2	0.728627	0.484655	NA	0.592701	0.318857	0.54755	NA	0.438836	0.258287	0.490414	NA	0.385986	NA	NA	NA	NA	164786	176546	94396.8	116069	148525	114923	189355	63339	52944.9	73507.5	357407	33499.1	119908	86055.6	197533	104965
O35166	GOSR2_MOUSE	Golgi SNAP receptor complex member 2	Gosr2	6	-0.582546	-0.864753	-0.438908	-1.0526	0.0260545	0.000739122	0.02381	0.000233284	0.0143872	0.000217606	0.0144254	5.89284e-05	606006	670925	665471	592071	600585	674738	512709	541730	463786	508168	475698	596070	868406	742901	941838	1040570	422147	350791	473343	425350
O35207;Q9CPY4	CDKA1_MOUSE;CDKA2_MOUSE	Cyclin-dependent kinase 2-associated protein 1	Cdk2ap1;Cdk2ap2	2	NA	NA	1.37848	1.3358	NA	NA	0.0323542	0.000466796	NA	NA	0.0204174	0.000142664	226556	179116	63398.8	374015	222662	NA	NA	NA	NA	NA	NA	143779	60468.1	76107.4	51899.4	100869	177359	166498	178081	164994
O35215	DOPD_MOUSE	D-dopachrome decarboxylase	Ddt	11	-1.17343	0.663248	-1.45812	0.542009	0.0201142	0.0111991	0.000496674	0.0280884	0.0106786	0.00576682	0.00013417	0.0178073	612235	845570	451515	529544	311453	762489	1376880	875717	3095090	2357260	2585370	3277880	1864130	1865520	1338710	1768260	2625730	1900750	2617310	2445270
O35216	CENPA_MOUSE	Histone H3-like centromeric protein A	Cenpa	2	-0.522826	-0.25764	-0.654801	-0.46541	0.229893	0.21992	0.0132603	0.142758	0.177192	0.171654	0.00735346	0.109643	230038	223495	301369	286406	399109	341369	131021	372619	438169	380733	311950	344536	370383	489449	458144	379456	361919	384704	299499	182511
O35218	CPSF2_MOUSE	Cleavage and polyadenylation specificity factor subunit 2	Cpsf2	18	1.89809	1.56227	1.15405	1.61807	2.27653e-05	2.6999e-05	0.000834945	1.97084e-05	1.2467e-06	1.63172e-06	0.00026693	1.7764e-06	448295	406810	655854	553100	827241	954529	900919	764409	693752	801526	703770	715510	268022	197632	237353	249130	667388	621972	728254	805127
O35226-2	PSMD4_MOUSE	Isoform Rpn10B of 26S proteasome non-ATPase regulatory subunit 4	Psmd4	3	0.00950842	0.182596	1.07067	0.713459	0.980567	0.543221	0.00141903	0.0122729	0.976092	0.486024	0.000516109	0.00702537	3863450	3889280	4057350	3746680	1012960	2143300	2721850	2162240	2479520	2875360	2453230	1569000	1411610	1648960	2116860	2834370	2678110	3143770	2969570	3466010
O35226-2;O35226-4	PSMD4_MOUSE	Isoform Rpn10B of 26S proteasome non-ATPase regulatory subunit 4	Psmd4	11	0.969406	1.32643	0.745428	1.31694	0.00321726	0.000261393	0.0071592	0.000222175	0.00118804	5.3761e-05	0.00359348	5.53649e-05	2447200	2459030	2828340	2500010	2738920	2973490	3640540	2808910	3933140	3935220	4790270	4077720	1777040	1590780	1183050	1903770	3941930	3953010	3540360	3823590
O35231	KIFC3_MOUSE	Kinesin-like protein KIFC3	Kifc3	9	NA	NA	NA	NA	NA	NA	NA	NA	NA	NA	NA	NA	NA	NA	14260	20695.6	NA	NA	NA	NA	51773.6	56415.6	87476.7	49326.2	NA	NA	NA	36340.8	18591.6	120176	119173	93142.1
O35239	PTN9_MOUSE	Tyrosine-protein phosphatase non-receptor type 9	Ptpn9	7	0.492476	0.812357	-0.731825	-0.62059	0.301926	0.0950687	0.199604	0.197711	0.24262	0.0664762	0.157462	0.157802	32339.2	92235.8	56921.8	70936.2	156484	103720	151117	151576	191742	155788	192419	199533	190194	143427	65149.4	58391.1	63274.1	72439.4	73046	49716
O35250;O35250-2	EXOC7_MOUSE	Exocyst complex component 7	Exoc7	17	-0.859714	-0.680973	-1.03391	-1.29055	0.00484866	0.00845318	0.00121878	0.000363942	0.00194629	0.00412272	0.00042414	0.000104452	216351	270787	198090	208102	242401	268707	271316	230869	266780	289106	338465	328987	534117	539159	403363	421264	169260	150716	219942	214992
O35280	CHK1_MOUSE	Serine/threonine-protein kinase Chk1	Chek1	10	NA	NA	NA	NA	NA	NA	NA	NA	NA	NA	NA	NA	137875	127657	507812	269473	216978	435331	602422	559065	91707.4	148867	143413	68108.7	NA	NA	NA	54700.6	163149	191265	130943	129263
O35286	DHX15_MOUSE	Pre-mRNA-splicing factor ATP-dependent RNA helicase DHX15	Dhx15	40	1.57539	1.41238	1.60892	1.70895	0.000610713	0.000850031	0.000515312	0.000258298	0.000142372	0.00025983	0.000141466	6.77403e-05	7359330	6133120	7590330	7691700	6620040	6445590	6940850	8556680	6574540	7034810	7285900	6534570	3159250	2830260	1536670	2639190	8028180	7716030	7723910	7412030
O35295	PURB_MOUSE	Transcriptional activator protein Pur-beta	Purb	11	0.156939	0.546866	-0.171929	0.392044	0.489778	0.0158318	0.365732	0.0508624	0.424866	0.00865864	0.312695	0.0346434	1255290	1310700	1208300	1509600	1623590	1718520	1778750	1578050	2414460	2114410	2061790	2928310	1567940	1684430	1500900	1433470	1904140	2228990	1704690	2012100
O35298	AOAH_MOUSE	Acyloxyacyl hydrolase	Aoah	3	NA	NA	NA	-3.0521	NA	NA	NA	0.013826	NA	NA	NA	0.00804005	NA	94833.5	21971.2	NA	21938.3	NA	NA	NA	NA	NA	NA	46974.9	637892	934999	111926	116324	81049.8	32786.6	57649.2	9640.01
O35309	NMI_MOUSE	N-myc-interactor	Nmi	11	0.888434	1.20176	-0.415724	-0.466856	0.0917607	0.0170629	0.321645	0.270451	0.0618368	0.00943783	0.269887	0.224309	122296	77610.3	134234	113163	124858	304835	403007	363939	419873	269414	514182	293068	204905	213855	77209.2	153751	124568	74640.3	99203.5	137800
O35316	SC6A6_MOUSE	Sodium- and chloride-dependent taurine transporter	Slc6a6	4	0.348112	0.664013	0.563145	0.278747	0.440801	0.152008	0.270531	0.658005	0.375171	0.112814	0.221859	0.612153	1612400	1025090	633030	953437	989763	803074	881972	819664	1086890	1319560	1021510	1240610	1198560	479087	371282	1147360	1684430	1027700	669011	397008
O35326	SRSF5_MOUSE	Serine/arginine-rich splicing factor 5	Srsf5	11	0.161921	0.347813	0.568199	0.214279	0.471091	0.0482016	0.00612554	0.204043	0.40561	0.030962	0.00299508	0.163416	4660860	4831040	4879730	4205500	3617310	3281910	3552640	3744640	3986350	4662120	4142990	4644000	3111810	2818260	3810810	3410750	4071400	3411520	3754530	3391020
O35343	IMA3_MOUSE	Importin subunit alpha-3	Kpna4	4	-1.75979	-2.62606	-0.129822	-2.52443	9.20236e-05	4.53468e-06	0.662353	0.000406126	1.11114e-05	5.9148e-08	0.614712	0.000119431	1117610	1166940	1545670	682940	383332	433417	276089	343932	204902	216102	233563	176562	1023980	1110000	1327930	1535430	83882.9	319756	264646	261070
O35343;O35344	IMA3_MOUSE;IMA4_MOUSE	Importin subunit alpha-3	Kpna3;Kpna4	4	0.317271	0.100868	0.422727	0.698868	0.446634	0.844784	0.362253	0.179816	0.38107	0.816142	0.309331	0.14185	341504	314307	403699	605333	358137	355411	425735	378326	191535	479793	374690	420254	605399	346492	240362	186175	644328	732701	416215	291268
O35344	IMA4_MOUSE	Importin subunit alpha-4	Kpna3	4	-0.390569	-0.0770722	0.60837	0.0360205	0.126495	0.722244	0.012464	0.881048	0.0890446	0.6791	0.00683126	0.86147	2448110	1911560	2328300	2065070	917669	1274330	1112360	1143280	1255020	1546740	1761750	1370520	1419140	1609410	1219140	1764590	1151990	1887050	1524000	1418210
O35345	IMA7_MOUSE	Importin subunit alpha-7	Kpna6	9	0.24507	1.11519	0.652439	1.01867	0.511054	0.00803554	0.0975355	0.0111425	0.445848	0.00388866	0.0709865	0.00628126	594897	467618	833540	545680	506258	358825	453006	520267	761322	985696	839169	992909	232058	339593	683689	449024	708599	680493	825711	891576
O35345;Q60960	IMA5_MOUSE;IMA7_MOUSE	Importin subunit alpha-7	Kpna1;Kpna6	5	1.2871	1.74191	1.04128	2.0394	0.000764665	9.29156e-05	0.0108642	1.65291e-05	0.000192802	1.24356e-05	0.00582598	1.32043e-06	285989	253677	401623	515060	326034	448225	461112	460868	496762	713409	679223	590692	178430	176216	NA	168930	771491	717176	654900	667962
O35350	CAN1_MOUSE	Calpain-1 catalytic subunit	Capn1	24	-1.81252	-2.62548	-1.4868	-1.35556	0.000633761	4.38835e-05	0.00149703	0.00211094	0.000149914	3.733e-06	0.000552607	0.000903377	728684	876299	566037	712061	406134	498304	782052	691970	339765	339519	365001	351426	2803490	2778100	1472360	1616310	656790	924142	827763	749026
O35368	IFI3_MOUSE	Interferon-activable protein 203	Ifi203	9	NA	NA	NA	NA	NA	NA	NA	NA	NA	NA	NA	NA	166512	110333	160714	154230	332347	413305	521806	518025	504800	511018	611885	434542	NA	NA	NA	NA	200787	36085.1	268707	87765.8
O35375-5;O35375-6	NRP2_MOUSE	Isoform B0 of Neuropilin-2	Nrp2	13	0.450113	0.352408	NA	-1.4331	0.229146	0.205005	NA	0.00212089	0.176511	0.158269	NA	0.000909641	NA	43584.1	NA	NA	1615020	1106650	942380	745458	1198880	986719	882443	1210410	805978	657801	611309	1247570	247152	437701	202917	302944
O35379	MRP1_MOUSE	Multidrug resistance-associated protein 1	Abcc1	19	-0.450169	-0.834933	-1.08306	-1.65605	0.136739	0.000847928	0.000238626	2.02327e-05	0.0975559	0.000259016	5.18611e-05	1.83899e-06	426401	472911	409056	470256	870499	723393	809578	458672	546063	523947	653156	560591	1019070	1009560	876321	1008710	307111	282474	346098	268923
O35381	AN32A_MOUSE	Acidic leucine-rich nuclear phosphoprotein 32 family member A	Anp32a	10	0.331751	0.82191	0.996835	0.884472	0.190408	0.000647606	0.000497778	0.000799939	0.142218	0.000184366	0.000134915	0.000276896	5956990	5916300	7312690	6639250	3078650	3836200	5186800	4680210	7027740	6048200	5916880	6025930	3605070	3344370	3295520	3242490	4831780	6520740	6390640	6356700
O35381;Q9EST5;Q9EST5-2	AN32A_MOUSE;AN32B_MOUSE	Acidic leucine-rich nuclear phosphoprotein 32 family member A	Anp32a;Anp32b	3	0.771848	1.13367	0.549069	1.39767	0.0373945	0.000117771	0.0514465	2.5579e-05	0.0219503	1.76323e-05	0.0345105	2.73214e-06	43100000	28564100	20488500	22880400	48989400	20117500	33153100	34538700	50632300	42298800	42312100	48200200	20708400	16035000	21859100	21069100	51226000	47105400	49106800	52036600
O35382	EXOC4_MOUSE	Exocyst complex component 4	Exoc4	12	-1.0749	-0.658247	-0.723246	-1.03425	0.00233172	0.0100036	0.00593898	0.000890129	0.000797193	0.00501505	0.00289465	0.00031671	342457	420409	332982	385393	219953	346662	370455	258537	376621	362939	431458	506102	708997	685683	520642	628741	271575	360975	302393	267773
O35386	PAHX_MOUSE	Phytanoyl-CoA dioxygenase, peroxisomal	Phyh	4	NA	NA	NA	NA	NA	NA	NA	NA	NA	NA	NA	NA	NA	NA	NA	NA	87445.5	139608	120046	124856	95856.1	110796	134310	91058.7	NA	NA	NA	NA	9522.74	NA	NA	NA
O35387	HAX1_MOUSE	HCLS1-associated protein X-1	Hax1	7	1.98477	1.33138	1.60923	2.09562	0.000247455	0.00133305	0.000880142	0.00012928	4.32894e-05	0.000458378	0.000283086	2.71241e-05	706878	1031850	656094	675979	1172970	1193290	852091	802344	650889	690236	653988	695987	195372	167353	350385	380666	839617	1154400	1056150	1235890
O35405	PLD3_MOUSE	5'-3' exonuclease PLD3	Pld3	11	-3.3976	-3.16049	-7.51224	-3.43231	1.02933e-05	1.95897e-05	2.43877e-06	1.0595e-05	3.16564e-07	9.62985e-07	1.513e-08	6.05889e-07	54920.1	NA	93968.3	59451.2	1353600	1440390	1203160	817379	1607700	1089700	1808250	1547470	16835400	16117500	9634120	10194200	1439060	920343	971004	1315720
O35435	PYRD_MOUSE	Dihydroorotate dehydrogenase (quinone), mitochondrial	Dhodh	16	1.12729	-0.000190221	1.14429	0.956672	0.000796466	0.999338	0.000179876	0.00101957	0.000204152	0.998961	3.52917e-05	0.000371748	617539	736733	741417	682843	737410	770232	570699	709208	345028	382385	299159	330140	323775	331447	348456	300253	675368	680591	468327	647499
O35445	RNF5_MOUSE	E3 ubiquitin-protein ligase RNF5	Rnf5	2	NA	-0.816851	-1.32596	-2.43173	NA	0.0950855	0.0119429	0.00605391	NA	0.066506	0.00648861	0.00310204	145711	NA	139809	278190	378212	NA	NA	366880	NA	265240	169942	446943	298006	490178	426343	743209	43961.2	325414	55457.2	60702.2
O35448	PPT2_MOUSE	Lysosomal thioesterase PPT2	Ppt2	3	-1.0083	-1.88521	NA	-1.49039	0.0244506	0.000946084	NA	0.0050038	0.0133062	0.000297775	NA	0.00250142	NA	NA	NA	NA	372576	468331	422459	326439	217284	240947	253632	203726	1212840	1212950	529278	559951	363192	210186	323344	249633
O35450	FKBPL_MOUSE	FK506-binding protein-like	Fkbpl	2	-0.784696	0.300639	-0.938237	-0.565908	0.0334697	0.0926886	0.00918932	0.0097988	0.0193092	0.0646017	0.00479598	0.00541801	104021	111606	49801.6	71421.1	51439.5	81226.8	135279	116369	207955	184783	186246	235622	158349	132700	180431	167492	102536	121665	89027.8	105501
O35451	ATF6B_MOUSE	Cyclic AMP-dependent transcription factor ATF-6 beta	Atf6b	3	3.37615	1.84008	1.32086	0.865525	4.12891e-05	0.00302006	0.0130848	0.0537565	3.32103e-06	0.00122058	0.00724307	0.0368183	85187.2	57072.1	81159.1	102178	361073	337411	276752	368290	117535	158496	141539	84350.4	43415.5	43141.2	NA	18464.7	46896.9	55088.6	72165.2	62263.2
O35454	CLCN6_MOUSE	Chloride transport protein 6	Clcn6	4	NA	NA	NA	NA	NA	NA	NA	NA	NA	NA	NA	NA	39862.9	60284	42027.5	56879.8	30169.8	33015.3	26205.1	NA	28348.3	38876.1	33826.8	34330.3	24522	29495.4	NA	NA	27951.4	4636.61	15908	31606.7
O35459	ECH1_MOUSE	Delta(3,5)-Delta(2,4)-dienoyl-CoA isomerase, mitochondrial	Ech1	10	0.0453357	0.954686	-1.71766	0.877573	0.886109	0.00100831	0.000264668	0.00193222	0.862351	0.000320981	5.94708e-05	0.000812786	216501	148191	104253	122813	587345	586144	351850	464269	1043780	941712	902108	1035900	397671	524402	428096	618789	866722	945456	770394	868827
O35465;O35465-2	FKBP8_MOUSE	Peptidyl-prolyl cis-trans isomerase FKBP8	Fkbp8	12	0.593267	-0.376152	0.141522	-0.379716	0.0645715	0.100995	0.559172	0.101971	0.0412182	0.07125	0.507136	0.074861	1418020	1367810	1038270	1068200	2090640	1744700	1295160	1663860	893542	899478	890457	984853	1123730	775310	1495890	1311340	838842	799891	939415	820030
O35474	EDIL3_MOUSE	EGF-like repeat and discoidin I-like domain-containing protein 3	Edil3	3	NA	NA	NA	NA	NA	NA	NA	NA	NA	NA	NA	NA	NA	84980.3	NA	42094.2	NA	192533	176526	NA	NA	NA	NA	NA	NA	NA	NA	NA	NA	NA	NA	NA
O35492	CLK3_MOUSE	Dual specificity protein kinase CLK3	Clk3	4	NA	NA	NA	NA	NA	NA	NA	NA	NA	NA	NA	NA	225710	258759	324173	308353	179121	246188	231219	264957	213604	358044	401609	292363	38354	34872.9	NA	NA	173681	187463	163051	206991
O35495	CDK14_MOUSE	Cyclin-dependent kinase 14	Cdk14	8	-0.92608	-0.429979	-0.825805	-1.88029	0.0093354	0.191371	0.010034	4.42634e-05	0.00423711	0.146011	0.00532106	6.04315e-06	458190	364371	287863	231111	218778	255731	455918	344562	577462	291381	683203	390179	556304	569557	771165	519419	123262	137553	183350	195841
O35516	NOTC2_MOUSE	Neurogenic locus notch homolog protein 2	Notch2	15	0.561716	1.82759	0.582293	0.897589	0.176821	0.000577779	0.153221	0.0266691	0.130489	0.00015837	0.117277	0.0168014	167448	191341	102156	172163	197170	181690	144111	107158	417001	397972	398535	359956	120472	178320	81844.1	72658.3	174042	169489	190646	243529
O35522;P28076	PSB9_MOUSE;PSB9_MUSMB	Proteasome subunit beta type-9	Psmb9	7	1.47105	0.979288	-1.14888	-2.30573	0.00831961	0.0584646	0.0381915	0.0553655	0.00371448	0.038328	0.0246786	0.0380461	340698	322400	249943	160186	1112370	1581920	2135110	1731120	1238430	935670	1675720	1129360	893994	1003580	312912	434874	246205	12924	264360	216477
O35551;O35551-6	RABE1_MOUSE	Rab GTPase-binding effector protein 1	Rabep1	29	-0.459667	0.391543	-0.784337	1.3181	0.14984	0.185697	0.0206037	0.00109128	0.108071	0.14101	0.0122232	0.000402953	242671	234004	173080	236049	255730	306322	319084	237904	590202	460737	485633	617179	514396	491571	308864	300575	816077	1013670	917904	1045410
O35593	PSDE_MOUSE	26S proteasome non-ATPase regulatory subunit 14	Psmd14	12	0.666442	0.876151	0.680144	0.820184	0.0227251	0.00155329	0.00960587	0.00277404	0.0122505	0.00055525	0.00504876	0.00125123	2228390	2367710	2184450	2598960	1841850	2341180	2835510	2483640	2904690	2858180	2940190	2980050	1847650	1586000	1232800	1484550	2710520	2269610	2780090	2630670
O35598	ADA10_MOUSE	Disintegrin and metalloproteinase domain-containing protein 10	Adam10	19	0.692686	-0.294647	-1.79716	-0.398015	0.0617001	0.365609	0.00133381	0.223849	0.0391154	0.307346	0.000476067	0.181122	167969	179913	288369	296729	1348210	1177990	1482150	1134160	728341	671177	638308	724627	841565	523646	669353	1488020	621722	606297	588720	570161
O35601	FYB1_MOUSE	FYN-binding protein 1	Fyb1	23	-0.814955	-0.887398	-1.73148	-2.03527	0.003847	0.000553335	1.29886e-05	4.58372e-06	0.0014737	0.000149683	6.79901e-07	9.80801e-08	594818	657183	577332	641925	1134670	1190210	1397790	1017240	1232740	1001200	1254400	1337970	1942440	1909350	2257700	2466060	523306	473326	524284	489435
O35604	NPC1_MOUSE	NPC intracellular cholesterol transporter 1	Npc1	12	-2.9406	-3.1101	-3.97995	-2.16404	1.54908e-05	1.75957e-05	8.31019e-06	8.69067e-05	6.3919e-07	6.94747e-07	3.26761e-07	1.60598e-05	432791	676079	347382	395084	778597	1163440	1022340	806762	990013	760439	804387	1010500	8526530	10364200	5448100	6043800	1320780	1830900	1660700	1548900
O35609	SCAM3_MOUSE	Secretory carrier-associated membrane protein 3	Scamp3	9	-0.804059	-0.196747	-0.999879	0.406426	0.0047231	0.173043	0.000187909	0.0161724	0.00188395	0.130322	3.76047e-05	0.00960667	1937340	1974750	1674530	1696430	2257690	2400320	2053790	1762190	3534720	3478780	3323580	3476090	3849970	3476890	3892160	3947160	4426270	4849860	4874190	5187890
O35613	DAXX_MOUSE	Death domain-associated protein 6	Daxx	2	NA	NA	NA	NA	NA	NA	NA	NA	NA	NA	NA	NA	NA	75816	12055.4	NA	27129	45560.5	26055.5	NA	50417.8	83845.2	96720	57350.3	NA	NA	NA	NA	47911.6	21858	34446.1	39230
O35621	PMM1_MOUSE	Phosphomannomutase 1	Pmm1	4	0.443155	0.149429	1.1074	0.596104	0.695966	0.887365	0.26889	0.544972	0.641283	0.8669	0.220252	0.494717	83612.9	121432	115422	116697	NA	56963.2	125609	48272.1	49093.7	50111.3	109859	46106.1	87866.5	8793.51	37374.7	253517	69568.2	82112.6	69261.7	85280.4
O35621;Q9Z2M7	PMM1_MOUSE;PMM2_MOUSE	Phosphomannomutase 1	Pmm1;Pmm2	2	-1.01434	-0.152979	0.546921	0.2754	0.00703658	0.394158	0.01264	0.196954	0.00306538	0.334848	0.00694487	0.157123	3083470	2901320	2866970	2641000	583396	1022880	1381340	1148190	1881810	1936230	2036060	1838980	2193880	2189950	1724290	2123110	2152300	1943470	2724870	2857470
O35638	STAG2_MOUSE	Cohesin subunit SA-2	Stag2	21	1.38257	0.410925	1.31051	0.831133	0.0124021	0.408934	0.0186955	0.103863	0.00599469	0.34941	0.0109099	0.0764859	591612	606730	654182	562287	573444	704669	732793	570053	363196	309608	434061	301546	306618	374116	98461.5	357391	502624	360027	451092	436464
O35638;Q9D3E6	STAG1_MOUSE;STAG2_MOUSE	Cohesin subunit SA-2	Stag1;Stag2	3	NA	NA	NA	NA	NA	NA	NA	NA	NA	NA	NA	NA	225677	162093	214617	270592	101998	84439.5	40425	69293.5	71266.7	NA	28427.1	19975.6	75694.7	101873	NA	NA	55306.3	NA	22041.1	37544.7
O35639	ANXA3_MOUSE	Annexin A3	Anxa3	29	-0.970398	-2.11784	-0.463186	-1.62357	0.00526633	0.000390903	0.0780662	0.000155214	0.00216163	9.25163e-05	0.0551972	3.47119e-05	9045620	9477160	6804000	6582830	5034320	4482190	6374270	6911310	2943840	2051590	1846240	4979880	13674100	12675500	9145520	10482100	2802050	4353110	3556040	3633820
O35643	AP1B1_MOUSE	AP-1 complex subunit beta-1	Ap1b1	17	-0.598111	-1.11383	-1.15233	-1.22318	0.0813088	0.00393518	0.00423964	0.00240149	0.0536647	0.00167971	0.00193563	0.00105136	2260940	2114240	1790480	2486910	3217410	3208400	3671640	2739150	2318440	2248430	2396620	2662800	6289350	6773760	3883930	3709840	2238310	1823260	2178010	2004960
O35643;Q9DBG3;Q9DBG3-2	AP1B1_MOUSE;AP2B1_MOUSE	AP-1 complex subunit beta-1	Ap1b1;Ap2b1	18	0.0893457	-0.500928	-0.726053	-0.289292	0.792451	0.106628	0.0273287	0.307189	0.751174	0.0756071	0.016854	0.25763	951463	1180260	1100660	1250410	2316200	1858780	2296740	1568140	1127700	1372920	1689590	1529780	2984040	1813820	1594780	1574260	1708820	1570400	1407540	1395710
O35648	CETN3_MOUSE	Centrin-3	Cetn3	4	-0.824291	0.190563	0.900228	0.319817	0.0180517	0.492562	0.0148629	0.203021	0.00937769	0.43297	0.00835931	0.162463	299920	486292	559915	399446	99587.2	130196	124981	177686	326278	218214	342187	251564	187415	190870	240961	362531	245718	272031	303508	328435
O35654	DPOD2_MOUSE	DNA polymerase delta subunit 2	Pold2	10	1.49153	1.64366	2.37335	1.86576	0.000227186	7.09048e-05	8.35765e-06	1.92677e-05	3.90787e-05	8.48479e-06	3.32167e-07	1.70088e-06	1000670	1055050	1139350	1150250	483425	538485	713185	680594	599904	794532	779639	675192	163390	238559	228324	251666	705824	811237	807302	747781
O35657	NEUR1_MOUSE	Sialidase-1	Neu1	6	1.42818	0.214431	-1.41221	-0.41081	0.000722343	0.348179	0.00216848	0.130028	0.00017856	0.290983	0.000876437	0.0986598	194106	436745	355114	389430	3047940	2685570	2057530	1897250	1260440	915965	1003990	1261110	712465	1045540	1095370	838822	702399	460244	707038	836091
O35658	C1QBP_MOUSE	Complement component 1 Q subcomponent-binding protein, mitochondrial	C1qbp	5	1.94888	1.77693	1.47782	2.27791	0.00103752	0.000996961	0.00203058	0.000214903	0.000285075	0.000316615	0.000809005	5.27797e-05	3128340	2891220	2826710	2774600	6123290	4036420	2820820	3931290	4643930	4332400	3098300	3697960	1584750	1341350	1072800	608340	5010610	3892920	5472530	6205910
O35671	ITBP1_MOUSE	Integrin beta-1-binding protein 1	Itgb1bp1	3	-1.63952	-3.06777	-2.10282	-2.65112	0.00687141	7.70452e-05	0.000980122	0.000158469	0.00297228	9.55419e-06	0.000323224	3.56787e-05	NA	29391.3	40301.1	23688.8	60270.5	25571	71788.7	30065.6	14225.7	14079.7	26233.5	14696.6	106211	110053	207829	NA	19264.4	32574.3	15978.6	19709.6
O35678	MGLL_MOUSE	Monoglyceride lipase	Mgll	4	NA	NA	NA	NA	NA	NA	NA	NA	NA	NA	NA	NA	NA	NA	NA	NA	NA	NA	NA	NA	NA	NA	NA	NA	NA	NA	NA	NA	NA	NA	NA	NA
O35680	RT12_MOUSE	28S ribosomal protein S12, mitochondrial	Mrps12	2	NA	NA	NA	NA	NA	NA	NA	NA	NA	NA	NA	NA	NA	58000.5	78662.6	124741	244247	276647	209544	267198	268553	201697	230225	341568	46365.9	57424.7	NA	NA	339916	182789	361321	410487
O35682	MYADM_MOUSE	Myeloid-associated differentiation marker	Myadm	3	1.15036	0.393384	-1.32565	-0.61232	0.0172134	0.337627	0.0139794	0.127553	0.00882436	0.281143	0.0078109	0.0965646	305737	238052	146478	140729	997175	1397460	1354720	786758	586060	606809	760323	879812	587981	813139	263453	539085	340937	286798	324583	345067
O35685	NUDC_MOUSE	Nuclear migration protein nudC	Nudc	28	0.950361	1.21557	1.78476	1.55093	0.00726012	0.000850958	8.53903e-05	0.00015498	0.00317794	0.000260274	1.25143e-05	3.45703e-05	17816700	16593600	16411700	17519900	7056840	10224400	12010600	10312700	12850200	13564700	13392500	11001300	4027340	3804030	6829760	6968020	14290300	13533800	15507100	15156100
O35691	PININ_MOUSE	Pinin	Pnn	22	1.27291	0.434933	1.05101	0.667276	0.000482541	0.0363534	0.000543967	0.00411188	0.000104244	0.0225199	0.000152286	0.0019956	2879820	3041170	3362890	3038180	3510390	3671840	3181730	4243620	2235880	2383020	2012000	2127700	1220520	1446030	1688500	1932130	2259940	2374110	2472610	2377220
O35704	SPTC1_MOUSE	Serine palmitoyltransferase 1	Sptlc1	11	0.760946	0.0471149	-0.337091	-0.0612981	0.0176399	0.844784	0.175988	0.814984	0.00910676	0.816198	0.136614	0.784736	551859	445895	470614	488662	1175550	1097760	1004700	953917	684243	698144	712942	656384	822658	704742	482820	597421	601832	669999	481924	634877
O35711;O35711-2;O35711-4	LIPB2_MOUSE	Liprin-beta-2	Ppfibp2	3	0.323974	NA	-0.86884	NA	0.414628	NA	0.0657671	NA	0.349426	NA	0.0455193	NA	21850.1	12181.5	26096.1	NA	28502.5	63537.2	56415.3	35645.3	NA	NA	NA	NA	47190.5	25592.1	25518.3	52340.4	NA	NA	NA	NA
O35711;O35711-2;O35711-4;Q8C8U0;Q8C8U0-3	LIPB1_MOUSE;LIPB2_MOUSE	Liprin-beta-2	Ppfibp1;Ppfibp2	2	0.0172813	0.166886	-1.11067	0.580488	0.975914	0.682358	0.031073	0.169871	0.969605	0.634374	0.0195004	0.133072	110699	216027	219258	163567	458570	588586	425057	177289	390819	486656	422804	495151	574228	562208	310068	213861	447893	668993	506013	620920
O35730	RING1_MOUSE	E3 ubiquitin-protein ligase RING1	Ring1	3	NA	NA	NA	NA	NA	NA	NA	NA	NA	NA	NA	NA	NA	68619.6	49675.1	41282.4	45108.9	59217.6	108211	122911	185669	207227	167018	140837	NA	63467.6	NA	NA	97560.4	144845	107331	136797
O35730;Q9CQJ4	RING1_MOUSE;RING2_MOUSE	E3 ubiquitin-protein ligase RING1	Ring1;Rnf2	2	1.40772	1.39969	1.70456	0.659869	0.000291979	7.81843e-05	3.78728e-05	0.00684633	5.31881e-05	9.81368e-06	3.58316e-06	0.00357549	1059460	915854	1090400	1050480	997680	790234	817823	793232	917887	890653	834513	962506	383808	260813	378013	304002	506643	480357	573041	449938
O35737	HNRH1_MOUSE	Heterogeneous nuclear ribonucleoprotein H	Hnrnph1	7	1.81453	1.76762	1.42816	1.46271	9.03185e-05	1.26118e-05	3.35356e-05	0.000211447	1.07853e-05	3.76218e-07	2.96476e-06	5.13704e-05	5762030	5116190	5496520	4994250	9509500	7152890	5989810	6089380	7679350	7278480	7958740	6708950	2251720	1927760	1944430	2175310	6098170	5917180	3781680	6651240
O35737;P70333	HNRH1_MOUSE;HNRH2_MOUSE	Heterogeneous nuclear ribonucleoprotein H	Hnrnph1;Hnrnph2	6	1.62457	1.50781	0.813262	1.57852	0.000586107	0.000524892	0.0155668	0.000447367	0.00013541	0.000139081	0.00882642	0.000133931	4741880	4546960	5093490	4709460	10216700	8681700	7686350	7551620	8799520	7740550	8398010	8941200	3572840	3542630	1879180	2708180	6982870	8709030	9007220	8010180
O35744	CHIL3_MOUSE	Chitinase-like protein 3	Chil3	13	NA	NA	NA	NA	NA	NA	NA	NA	NA	NA	NA	NA	NA	NA	NA	NA	NA	NA	NA	NA	NA	NA	NA	NA	1867160	3533430	1792830	2030040	NA	NA	NA	840982
O35744;Q91Z98	CHIL3_MOUSE;CHIL4_MOUSE	Chitinase-like protein 3	Chil3;Chil4	5	NA	NA	NA	NA	NA	NA	NA	NA	NA	NA	NA	NA	NA	NA	NA	NA	NA	NA	NA	NA	NA	NA	NA	157777	1633160	2087170	1964870	2190430	NA	NA	NA	NA
O35841	API5_MOUSE	Apoptosis inhibitor 5	Api5	20	0.617113	0.661294	1.30219	1.15338	0.0179105	0.00285242	7.79932e-05	0.000141384	0.00927028	0.00114155	1.08416e-05	3.05203e-05	8898340	9163360	8563350	8955590	5298920	6323770	5826080	5072710	5956400	6131510	6692010	6237360	3661610	3778740	3308380	4423660	8074490	8728220	7952110	7540100
O35855	BCAT2_MOUSE	Branched-chain-amino-acid aminotransferase, mitochondrial	Bcat2	13	-0.439597	0.147725	-0.405729	0.799936	0.137119	0.507797	0.110918	0.0150822	0.0978786	0.448378	0.0821028	0.00886484	2059320	2700030	2164340	2677280	2728030	2702930	1949320	2143560	3987520	3477420	3492910	4372860	3955740	3693040	2842210	2828270	7030830	3777460	6399830	5441220
O35857	TIM44_MOUSE	Mitochondrial import inner membrane translocase subunit TIM44	Timm44	19	1.2077	0.841807	0.808752	1.42218	0.000504061	0.000880993	0.000845494	2.24616e-05	0.000110512	0.000272292	0.000270794	2.18716e-06	2031020	1975220	1787650	1979120	2665160	2991220	2182190	2584970	2362790	2238450	1810800	2275570	1067910	1079850	1360400	1132780	2847610	3072600	3010040	2998470
O35864	CSN5_MOUSE	COP9 signalosome complex subunit 5	Cops5	10	-0.711444	-0.21198	0.85517	0.002919	0.143871	0.480241	0.0149503	0.992308	0.103164	0.420597	0.00841426	0.991181	1573390	1355700	1406040	1630530	213996	659990	764319	623735	683602	757444	875730	769913	1119100	1107470	591617	729161	963333	759674	857329	749773
O35874	SATT_MOUSE	Neutral amino acid transporter A	Slc1a4	2	NA	NA	NA	NA	NA	NA	NA	NA	NA	NA	NA	NA	698016	638581	309517	548117	12258	110513	NA	29402	260965	283263	192886	202010	NA	NA	NA	NA	75780.3	129066	118470	125387
O35887	CALU_MOUSE	Calumenin	Calu	16	-0.496058	-0.897115	-1.06057	-1.42654	0.0744626	0.000501438	0.00034329	0.000114431	0.0485231	0.000129199	8.29274e-05	2.33586e-05	2676470	3114610	2961700	2364550	5133090	4220400	3296390	4097440	3854740	3206960	3389030	3101730	5834170	5062040	7158620	6220680	1585030	2464490	2380590	2323420
O35892	SP100_MOUSE	Nuclear autoantigen Sp-100	Sp100	13	0.468517	0.275418	-1.30536	-2.2987	0.151954	0.395646	0.00128397	0.00177354	0.109769	0.336336	0.000453795	0.00073279	396670	422057	346320	274887	1098130	955821	1386080	1555970	1117460	1184280	1609260	819761	1035520	1141800	927326	628034	302905	65883.4	225285	230529
O35900	LSM2_MOUSE	U6 snRNA-associated Sm-like protein LSm2	Lsm2	5	0.378021	-0.0673237	0.949853	0.615732	0.378767	0.805877	0.00419774	0.0254266	0.315963	0.772972	0.00191332	0.0159348	696097	488666	424450	449749	148728	461577	469010	434241	247727	205628	362482	281062	314028	318830	250014	215327	475072	338612	358782	453080
O35904	PK3CD_MOUSE	Phosphatidylinositol 4,5-bisphosphate 3-kinase catalytic subunit delta isoform	Pik3cd	11	-1.03522	0.255342	0.127247	0.147066	0.131067	0.671433	0.848403	0.808592	0.0927364	0.622567	0.821099	0.77751	281059	211738	352077	487035	NA	121489	149008	172893	345565	352017	416711	386757	582939	530954	241983	110014	374909	308287	303929	312242
O35943	FRDA_MOUSE	Frataxin, mitochondrial	Fxn	7	0.0378492	0.391035	1.8026	0.526481	0.932098	0.17039	0.000220887	0.147188	0.917387	0.128067	4.68925e-05	0.113325	736640	720684	926299	974716	161582	463191	297814	170438	417734	302624	298424	343550	320681	302433	192191	201709	213854	474146	411912	341708
O35954	PITM1_MOUSE	Membrane-associated phosphatidylinositol transfer protein 1	Pitpnm1	3	NA	NA	NA	NA	NA	NA	NA	NA	NA	NA	NA	NA	NA	NA	NA	NA	NA	57118	54448.3	22366.5	88234.4	50269.6	NA	77887.5	NA	62905.8	NA	NA	72223.3	38956.3	101925	NA
O35955	PSB10_MOUSE	Proteasome subunit beta type-10	Psmb10	11	-0.0927979	-0.313613	-1.77259	-0.553799	0.725965	0.125832	3.12172e-05	0.0526414	0.674684	0.0911983	2.7235e-06	0.0359648	837526	942036	848205	925819	2631560	2398000	3341500	3229640	2570910	2442050	3061180	2573760	3566630	3391930	2639570	3105820	2432620	1382910	2530090	2163980
O35963	RB33B_MOUSE	Ras-related protein Rab-33B	Rab33b	4	0.973502	0.394065	-1.23645	-0.293606	0.0181641	0.150603	0.00253408	0.412873	0.00945337	0.111629	0.00106119	0.360159	6935950	4123340	4408990	3849990	32836700	17942900	17540900	22424300	16621800	16913500	13713700	16811700	17643900	9045320	9713140	11530000	10936800	12306300	5690550	8763770
O35969;O35969-2	GAMT_MOUSE	Guanidinoacetate N-methyltransferase	Gamt	2	-2.3275	0.997049	NA	-1.33913	0.00298742	0.0245235	NA	0.0606653	0.0010901	0.0142923	NA	0.0421015	NA	NA	NA	NA	NA	19626.2	84493.2	38635.6	490567	296963	402808	527450	266548	295033	117544	179937	179971	31021.3	125696	51600.5
O35972	RM23_MOUSE	39S ribosomal protein L23, mitochondrial	Mrpl23	4	1.86336	1.61109	0.784402	2.00631	6.05529e-05	5.50847e-05	0.00548066	1.11315e-05	5.97331e-06	5.2898e-06	0.00262026	6.68185e-07	916773	1014680	1250740	1131090	2627620	2495620	1947030	2144140	2174010	2242950	1793250	2077440	757705	650506	527597	673023	2630080	2355270	2432530	2619480
O35988	SDC4_MOUSE	Syndecan-4	Sdc4	3	0.109824	-1.30384	0.59426	-4.33665	0.79879	0.00530777	0.194825	0.0102711	0.758843	0.00240305	0.153125	0.00570249	338636	533243	879270	472021	475933	429943	424048	236348	176655	156436	168217	111388	300327	231339	703003	344994	1927.64	90839.3	NA	29471.9
O54692	ZW10_MOUSE	Centromere/kinetochore protein zw10 homolog	Zw10	15	1.28848	2.31856	1.75219	1.75899	0.00328641	0.000112684	0.000657321	0.000566397	0.00121733	1.67003e-05	0.000193577	0.000181899	331034	271502	351734	345634	196475	256977	249027	251465	523829	548103	524269	471837	135134	123111	56483	103687	335084	374800	296308	303980
O54734	OST48_MOUSE	Dolichyl-diphosphooligosaccharide--protein glycosyltransferase 48 kDa subunit	Ddost	11	0.399465	0.0549587	-0.250413	-0.0450732	0.157028	0.809083	0.277167	0.846525	0.11421	0.776964	0.228268	0.820557	11407300	10362800	10508800	10828200	18513300	18077600	15594400	16456300	15236000	15108500	14144300	14087100	16208600	14687300	10114300	13456400	12392700	12992500	12951600	11620700
O54774	AP3D1_MOUSE	AP-3 complex subunit delta-1	Ap3d1	20	-2.07138	-0.911763	-1.43263	-0.618084	4.8174e-05	0.00187265	0.000504572	0.0161446	4.14046e-06	0.000690948	0.000137246	0.00958401	601253	537415	347047	519145	234871	313144	403970	349612	770365	696850	827552	757081	1479480	1680760	1123390	1287330	887983	785334	992120	814945
O54781	SRPK2_MOUSE	SRSF protein kinase 2	Srpk2	9	-0.827668	0.233595	0.931053	0.451138	0.00720462	0.196113	0.00227184	0.0458879	0.00314817	0.150243	0.000928469	0.0309337	544548	720673	447109	556715	122193	188290	196711	173343	384074	377769	375475	350075	328470	263545	267149	371323	411730	433242	322504	457221
O54781;O70551	SRPK1_MOUSE;SRPK2_MOUSE	SRSF protein kinase 2	Srpk1;Srpk2	3	1.42748	0.535638	1.61964	1.58778	0.000523562	0.100159	0.000113712	4.61537e-05	0.000116579	0.0706039	1.8319e-05	6.51099e-06	845213	991092	1324170	930646	592374	871305	1209800	1021130	753959	624676	453990	326124	320381	369924	381365	298957	1059940	1076840	1024720	822637
O54782	MA2B2_MOUSE	Epididymis-specific alpha-mannosidase	Man2b2	21	-1.5483	-1.36029	-2.23613	-1.51592	0.00096063	0.00104616	0.000116501	0.000998023	0.000257739	0.000336196	1.91082e-05	0.000362471	489797	534722	324124	466233	816553	864989	721686	544644	981339	806327	902216	858680	2584360	2928440	2023690	1481290	894257	565107	861030	678650
O54785	LIMK2_MOUSE	LIM domain kinase 2	Limk2	2	NA	NA	NA	NA	NA	NA	NA	NA	NA	NA	NA	NA	NA	NA	NA	NA	NA	NA	NA	NA	NA	NA	NA	NA	NA	NA	NA	NA	76174.4	NA	NA	NA
O54786	DFFA_MOUSE	DNA fragmentation factor subunit alpha	Dffa	4	NA	NA	NA	NA	NA	NA	NA	NA	NA	NA	NA	NA	202664	215382	279427	239197	83362.2	28455.2	57354.9	56125.4	204639	230830	257991	130816	124956	80636	NA	NA	237005	297637	235577	255148
O54788	DFFB_MOUSE	DNA fragmentation factor subunit beta	Dffb	2	NA	NA	NA	NA	NA	NA	NA	NA	NA	NA	NA	NA	NA	NA	NA	NA	NA	NA	NA	NA	21112.2	34293.1	13691.1	21040.3	NA	NA	NA	NA	NA	33766.3	NA	12223.9
O54790	MAFG_MOUSE	Transcription factor MafG	Mafg	5	0.658512	-0.249009	0.339663	-0.554776	0.0237747	0.302063	0.18813	0.0858121	0.0128932	0.24681	0.147244	0.0618608	337432	469939	417808	437890	496569	534154	515210	536905	255777	297471	353371	283418	254125	285607	463341	391124	256268	142095	230883	295469
O54804;O54804-2	CHKA_MOUSE	Choline kinase alpha	Chka	2	NA	NA	NA	NA	NA	NA	NA	NA	NA	NA	NA	NA	216897	204181	308243	208366	NA	29795.8	71721.9	66433.2	27563.3	43694.1	21208.1	19990.6	NA	NA	NA	NA	139569	95419.5	103318	72537.3
O54824	IL16_MOUSE	Pro-interleukin-16	Il16	15	NA	-2.36697	-2.06897	-1.88917	NA	0.000814957	0.000307386	2.23566e-05	NA	0.000246028	7.25258e-05	2.1675e-06	178141	99120.3	NA	80019.5	NA	24138.4	NA	27367.6	103496	91637.5	44213.8	211381	426943	559399	505953	456311	137559	110954	110084	153985
O54825	BYST_MOUSE	Bystin	Bysl	21	2.67259	2.58705	3.4691	2.6488	3.07207e-05	5.14938e-05	1.04858e-05	3.50684e-05	2.11975e-06	4.78922e-06	4.71639e-07	4.44104e-06	2802750	2665380	2704410	2865840	1322570	1700630	1698190	1757470	1621780	1690060	1595800	1604940	194359	163935	338983	420749	1560390	1535670	1508160	1685650
O54833	CSK22_MOUSE	Casein kinase II subunit alpha'	Csnk2a2	17	1.10332	1.04187	0.853204	1.27963	0.000906478	0.000284877	0.00135665	9.13108e-05	0.000240107	6.05835e-05	0.000485531	1.72904e-05	1062750	978462	832216	885281	908237	1283950	1175790	1170930	1203680	1190240	1091390	1140020	608989	543254	458938	552780	1332530	1151050	1212960	1363620
O54834-3	RHG06_MOUSE	Isoform 3 of Rho GTPase-activating protein 6	Arhgap6	6	NA	NA	NA	NA	NA	NA	NA	NA	NA	NA	NA	NA	51640.3	134706	NA	NA	NA	47101.5	35941.2	NA	NA	NA	NA	NA	111559	144728	NA	27343.8	NA	NA	NA	NA
O54836	ZMAT3_MOUSE	Zinc finger matrin-type protein 3	Zmat3	3	NA	NA	NA	NA	NA	NA	NA	NA	NA	NA	NA	NA	34974.5	45604.7	16830.3	13879.2	55275.3	20856.3	37136.7	16074.5	87554.9	49276.6	51881.4	106313	NA	37014.7	NA	NA	12962.5	7320.32	14865	10207
O54864;O54864-2	SUV91_MOUSE	Histone-lysine N-methyltransferase SUV39H1	Suv39h1	7	NA	NA	NA	NA	NA	NA	NA	NA	NA	NA	NA	NA	NA	NA	18220.2	NA	361419	232400	256198	419656	120825	137962	108677	58898.9	NA	NA	NA	NA	123587	84125.2	84384.8	60736
O54879	HMGB3_MOUSE	High mobility group protein B3	Hmgb3	11	-0.170272	0.124468	1.27233	-0.407585	0.58218	0.598834	0.000584951	0.11795	0.521737	0.545629	0.000166708	0.0884907	3838930	3399400	3827280	3642530	977349	1305130	1725170	1604460	1730070	1759250	1910230	1822470	1245210	1175360	2188100	1984520	1123750	1317350	994011	1204350
O54916;O54916-3;O54916-4	REPS1_MOUSE	RalBP1-associated Eps domain-containing protein 1	Reps1	5	-1.96397	-0.403308	0.320068	-0.167908	0.000408131	0.059914	0.16308	0.443687	8.38148e-05	0.0394481	0.125614	0.390938	418028	559841	383910	423734	44983.5	118946	127754	104599	317487	303084	248520	287648	366547	423307	381818	306471	261438	388375	320674	307844
O54918	B2L11_MOUSE	Bcl-2-like protein 11	Bcl2l11	4	-1.45584	-1.893	-1.11203	1.14744	0.00171667	0.0021702	0.0509906	0.00112597	0.000545456	0.000823772	0.0341552	0.000418747	89482	224740	96449.1	42476.6	72999.4	114473	49340.3	79968.4	113553	40888.2	33320.7	79065.7	174895	273743	173108	247610	390910	499139	525916	423308
O54926	SIVA_MOUSE	Apoptosis regulatory protein Siva	Siva1	2	NA	NA	NA	NA	NA	NA	NA	NA	NA	NA	NA	NA	NA	NA	41640.5	NA	79392.6	112122	96379.3	97586.4	94972.5	52329.9	102642	54352.7	NA	NA	NA	NA	54285.8	88133.3	83636.6	54550.6
O54940	BNIP2_MOUSE	BCL2/adenovirus E1B 19 kDa protein-interacting protein 2	Bnip2	4	0.0243267	-0.329714	-1.01739	-0.919408	0.957125	0.423465	0.0286293	0.0722949	0.946569	0.363427	0.0177781	0.0512886	91176.2	89048	80365	143020	196596	136965	251629	256743	173948	178102	221866	120368	280401	261455	231328	105410	136855	53525.3	126832	133949
O54941	SMCE1_MOUSE	SWI/SNF-related matrix-associated actin-dependent regulator of chromatin subfamily E member 1	Smarce1	10	0.710412	0.131593	0.57274	0.253906	0.0292513	0.579521	0.0385714	0.290625	0.0164893	0.524527	0.0249689	0.242637	1031580	1074090	1265720	1107260	1279360	1298950	997831	1436840	964934	876234	835491	890822	623230	571990	1067950	980055	844923	894182	854611	1013400
O54946	DNJB6_MOUSE	DnaJ homolog subfamily B member 6	Dnajb6	4	0.641235	1.30178	0.852434	1.20134	0.0521562	0.000105968	0.00218701	0.000196029	0.032341	1.49036e-05	0.000885745	4.66966e-05	417785	371457	480728	298015	191955	397621	454378	374267	459212	625561	642260	567405	206993	204278	227484	251630	511749	416088	438722	635533
O54946;O54946-2	DNJB6_MOUSE	DnaJ homolog subfamily B member 6	Dnajb6	2	NA	NA	NA	NA	NA	NA	NA	NA	NA	NA	NA	NA	177670	154541	413799	245056	NA	18944.9	15042.6	NA	NA	23254	NA	NA	NA	NA	258923	168168	12677.6	35493.8	47081.4	75182.4
O54946;O54946-2;Q9QYI8	DNJB6_MOUSE;DNJB7_MOUSE	DnaJ homolog subfamily B member 6	Dnajb6;Dnajb7	2	-3.24459	-2.68463	0.248068	-2.68732	6.24548e-06	1.97552e-05	0.249211	7.76651e-05	1.09257e-07	9.93363e-07	0.202152	1.36721e-05	917916	1034090	1399290	954344	77357.5	66395.8	143920	113403	173953	175757	177229	92127.5	958180	849333	895223	1026090	229553	186621	98683.3	90149.8
O54950	AAKG1_MOUSE	5'-AMP-activated protein kinase subunit gamma-1	Prkag1	4	0.435354	-0.598309	-0.890783	-0.479716	0.248148	0.115712	0.0425265	0.210914	0.19346	0.08312	0.0278508	0.169737	86735.6	111528	57965.7	82198.1	172245	209354	231570	225899	119582	107579	115202	91293	233375	167391	83410.4	190334	124870	82473.9	111703	126807
O54956	DPOE2_MOUSE	DNA polymerase epsilon subunit 2	Pole2	4	NA	NA	NA	NA	NA	NA	NA	NA	NA	NA	NA	NA	114092	33804.4	138650	188204	45478.6	59541.8	92646.8	125487	50826.9	22382.4	43052.8	76859.5	NA	NA	NA	NA	76817.6	98984.3	112019	150328
O54962	BAF_MOUSE	Barrier-to-autointegration factor	Banf1	6	-1.1317	0.160308	0.803109	0.869736	0.029057	0.693671	0.125979	0.0863302	0.0163325	0.647776	0.0943498	0.0622833	3280440	1797590	2192970	4880610	1097860	772975	483441	759399	2028120	1720530	1880020	2273020	1076690	1051820	3463910	2065750	1668950	2991840	3696890	4197730
O54965	RNF13_MOUSE	E3 ubiquitin-protein ligase RNF13	Rnf13	6	-2.1415	-3.60892	-4.76724	-3.18857	2.84052e-05	8.08017e-06	5.83416e-06	7.00842e-06	1.84183e-06	1.45107e-07	1.78712e-07	2.63841e-07	53362.1	135192	140497	114363	489224	729586	748700	652429	346857	188189	194717	300894	2878140	3611730	2431030	2920160	268263	236973	440647	333156
O54984	GET3_MOUSE	ATPase GET3	Get3	8	0.165359	0.904502	-0.228195	0.875269	0.518235	0.0029734	0.374697	0.00319636	0.45318	0.00119991	0.321685	0.00148469	2080950	2868100	2051230	2880210	2926100	3206930	3571510	3293530	6351500	4669500	5763030	6805010	3162780	3011010	2252840	3666670	5972530	4277630	5617380	5314420
O54988-2	SLK_MOUSE	Isoform 2 of STE20-like serine/threonine-protein kinase	Slk	42	-1.31183	-0.00821625	-0.0241779	0.341205	0.000726766	0.960229	0.891722	0.0625052	0.000180068	0.952061	0.873224	0.043556	2875770	2974490	2814960	3116860	797564	1258620	1511100	1474660	3226950	3178720	3246320	3333220	2641810	2886960	3409120	3667590	3290660	3912690	4105490	3980100
O54988-2;O55098	SLK_MOUSE;STK10_MOUSE	Isoform 2 of STE20-like serine/threonine-protein kinase	Slk;Stk10	3	0.303481	0.761843	0.846196	0.650322	0.334195	0.0238816	0.0159142	0.0445373	0.272618	0.0138591	0.0090709	0.0299389	1798230	1985280	1939580	2268940	1373530	1321470	1454850	1390980	2041460	1848080	1881690	2454620	1095890	1723170	808552	1158360	1670420	2005140	1542170	1802050
O55013	TPPC3_MOUSE	Trafficking protein particle complex subunit 3	Trappc3	5	-1.05138	-0.817587	-0.759528	-0.811213	0.0125179	0.00395081	0.00736135	0.00512053	0.00605853	0.00168861	0.00371064	0.00256948	1073860	858655	958136	1124460	442565	891681	1282820	920286	904023	1025680	1089720	1153650	1826320	2105510	1380120	1802660	1085780	911473	1073760	824362
O55022	PGRC1_MOUSE	Membrane-associated progesterone receptor component 1	Pgrmc1	9	-0.813892	-1.36525	-1.99449	NA	0.0030469	2.61589e-05	6.55322e-06	NA	0.00111644	1.54777e-06	2.07091e-07	NA	3423760	3541740	2817460	2858020	6770170	8100050	6865290	7174580	5362600	5412600	4984340	5506250	12365100	11693700	14575300	13948100	NA	NA	901029	986158
O55023	IMPA1_MOUSE	Inositol monophosphatase 1	Impa1	14	0.350594	0.883049	-0.374637	0.753362	0.250258	0.0015278	0.0914623	0.00489002	0.195248	0.000544694	0.0659458	0.00243344	1436340	1486940	1387430	1601050	1578910	2648190	3312600	2687280	3694990	3643870	4128230	3937590	2021620	2412640	1681430	1923290	3689010	2889580	3337300	3083180
O55028	BCKD_MOUSE	[3-methyl-2-oxobutanoate dehydrogenase [lipoamide]] kinase, mitochondrial	Bckdk	9	1.71674	1.12038	0.503823	0.686524	0.000530677	0.00485088	0.181743	0.0362608	0.000118466	0.00215401	0.14168	0.0237917	339193	298010	485335	548656	1123160	1039090	790280	877298	542882	739947	716506	703485	244436	375107	197711	425713	467210	414037	481886	487584
O55029	COPB2_MOUSE	Coatomer subunit beta'	Copb2	41	0.500332	0.643618	0.196031	0.828947	0.126478	0.0243258	0.454205	0.00949517	0.0889845	0.0141632	0.399609	0.00522675	1922280	1679990	1792580	2045620	1595790	2380880	3003030	2538290	2645470	2584410	2979090	2828080	2023030	2042910	1197990	1634760	3394050	2639340	2976070	2608300
O55033	NCK2_MOUSE	Cytoplasmic protein NCK2	Nck2	4	-2.77064	NA	-1.80435	-2.24865	2.21288e-05	NA	0.000116537	2.89055e-05	1.19081e-06	NA	1.91592e-05	3.32788e-06	142917	209919	107184	149077	NA	104877	66500.8	67633	NA	NA	NA	NA	522970	578576	460075	589819	109840	134490	128476	74871.8
O55047	TLK2_MOUSE	Serine/threonine-protein kinase tousled-like 2	Tlk2	4	NA	NA	NA	NA	NA	NA	NA	NA	NA	NA	NA	NA	227405	221459	171954	158233	42901.4	75110.7	114938	128711	145202	147863	175823	173618	NA	NA	NA	160325	107178	125167	86035.3	107984
O55047;Q8C0V0	TLK1_MOUSE;TLK2_MOUSE	Serine/threonine-protein kinase tousled-like 2	Tlk1;Tlk2	4	0.497277	1.28453	1.13856	1.73704	0.242162	0.00239263	0.0154576	0.000337337	0.188194	0.000926296	0.00875668	9.48419e-05	317732	153146	359613	249045	117133	218490	268815	112205	301282	282886	368650	278217	82331.1	90128.4	200339	144031	393164	349185	426438	396448
O55057	PDE6D_MOUSE	Retinal rod rhodopsin-sensitive cGMP 3',5'-cyclic phosphodiesterase subunit delta	Pde6d	4	0.0565655	1.01384	0.570297	0.0891809	0.90389	0.00276836	0.0486604	0.717155	0.882577	0.0011042	0.0324434	0.676143	469935	405829	368978	594470	132672	394083	439359	461225	674624	699629	809493	509528	392994	247693	264621	387817	263293	351469	389864	311342
O55060	TPMT_MOUSE	Thiopurine S-methyltransferase	Tpmt	3	NA	NA	NA	NA	NA	NA	NA	NA	NA	NA	NA	NA	NA	NA	NA	NA	NA	31744.6	46824	17389.5	36036.9	61403	63884.7	40082.1	NA	NA	NA	NA	91920.5	29476.7	66543.3	57661.8
O55091	IMPCT_MOUSE	Protein IMPACT	Impact	7	NA	0.998768	NA	1.77275	NA	0.00442418	NA	0.000747091	NA	0.00193359	NA	0.000254783	NA	NA	NA	NA	NA	27733.3	NA	NA	201268	179872	141798	135312	60310.5	95658.6	101472	64441.1	320092	312510	149807	303567
O55098	STK10_MOUSE	Serine/threonine-protein kinase 10	Stk10	23	0.166403	-0.326994	0.0374694	-1.88082	0.511907	0.137631	0.868873	3.26279e-05	0.446726	0.100765	0.845795	3.97886e-06	1124900	1230610	921821	995312	1115970	1130840	1326170	1136840	798923	896510	866302	1024650	808505	958113	1281570	1354230	272201	232069	312545	323564
O55100;O55100-2	SNG1_MOUSE	Synaptogyrin-1	Syngr1	2	-7.05079	-3.12721	NA	-1.85755	0.000167376	2.03233e-05	NA	0.000558458	2.5875e-05	1.03842e-06	NA	0.000178503	NA	NA	NA	NA	228593	7654.75	62729.6	NA	756573	586975	780162	1055270	7958550	7540840	4174190	7297900	1463220	2528060	1962400	1256240
O55102	BL1S1_MOUSE	Biogenesis of lysosome-related organelles complex 1 subunit 1	Bloc1s1	2	NA	-1.86781	-1.88417	-1.22682	NA	0.00109111	0.00522884	0.000291655	NA	0.000353735	0.00248162	7.86435e-05	26500.9	134545	73911.4	40312.1	NA	8377.6	NA	NA	86704.3	55770.6	30941.5	96135.5	210565	250638	218122	195463	85062.6	91235.4	75054.4	114359
O55106	STRN_MOUSE	Striatin	Strn	14	-0.34821	-0.532993	-0.304218	-0.699396	0.168985	0.0182082	0.229305	0.00689208	0.124064	0.0101711	0.18436	0.0036058	971820	960943	661138	590484	793152	844380	748205	673233	735247	612329	775734	756252	871752	796644	1109190	1287450	473480	640559	615069	665137
O55106;P58404;P58404-2;Q9ERG2	STRN3_MOUSE;STRN4_MOUSE;STRN_MOUSE	Striatin	Strn;Strn3;Strn4	2	-0.697231	-0.44059	-0.38327	-0.911333	0.0108896	0.0404103	0.0845739	0.00200244	0.00513522	0.0254378	0.0605036	0.000846327	394989	456844	328788	311153	253007	306807	346057	300967	433315	423147	344252	335723	565987	483992	525943	429496	271903	189692	285892	294983
O55125	NIPS1_MOUSE	Protein NipSnap homolog 1	Nipsnap1	7	1.41829	1.07061	1.02887	0.637166	0.00161269	0.00757028	0.00767095	0.0614995	0.000505059	0.00362814	0.00389122	0.0427387	1642210	1565530	1377120	1233020	1851910	2329590	1649750	1890440	1842130	1342230	1431210	1926880	628128	430343	1060920	1034720	1164730	1200160	1156770	928303
O55126	NIPS2_MOUSE	Protein NipSnap homolog 2	Nipsnap2	9	-0.0746473	-0.276721	-1.77714	-0.587617	0.824609	0.289349	0.00197726	0.0499492	0.790295	0.235089	0.000782778	0.0339458	540909	171355	204707	243533	673593	1252460	769864	827173	823798	902792	704113	765965	1235700	975753	916463	665956	529038	748327	608682	522779
O55128	SAP18_MOUSE	Histone deacetylase complex subunit SAP18	Sap18	8	2.6095	1.91939	1.07128	1.92188	1.41811e-05	4.31358e-05	0.00132509	2.49629e-05	5.54918e-07	3.63761e-06	0.000471924	2.65999e-06	3311400	3459790	4011520	3918570	11320800	10681500	8614450	12884900	7672210	7864600	7206370	6242750	1942660	2251300	1663000	1504230	6631680	6174720	6995920	6755840
O55131	SEPT7_MOUSE	Septin-7	Septin7	24	-0.457631	-0.135121	-0.230184	-0.246891	0.0611137	0.360726	0.149644	0.116423	0.0386158	0.302764	0.114366	0.0871021	5355340	5233910	5109100	5230600	4110780	5082490	5319690	3786050	6058870	5695540	6263870	6472130	5818650	5979430	7134250	6832200	5554990	4954700	5164930	5130160
O55135	IF6_MOUSE	Eukaryotic translation initiation factor 6	Eif6	6	1.87872	1.58957	2.49449	2.11713	8.75642e-05	0.000150523	1.64568e-05	2.62529e-05	1.02566e-05	2.49282e-05	1.02735e-06	2.87335e-06	21781400	25417900	21669600	24370700	12260900	15499100	17833800	16630100	13448400	13051100	13570500	14680400	4528790	5164980	3049360	4899500	18527600	17994100	18170700	17352400
O55142	RL35A_MOUSE	60S ribosomal protein L35a	Rpl35a	12	0.434788	0.27881	0.811122	0.334967	0.0769994	0.0953531	0.000918572	0.0691957	0.0503813	0.0667291	0.000299542	0.0487685	62543200	58725600	53144900	55789400	34967600	45240800	51952100	49698500	43559700	45774900	43966300	42767500	31926300	28224800	39722300	39374800	46574000	40341000	41254600	38440400
O55143	AT2A2_MOUSE	Sarcoplasmic/endoplasmic reticulum calcium ATPase 2	Atp2a2	24	1.15142	0.819945	0.500938	0.701607	0.000779863	0.00122976	0.0271053	0.00274102	0.000199007	0.000412564	0.0167056	0.00123167	4238350	4270570	4496950	5243490	8120010	6898730	6734150	7218490	6150410	6590020	5715770	6399360	3474920	3540840	2826400	3643890	5410790	5091120	5482470	5024360
O55143;Q64518;Q64518-1;Q64518-3	AT2A2_MOUSE;AT2A3_MOUSE	Sarcoplasmic/endoplasmic reticulum calcium ATPase 2	Atp2a2;Atp2a3	2	3.92956	2.80186	-0.162319	3.38323	0.000259468	0.00182782	0.832908	0.000861516	4.57856e-05	0.000669625	0.804488	0.000304084	122927	286233	426349	255404	8254790	3090600	3465210	3772030	2211120	2221260	1899660	2106220	374569	615097	81595.8	367526	4228050	2302920	3628850	2020940
O55143;Q64518;Q64518-1;Q64518-3;Q8R429	AT2A1_MOUSE;AT2A2_MOUSE;AT2A3_MOUSE	Sarcoplasmic/endoplasmic reticulum calcium ATPase 2	Atp2a1;Atp2a2;Atp2a3	2	-0.186776	-0.399795	0.142111	-0.679721	0.449028	0.0595631	0.455679	0.0043949	0.383711	0.0391495	0.401178	0.00215542	5056800	4448070	4536080	4599340	3988000	3907480	3511020	3630630	3742690	3821370	3014940	3441250	4645810	4557920	3581510	4971000	2657950	2507590	2909000	2536530
O55143;Q8R429	AT2A1_MOUSE;AT2A2_MOUSE	Sarcoplasmic/endoplasmic reticulum calcium ATPase 2	Atp2a1;Atp2a2	8	1.00728	0.753169	0.592701	0.672983	0.00196175	0.00376332	0.0171531	0.00633608	0.000640488	0.00159141	0.00986354	0.00326702	11842200	10144000	12349800	11560500	15734000	15530700	15154300	15425200	14602900	14385100	12983500	14349300	8348790	7989050	6169720	9693490	12233900	11409100	12250700	12790100
O55187	CBX4_MOUSE	E3 SUMO-protein ligase CBX4	Cbx4	6	NA	NA	NA	NA	NA	NA	NA	NA	NA	NA	NA	NA	251449	303680	177575	205841	112967	160973	124730	246317	190189	135301	154771	155211	39482.5	NA	57341.9	NA	41120	102052	39252.8	130056
O55201	SPT5H_MOUSE	Transcription elongation factor SPT5	Supt5h	39	0.832303	0.449833	0.842464	0.956668	0.00461012	0.012431	0.000556394	0.000192728	0.00183388	0.0065398	0.000157017	4.58007e-05	1974680	1869470	2001720	1929380	1483050	1972410	2097860	2375920	1495640	1639100	1683060	1622650	1056660	1017200	1295590	1167950	2122680	2205740	2057840	2067300
O55222	ILK_MOUSE	Integrin-linked protein kinase	Ilk	22	-1.2961	0.00776308	-1.11123	-0.492884	0.000260553	0.964112	0.000205713	0.00929859	4.60761e-05	0.95664	4.27658e-05	0.00509565	680654	842326	667656	736929	573687	594255	825884	629329	1717430	1471320	1772330	1943260	1536510	1567190	1578640	1893970	1167690	1002010	1186530	1145150
O55229	CHKB_MOUSE	Choline/ethanolamine kinase	Chkb	6	-0.313212	0.0831529	-0.299797	0.45179	0.451455	0.821702	0.441575	0.235471	0.386316	0.790791	0.387127	0.191552	278600	213157	186678	160422	146362	189799	309972	207661	298128	266766	279585	308272	341288	302076	133263	341061	358055	408392	284918	346498
O55234	PSB5_MOUSE	Proteasome subunit beta type-5	Psmb5	18	1.36234	1.88255	2.22277	2.9365	0.0072183	0.000800319	0.000359309	7.03205e-05	0.00315664	0.000240096	8.77027e-05	1.19709e-05	2588240	2130140	2406890	2823920	916705	1330920	1966470	1519440	2236770	2207180	2105920	1969690	721972	682348	270826	694692	4894040	4345620	3594300	3600140
O55236	MCE1_MOUSE	mRNA-capping enzyme	Rngtt	13	-0.34624	0.565369	0.650361	0.53019	0.399322	0.051954	0.0319257	0.0599118	0.335464	0.0336277	0.0201098	0.0414765	248707	245502	201456	230372	64762	103123	192973	145624	247952	218474	213796	257379	196223	140694	101574	191377	214780	202189	214758	221243
O70126	AURKB_MOUSE	Aurora kinase B	Aurkb	10	4.67768	1.91202	2.90717	2.62843	2.04596e-06	0.000361395	0.00193021	3.77893e-05	7.49584e-09	8.32203e-05	0.000759287	4.93029e-06	130118	144522	737311	475057	961825	891617	873297	1242580	133059	172827	200006	120768	29723.6	27868.1	44224	65665.2	226685	180239	276136	275799
O70126;P97477;P97477-2	AURKA_MOUSE;AURKB_MOUSE	Aurora kinase B	Aurka;Aurkb	2	3.56284	0.360436	2.5032	1.30164	3.45862e-06	0.383841	0.00278067	0.00474286	3.61711e-08	0.325213	0.00118405	0.00235122	148289	201299	854638	531063	830574	700439	561326	817891	56009.4	134067	118283	52915.1	45415.4	54267.7	75686.1	81425.7	209170	84535	199419	141073
O70133-2	DHX9_MOUSE	Isoform 2 of ATP-dependent RNA helicase A	Dhx9	57	1.89467	1.11932	1.22421	1.45489	3.32508e-05	0.00010649	0.000102663	3.18959e-05	2.44054e-06	1.50105e-05	1.5704e-05	3.81108e-06	7184530	7207920	7518840	7720010	13168800	11271300	10320700	13247900	7829610	7621590	7477590	7271590	3330640	3442290	3004370	3500590	9685450	7790750	8984540	8569240
O70145	NCF2_MOUSE	Neutrophil cytosol factor 2	Ncf2	29	0.645353	-0.0196062	-0.091312	-0.665855	0.0624621	0.921226	0.646566	0.00938905	0.0396579	0.905901	0.598374	0.00515944	2837440	3143130	2963860	3122150	3038890	4709860	7464540	6273910	3698530	3084730	3288360	3802580	3540350	3745410	2818950	3372960	2327600	1690640	1872700	2327580
O70152	DPM1_MOUSE	Dolichol-phosphate mannosyltransferase subunit 1	Dpm1	14	0.0932271	-0.294921	-0.555174	0.191014	0.710233	0.134013	0.022113	0.34503	0.657428	0.0977107	0.0132558	0.294396	1056330	1011180	772872	841373	1370230	1599660	1408410	1419090	1264700	1114790	1145430	1220670	1688760	1421780	1276510	1235940	1453320	1506790	1796710	1416250
O70157	TOP3A_MOUSE	DNA topoisomerase 3-alpha	Top3a	2	NA	NA	NA	NA	NA	NA	NA	NA	NA	NA	NA	NA	55745.5	34546.5	97716.3	66285.8	113411	84533.3	46790.9	51779.7	NA	NA	NA	NA	NA	NA	NA	NA	64161.5	53014.9	48446.8	41041.8
O70161;O70161-3	PI51C_MOUSE	Phosphatidylinositol 4-phosphate 5-kinase type-1 gamma	Pip5k1c	10	-1.90396	-0.34739	-2.01451	-1.5073	0.000207976	0.239258	2.83828e-05	0.000221309	3.48602e-05	0.189351	2.39093e-06	5.48977e-05	51431.6	57142.6	49321.3	54240	83034.3	43348.9	64226.7	47848.8	196163	120933	182018	243107	154751	224422	249897	275409	90442.6	69185.6	82738.1	62674.4
O70161;O70161-3;P70182;P70182-3	PI51A_MOUSE;PI51C_MOUSE	Phosphatidylinositol 4-phosphate 5-kinase type-1 gamma	Pip5k1a;Pip5k1c	2	0.301063	-0.0313132	0.790339	0.77513	0.622251	0.955906	0.256532	0.165763	0.563563	0.946148	0.209208	0.129394	190491	263792	116376	73364.5	117512	88499.3	106314	NA	76521.7	89253.5	83342.6	100665	113636	143922	NA	37524	168725	116725	154224	137137
O70172	PI42A_MOUSE	Phosphatidylinositol 5-phosphate 4-kinase type-2 alpha	Pip4k2a	9	-1.24521	-0.435179	-1.51097	-1.48375	0.00213342	0.138323	0.000694424	0.000260844	0.000707329	0.10135	0.000208408	6.88043e-05	1726050	2048600	1446690	1103020	2167710	2124550	1959900	1367350	4346990	2559560	3499610	4030210	6068270	5003680	3708390	3896720	1425000	1682370	1770760	1457640
O70172;Q80XI4	PI42A_MOUSE;PI42B_MOUSE	Phosphatidylinositol 5-phosphate 4-kinase type-2 alpha	Pip4k2a;Pip4k2b	6	-0.0635949	0.602489	-0.494056	0.136289	0.824609	0.0103517	0.0363456	0.44111	0.790658	0.00524042	0.0233237	0.388488	576045	538837	398923	566252	910642	731465	645582	560505	1326360	1012080	1106170	1356790	676979	796922	662945	897809	770351	747981	864287	819454
O70194	EIF3D_MOUSE	Eukaryotic translation initiation factor 3 subunit D	Eif3d	20	0.650444	0.832254	0.893365	0.955401	0.013042	0.000466907	0.000428248	0.000217478	0.00635111	0.000117477	0.000110723	5.37591e-05	4126900	4134560	4059850	4245720	2956540	3825820	4248970	3292930	4199670	4244050	4674320	4245910	2388830	2242630	2159520	2538040	4521150	4434820	4240680	4186810
O70200	AIF1_MOUSE	Allograft inflammatory factor 1	Aif1	7	1.88583	NA	NA	NA	0.000967001	NA	NA	NA	0.000260184	NA	NA	NA	NA	NA	26833.9	41495	3547900	1948180	2291720	3332010	NA	NA	NA	NA	988462	1082920	453029	653134	NA	NA	64599.9	14513.5
O70230;O70230-2;O70230-3	ZN143_MOUSE	Zinc finger protein 143	Znf143	2	-0.247284	-0.0482613	1.26119	0.0163032	0.526361	0.852881	0.000496674	0.953209	0.461905	0.825956	0.000134231	0.944545	261389	250132	255219	243661	97460.9	112591	49434.4	119590	112901	132671	93054	101772	80449.9	89757.5	134832	145832	96507.6	114002	109463	NA
O70250	PGAM2_MOUSE	Phosphoglycerate mutase 2	Pgam2	2	NA	NA	NA	NA	NA	NA	NA	NA	NA	NA	NA	NA	NA	NA	NA	NA	NA	NA	NA	NA	NA	NA	NA	NA	2737280	NA	NA	NA	NA	NA	NA	NA
O70250;Q9DBJ1	PGAM1_MOUSE;PGAM2_MOUSE	Phosphoglycerate mutase 2	Pgam1;Pgam2	6	-1.39566	0.359165	-0.321586	-0.0756787	0.000505913	0.0774765	0.0590479	0.616352	0.000111207	0.0525786	0.040365	0.570251	58962800	56012100	50519200	52134800	16228600	30021000	32997200	29420200	102524000	80833800	85971800	122912000	74039600	62063100	70713200	80204800	64486400	59948600	69449400	65445300
O70251	EF1B_MOUSE	Elongation factor 1-beta	Eef1b	8	0.744857	0.680813	1.43347	0.763459	0.00796575	0.00126292	5.16152e-05	0.00172854	0.00353983	0.000427341	5.81397e-06	0.00070994	23807600	23917900	28840900	24400600	12016800	16490000	19741500	16152000	16645700	16530000	16313100	16342300	9317050	9256930	9317320	11361500	14133200	18606500	14537100	16767700
O70252	HMOX2_MOUSE	Heme oxygenase 2	Hmox2	24	-0.388532	-0.840269	-1.54156	-1.38519	0.103614	0.00033722	2.64845e-05	5.67119e-05	0.0709676	7.57948e-05	2.1052e-06	8.79399e-06	1156330	1113480	882146	1004350	2237060	2724420	2026920	2356940	1802640	1753000	1835140	1911220	3264700	3018160	3174830	3080620	1233360	907497	1278720	1250400
O70274	TP4A2_MOUSE	Protein tyrosine phosphatase type IVA 2	Ptp4a2	2	NA	NA	NA	NA	NA	NA	NA	NA	NA	NA	NA	NA	21952.5	46444.3	NA	NA	313573	137475	263546	222993	74200.5	103199	137810	69611.4	NA	18931.2	97184.2	NA	151568	105633	46977.7	20766.8
O70274;Q63739	TP4A1_MOUSE;TP4A2_MOUSE	Protein tyrosine phosphatase type IVA 2	Ptp4a1;Ptp4a2	3	-0.936098	-1.07214	-0.666407	-1.36802	0.0164608	0.00430997	0.193517	0.010514	0.00837907	0.00187716	0.151947	0.00586919	284287	151598	609385	342817	275992	189483	311568	273667	230811	238008	257749	276266	643783	281826	608342	602306	132551	NA	308116	172135
O70279	ESS2_MOUSE	Splicing factor ESS-2 homolog	Ess2	7	NA	NA	NA	NA	NA	NA	NA	NA	NA	NA	NA	NA	NA	135409	96896.4	74221.4	64290.2	88386	71421.7	42579.8	70984.4	86613.1	92533.2	54634.9	NA	NA	NA	185477	91766.8	54154	76708.1	95057.1
O70293-2	GRK6_MOUSE	Isoform GRK6B of G protein-coupled receptor kinase 6	Grk6	5	NA	NA	NA	NA	NA	NA	NA	NA	NA	NA	NA	NA	117672	87965.5	103621	86952.3	94591.9	105231	81374.8	53029.5	122989	83990.5	64999.8	67396.1	NA	69407.5	NA	NA	60575.8	50135	77990.7	88456.4
O70305;O70305-2	ATX2_MOUSE	Ataxin-2	Atxn2	21	0.0367654	1.60603	1.33461	1.41771	0.93859	0.00255099	0.0078381	0.00551644	0.926275	0.000998214	0.00399807	0.00279113	618317	640646	756896	546133	149999	277807	338963	334383	809846	838515	819232	855119	199554	135234	363180	482699	654343	680039	575744	818401
O70309	ITB5_MOUSE	Integrin beta-5	Itgb5	13	-1.49507	-2.59089	-3.9906	-2.46563	0.0207712	0.000135327	1.30185e-05	1.07769e-05	0.0110669	2.11474e-05	6.88058e-07	6.28125e-07	72254.2	79770.4	NA	138831	1251200	517113	625072	187647	349475	185690	164402	439635	1370250	1287620	1451050	2101260	241552	293837	327412	217047
O70310	NMT1_MOUSE	Glycylpeptide N-tetradecanoyltransferase 1	Nmt1	14	-0.321462	-0.112151	-0.10408	-0.472898	0.206262	0.478087	0.596038	0.0122181	0.156177	0.418349	0.545772	0.00698708	5124450	5351110	3692150	4227850	2862730	3987890	4897530	4422280	5116250	4654770	4842200	5182170	4548420	4935670	4969910	6106230	3294350	3570210	3715590	3595570
O70310;O70311	NMT1_MOUSE;NMT2_MOUSE	Glycylpeptide N-tetradecanoyltransferase 1	Nmt1;Nmt2	4	0.628107	0.0787482	0.0228717	-0.147264	0.0593327	0.747356	0.938648	0.585653	0.0373664	0.70681	0.926274	0.53708	3121020	2433870	1717870	2214140	2696000	3019040	5001220	3990380	2777010	2725370	2696430	2322980	2705620	2583280	1657340	2762660	2541960	1589610	2207370	2058070
O70311	NMT2_MOUSE	Glycylpeptide N-tetradecanoyltransferase 2	Nmt2	7	-0.503647	0.509267	0.216246	0.667702	0.346512	0.302367	0.664172	0.245521	0.283917	0.247152	0.616658	0.200889	83396.6	101833	112203	132424	NA	69319.6	69131.7	60353.1	138810	182640	118838	124052	107125	136561	38034.9	141882	83371.1	254089	161636	130633
O70318	E41L2_MOUSE	Band 4.1-like protein 2	Epb41l2	36	-0.570727	-1.17445	-2.03849	-0.759578	0.0577235	0.000214567	1.29839e-05	0.00199228	0.0361874	4.05203e-05	6.77135e-07	0.000841277	1197880	1209500	861915	982251	3513180	3443570	3035170	2037250	2192080	1851660	1839740	2511520	3950760	3859710	5100290	5300250	2172120	2875490	2535630	2715650
O70325;O70325-2;O70325-3	GPX4_MOUSE	Phospholipid hydroperoxide glutathione peroxidase	Gpx4	11	0.857387	0.170112	-1.0162	-0.619092	0.0154493	0.516161	0.013044	0.0253183	0.0077878	0.456739	0.00721745	0.0158545	601390	339716	236329	351976	1204640	995047	1766030	1501620	875026	890839	725651	1097040	708185	878227	549123	964270	518165	413460	526321	458891
O70333	CRIPT_MOUSE	Cysteine-rich PDZ-binding protein	Cript	4	1.19828	0.815863	1.87637	1.06171	0.184644	0.385349	0.0540177	0.244984	0.137316	0.326709	0.0364856	0.200172	616621	585231	463154	489138	211614	291748	389385	544593	256440	337310	377345	177633	30076.3	93002.5	383521	490457	252384	341985	299356	337178
O70338	RNH1_MOUSE	Ribonuclease H1	Rnaseh1	2	NA	NA	NA	NA	NA	NA	NA	NA	NA	NA	NA	NA	213673	124516	258367	209225	82416.3	55223.3	127892	76735.2	111904	94930.7	110860	118469	NA	NA	NA	NA	100757	190471	150326	187436
O70370	CATS_MOUSE	Cathepsin S	Ctss	10	-1.64971	-1.42692	-3.62427	-2.03893	0.000315794	0.00166817	5.30344e-06	8.36949e-05	5.89303e-05	0.000605144	1.48916e-07	1.50876e-05	3341440	2769570	4453490	3126110	15854700	13755500	12303400	11973900	17302000	10852700	19075100	23148900	53032600	52479000	33404200	38366600	12956300	8461390	10646600	9060320
O70378	EMC8_MOUSE	ER membrane protein complex subunit 8	Emc8	8	1.54885	1.27386	0.0492554	1.47842	0.000322833	0.000231494	0.815267	7.27119e-05	6.06654e-05	4.52047e-05	0.783181	1.2557e-05	1045790	1050840	1023600	1034140	3820980	2839050	2544940	2805750	2842430	2583920	2342610	2821060	1358400	975995	958030	935786	2810360	2583830	2950140	2888560
O70404	VAMP8_MOUSE	Vesicle-associated membrane protein 8	Vamp8	7	-0.169362	-0.893888	-1.23015	-0.638638	0.514898	0.000521874	0.000132618	0.00388861	0.449691	0.000137522	2.29086e-05	0.0018622	3017410	3346010	2628910	2994330	6127520	8108230	6413650	4952930	4187990	4231270	4328770	3736500	7949050	7444120	6868590	7044840	4307850	4050710	4568940	5224970
O70422	TF2H4_MOUSE	General transcription factor IIH subunit 4	Gtf2h4	3	NA	NA	NA	NA	NA	NA	NA	NA	NA	NA	NA	NA	105453	73595.1	93110.8	171943	36391.1	73471.9	97918.4	78752.9	39224.5	25450.9	22232.8	78154	NA	NA	NA	NA	90482	155876	111981	74710.8
O70435	PSA3_MOUSE	Proteasome subunit alpha type-3	Psma3	13	0.0783074	0.180914	0.56064	0.640906	0.794404	0.471519	0.0426498	0.0248649	0.753921	0.410908	0.0279564	0.0155423	2515180	2521770	2485890	2628920	1495260	1875370	2188950	1869400	2181620	1896480	2262320	2169800	2227070	2026180	1254800	1826280	2959810	2605300	2734450	2501080
O70439	STX7_MOUSE	Syntaxin-7	Stx7	8	-1.57721	-1.48266	-3.05085	-2.55635	0.000391572	5.51184e-05	3.08959e-06	4.73674e-06	7.90738e-05	5.32585e-06	4.25141e-08	1.08125e-07	920603	1291090	916975	966804	3686610	3443070	2479700	2074910	3048290	3387720	2979890	3715450	8223120	9853270	8947380	8093470	1144870	1497420	1573050	1563910
O70445	BARD1_MOUSE	BRCA1-associated RING domain protein 1	Bard1	3	NA	NA	NA	NA	NA	NA	NA	NA	NA	NA	NA	NA	NA	40543.5	45947.1	91492	221998	239320	140078	148734	20865.2	37738.9	41195.7	NA	38549.8	NA	57134.8	NA	57870	58319.9	68011.9	31586
O70469	DOK2_MOUSE	Docking protein 2	Dok2	11	0.20371	0.165925	-0.816503	-3.10168	0.56083	0.48627	0.00734727	5.95691e-06	0.498551	0.426796	0.00370212	1.82221e-07	973851	869168	886251	1106540	1162230	1942830	2389040	2728770	1898310	2030640	2346170	1947890	1937460	2212230	1488680	1465730	206585	220722	159028	208441
O70472	TM131_MOUSE	Transmembrane protein 131	Tmem131	3	1.18206	0.531151	0.439981	0.530119	0.00524577	0.123482	0.364544	0.130236	0.00215157	0.0894253	0.311608	0.0988671	46823.6	54020.4	143501	95234.3	94662.7	157436	151307	124976	98542.1	107543	74758.3	73258	39594	55539.7	51881.1	102202	75186.7	66081.6	78817.6	115365
O70475	UGDH_MOUSE	UDP-glucose 6-dehydrogenase	Ugdh	10	-0.867075	0.196797	-1.5022	0.105816	0.080976	0.440517	0.00215713	0.702662	0.0534081	0.380227	0.000869877	0.660084	139026	115626	200370	279435	110660	271329	499965	365598	649568	444280	687876	681149	585357	602037	415879	455956	451640	628707	670780	412068
O70480	VAMP4_MOUSE	Vesicle-associated membrane protein 4	Vamp4	3	2.97599	3.52169	2.56481	2.88679	4.99366e-06	3.24942e-06	8.13672e-06	7.00104e-06	7.47745e-08	2.82609e-08	3.10925e-07	2.57639e-07	412161	423037	443667	306895	540782	418900	659950	517990	904600	726651	666276	1049260	63309.6	58779	63905.9	93900.4	369803	628010	484233	523006
O70481	UBR1_MOUSE	E3 ubiquitin-protein ligase UBR1	Ubr1	14	NA	NA	NA	NA	NA	NA	NA	NA	NA	NA	NA	NA	167974	212307	221545	178314	63004.6	59518.3	90423.9	60505.6	165739	172679	193453	187478	NA	57126.4	NA	NA	247716	251359	227556	202862
O70492	SNX3_MOUSE	Sorting nexin-3	Snx3	14	-1.0911	-1.16979	-1.9899	-1.408	0.000763692	7.58227e-05	1.21494e-05	4.45112e-05	0.000192412	9.37392e-06	5.95926e-07	6.10227e-06	4225950	4684890	3319330	3913490	8065460	7362630	8325500	6597790	7972950	7337290	7819250	7848720	17005500	17304000	16258800	16000400	5668760	5135390	6819960	6612840
O70492;O70493	SNX12_MOUSE;SNX3_MOUSE	Sorting nexin-3	Snx12;Snx3	2	-0.703711	-1.17145	-1.94835	-0.547451	0.0141565	0.017225	0.000196167	0.0264279	0.00700093	0.00954933	3.99712e-05	0.0166194	118388	118483	224775	199307	289142	374902	419563	453545	499302	366500	135692	291247	622781	611306	762020	555305	391065	550668	390180	367412
O70493	SNX12_MOUSE	Sorting nexin-12	Snx12	10	-1.66668	-0.900315	-1.30786	-0.673899	6.04225e-05	0.000492496	0.000114317	0.00247116	5.94e-06	0.000125963	1.85283e-05	0.00108654	2719940	3094990	2336910	2850110	1716480	2492970	2438180	2094710	4110370	3504190	4050940	4219160	7215460	7477680	6433810	7213390	4578520	4161860	4065000	4264650
O70494;O70494-2;O70494-3	SP3_MOUSE	Transcription factor Sp3	Sp3	3	NA	NA	NA	NA	NA	NA	NA	NA	NA	NA	NA	NA	131008	82110.1	128539	153767	232839	302127	240124	251066	154192	168620	194952	201025	NA	61951	NA	NA	179247	277203	215515	206605
O70496	CLCN7_MOUSE	H(+)/Cl(-) exchange transporter 7	Clcn7	11	-2.52823	-1.94978	-2.40899	-1.16534	1.41811e-05	1.85928e-05	7.79932e-05	0.000136451	5.48281e-07	8.18932e-07	1.08314e-05	2.90329e-05	241430	443096	174985	196709	167702	319782	274786	187555	339260	339754	319311	479150	1214690	1284650	1487210	1464910	470476	630541	612890	642986
O70503	DHB12_MOUSE	Very-long-chain 3-oxoacyl-CoA reductase	Hsd17b12	17	0.718833	-0.763165	-0.396216	0.425521	0.0343284	0.0204456	0.197755	0.161458	0.0198764	0.011591	0.155688	0.125565	5538460	4429940	4971350	5897190	10794100	12182100	11217800	11276300	4597070	4499060	4438710	4043450	9044710	9016790	4800680	6569730	10542400	9111010	9085040	8172320
O70546;O70546-2	KDM6A_MOUSE	Lysine-specific demethylase 6A	Kdm6a	4	-1.02021	-0.839547	-0.748833	-0.508191	0.0135953	0.0241607	0.100021	0.11082	0.00666967	0.0140488	0.0729893	0.0821968	107185	62642.8	NA	43918.4	39059.5	50339.4	60543.5	79087.5	50323.2	83736.3	55723.7	82182.2	88355.5	NA	156219	115976	57227.8	95717.3	91758.2	75398.5
O70551	SRPK1_MOUSE	SRSF protein kinase 1	Srpk1	17	1.35169	1.12512	1.68066	1.36695	0.00166458	0.00218234	0.000252695	0.000634291	0.000526689	0.000829618	5.58006e-05	0.000208387	2971500	3135020	3467970	2978230	1752540	2728940	3225330	2645340	2275750	2432420	2466700	2126480	822148	673314	1388560	1406900	2447300	2573670	2448540	2668860
O70566	DIAP2_MOUSE	Protein diaphanous homolog 2	Diaph2	13	-1.44166	-0.616773	-0.33213	-0.2026	0.00114547	0.0432124	0.205174	0.595599	0.000322144	0.0273815	0.162174	0.548118	520873	559710	461882	547158	255938	181736	341482	224584	445155	362474	480139	585225	739210	875676	486889	681904	461713	452566	1085920	472950
O70572	NSMA_MOUSE	Sphingomyelin phosphodiesterase 2	Smpd2	3	NA	-1.38614	-2.08794	-0.0670836	NA	0.00382717	0.000122197	0.760694	NA	0.00162212	2.03266e-05	0.724107	NA	30162	34292.7	42975.1	18278.5	NA	NA	40605.1	67167.1	61279.2	35193.6	102387	167806	194779	130769	142489	136449	129866	157060	161299
O70589;O70589-3;O70589-4;O70589-5	CSKP_MOUSE	Peripheral plasma membrane protein CASK	Cask	4	NA	NA	NA	NA	NA	NA	NA	NA	NA	NA	NA	NA	NA	NA	NA	NA	NA	NA	NA	NA	310818	267807	226242	261164	NA	24653.9	NA	16807	72297.5	75480.6	110833	41353.4
O70591	PFD2_MOUSE	Prefoldin subunit 2	Pfdn2	9	-0.163121	-0.0643341	1.13195	0.979388	0.578512	0.742574	0.000556394	0.000986212	0.5179	0.701585	0.000157059	0.000357171	4442730	5016050	5485330	4529810	1439120	1746730	2591720	2485220	2352820	2106160	2382290	2404140	1869880	1903990	2792770	2879860	3851150	4928610	4199300	4645540
O88271	CFDP1_MOUSE	Craniofacial development protein 1	Cfdp1	10	0.176157	1.03044	2.06814	1.39887	0.750306	0.028104	0.000790175	0.0064972	0.702511	0.0167402	0.000246183	0.00335748	3599640	3101520	3560570	3266120	461014	765471	1521760	1354230	1896770	1872380	1816780	1589020	474567	529715	1360490	1459300	1928270	2294790	2228580	2104130
O88286-3	WIZ_MOUSE	Isoform 2 of Protein Wiz	Wiz	16	1.92792	1.66743	2.01647	1.96229	0.00242044	0.00859616	0.00258108	0.00307712	0.000836268	0.00420221	0.00108338	0.00141765	925502	942263	1029780	919439	810761	1046470	853472	935378	646776	955629	939420	741376	159488	110127	420692	489762	794326	1035650	860467	1021960
O88291	ZN326_MOUSE	DBIRD complex subunit ZNF326	Znf326	15	0.492228	0.22708	0.729623	0.519586	0.0828035	0.22825	0.0058227	0.0319366	0.0548874	0.179579	0.0028233	0.0206218	1738250	1643910	2124660	1913550	1892850	1511610	1295440	1703630	1461340	1366740	1318280	1525120	1001670	936148	1457290	1327960	1653690	1250480	1945830	1645810
O88307	SORL_MOUSE	Sortilin-related receptor	Sorl1	13	NA	NA	0.894462	0.505751	NA	NA	0.297611	0.538176	NA	NA	0.246894	0.487018	67100.5	75555.7	152211	80994.7	NA	NA	NA	NA	NA	NA	NA	25871.1	13609.6	59197.1	144923	NA	82703.7	56048.2	89168.8	52375.4
O88342	WDR1_MOUSE	WD repeat-containing protein 1	Wdr1	34	-0.802211	-0.921528	-1.56897	-1.21472	0.0187202	0.00480111	0.000238985	0.00098399	0.00981395	0.00212828	5.19855e-05	0.00035607	4341070	4058100	3865300	4136170	5326980	7442490	8846780	7082450	6741600	6395890	7754190	7277880	15657800	15552700	9823710	10879800	5451990	4799100	5700940	5131900
O88351	IKKB_MOUSE	Inhibitor of nuclear factor kappa-B kinase subunit beta	Ikbkb	19	-0.19418	-0.0346944	-0.450745	-0.0974908	0.540312	0.870712	0.0451479	0.618465	0.476535	0.845858	0.0297689	0.572562	322799	372127	318831	317993	265685	368046	603923	439516	508879	446189	421861	544258	516606	545242	408502	427153	446357	391788	423039	444849
O88379	BAZ1A_MOUSE	Bromodomain adjacent to zinc finger domain protein 1A	Baz1a	29	3.70316	2.39443	3.03005	2.61854	2.20059e-06	2.55135e-05	9.78602e-06	5.95691e-06	1.25324e-08	1.45654e-06	4.18452e-07	1.78741e-07	869281	764632	1349520	902346	1654370	1381500	1289170	1856200	611694	852311	704345	517723	126473	98570.3	104187	162963	785790	697924	635006	757530
O88384	VTI1B_MOUSE	Vesicle transport through interaction with t-SNAREs homolog 1B	Vti1b	10	-0.343998	-0.780487	-2.07536	-1.13109	0.188567	0.00218188	8.43886e-06	0.00036183	0.140628	0.000828965	3.37053e-07	0.000103732	261666	309414	247638	286240	1003510	1026120	1021030	688756	765893	667426	627341	880605	1183600	1313500	1196200	1129630	532746	643218	527736	439966
O88396	GRPE2_MOUSE	GrpE protein homolog 2, mitochondrial	Grpel2	4	NA	NA	NA	NA	NA	NA	NA	NA	NA	NA	NA	NA	72195.9	172368	262637	247191	132658	134242	45516.6	101642	106076	144300	85079.6	173071	NA	55301.5	NA	NA	227959	257347	204712	221220
O88398	AVIL_MOUSE	Advillin	Avil	6	NA	NA	NA	NA	NA	NA	NA	NA	NA	NA	NA	NA	NA	53509.9	NA	NA	NA	NA	NA	NA	NA	NA	NA	NA	NA	NA	NA	NA	NA	NA	NA	NA
O88413	TULP3_MOUSE	Tubby-related protein 3	Tulp3	2	NA	NA	NA	NA	NA	NA	NA	NA	NA	NA	NA	NA	NA	NA	NA	NA	117096	175205	142109	82350.3	68931.5	83768.7	106532	127066	NA	NA	NA	NA	46280.8	58231.9	11343.9	NA
O88425	NDK6_MOUSE	Nucleoside diphosphate kinase 6	Nme6	2	NA	NA	NA	NA	NA	NA	NA	NA	NA	NA	NA	NA	287602	164278	269345	144395	117853	64201.7	NA	74398.9	112540	99872.3	126172	146556	56564	NA	NA	51635.6	156215	66277.2	140068	144060
O88428	PAPS2_MOUSE	Bifunctional 3'-phosphoadenosine 5'-phosphosulfate synthase 2	Papss2	9	NA	NA	NA	NA	NA	NA	NA	NA	NA	NA	NA	NA	NA	NA	NA	NA	NA	NA	NA	NA	NA	NA	NA	NA	437737	458426	391388	486725	NA	NA	NA	NA
O88441	MTX2_MOUSE	Metaxin-2	Mtx2	6	NA	NA	NA	NA	NA	NA	NA	NA	NA	NA	NA	NA	121258	229983	178344	179467	652611	841590	692653	621473	668163	665994	550937	721359	82660.7	69059.4	NA	NA	738180	615041	713533	591657
O88447	KLC1_MOUSE	Kinesin light chain 1	Klc1	18	-1.58016	-0.279172	-0.960288	-0.955687	0.000262533	0.135649	0.000709273	0.00089148	4.64761e-05	0.0990454	0.000214927	0.00031753	624443	706312	575010	639412	270831	473004	524235	455087	1159100	995143	1048620	1218400	1128360	1455750	1188380	1390770	599357	768215	582934	622136
O88447;O88448	KLC1_MOUSE;KLC2_MOUSE	Kinesin light chain 1	Klc1;Klc2	2	NA	0.299071	-0.385615	-0.822217	NA	0.32572	0.109417	0.0373669	NA	0.269504	0.0807791	0.024622	310115	354053	321450	354545	NA	NA	10609.9	170332	790318	578337	383594	645682	522984	406617	574596	345633	166878	228875	220896	450940
O88447;O88448;Q9DBS5	KLC1_MOUSE;KLC2_MOUSE;KLC4_MOUSE	Kinesin light chain 1	Klc1;Klc2;Klc4	4	-0.0339224	1.10553	-1.12473	0.128358	0.905163	0.0050839	0.00580698	0.693904	0.884165	0.0022767	0.00281343	0.650675	57595.3	109223	102156	108378	170472	193357	201074	224675	295999	478199	540994	590205	212536	268904	166213	189516	305613	136475	231042	235939
O88447;Q9DBS5	KLC1_MOUSE;KLC4_MOUSE	Kinesin light chain 1	Klc1;Klc4	3	-1.27821	0.625103	-0.767601	-1.1137	0.0667854	0.27331	0.20082	0.503015	0.042845	0.220559	0.15846	0.451199	29558.3	28076.7	23815.2	68652.8	29552.3	12398.3	NA	37321.4	137699	49319.5	113106	108964	102954	NA	67459.5	32490.1	76776.8	1374.78	54917.2	91671.8
O88448	KLC2_MOUSE	Kinesin light chain 2	Klc2	6	-0.0278852	1.73612	0.538709	-0.664081	0.915789	1.97448e-05	0.0590477	0.00352029	0.897504	9.85447e-07	0.0403535	0.00166061	1429870	1866820	936311	1078480	676732	850321	1156930	884828	3360130	2811510	3072660	3606080	850616	1027700	924360	877463	496899	591924	613679	543815
O88455	DHCR7_MOUSE	7-dehydrocholesterol reductase	Dhcr7	5	1.45501	-0.144046	0.40941	0.722462	0.00253267	0.670184	0.258348	0.0536878	0.000885158	0.620775	0.211016	0.0367611	2215880	1590590	1332330	1746860	3904690	4412610	2885770	3128420	1171690	1316170	1302000	1220850	2055570	1622620	1005260	921604	2355950	1676850	2315440	2170780
O88456	CPNS1_MOUSE	Calpain small subunit 1	Capns1	8	-0.675084	-0.71796	-1.75247	-2.19875	0.240055	0.0542774	0.000797097	0.000113839	0.186237	0.0353059	0.000250063	2.313e-05	904779	627068	700620	976156	586975	1838950	3310760	2262860	1532230	1460150	2166620	1955200	3935110	3550670	1836160	2280370	553208	624913	587197	565263
O88466	ZN106_MOUSE	Zinc finger protein 106	Znf106	14	1.70364	0.535061	1.17222	2.50052	0.0011718	0.120777	0.00865982	0.000100627	0.00033289	0.0871238	0.00448773	1.9933e-05	194438	166345	239287	216611	344715	318059	273484	253803	132783	143417	130607	152126	NA	71433.4	72663.8	157606	520580	536879	497735	483940
O88487	DC1I2_MOUSE	Cytoplasmic dynein 1 intermediate chain 2	Dync1i2	13	-0.951901	-0.181779	-1.03195	-0.480151	0.00390914	0.287016	0.000944655	0.0176954	0.00150374	0.233085	0.000309696	0.0106286	1651090	1785780	1130020	1642120	1131210	1710760	2217250	1673840	2993070	2585370	3266160	3213240	3098200	3530840	3216080	3207100	1873350	2388100	2395700	2393990
O88508	DNM3A_MOUSE	DNA (cytosine-5)-methyltransferase 3A	Dnmt3a	9	0.483335	-1.48459	0.176296	0.319921	0.112852	8.02932e-05	0.482159	0.150015	0.0780783	1.0204e-05	0.428129	0.115842	1161210	1056970	715516	737283	1146930	1332320	798910	1297050	315740	303728	273986	332590	724732	670508	1120130	853908	873887	1147000	1085190	899905
O88508;O88508-2	DNM3A_MOUSE	DNA (cytosine-5)-methyltransferase 3A	Dnmt3a	19	1.12001	-0.138857	0.103763	1.81471	0.0184037	0.722311	0.794611	0.000971903	0.00961867	0.6793	0.760719	0.00035096	405176	344977	305368	392386	748070	841767	526693	878763	379292	322751	293703	319252	582829	412565	312566	192681	1120160	1269640	1174360	1161330
O88508;O88508-2;O88509;O88509-2;O88509-3;O88509-4	DNM3A_MOUSE;DNM3B_MOUSE	DNA (cytosine-5)-methyltransferase 3A	Dnmt3a;Dnmt3b	2	0.770823	-0.330223	0.751361	1.56018	0.0966094	0.476778	0.0928556	0.00430648	0.0654717	0.416933	0.0670764	0.00210798	1587840	1590010	1275070	1228060	1439030	1454660	1117160	1868830	927690	810511	737044	488178	1287910	1164880	940492	407560	2151980	2976120	2530420	2328190
O88509;O88509-2;O88509-3;O88509-4	DNM3B_MOUSE	DNA (cytosine-5)-methyltransferase 3B	Dnmt3b	3	NA	NA	NA	NA	NA	NA	NA	NA	NA	NA	NA	NA	133627	94339.7	89434.5	95621	102237	28066.9	NA	64793.4	NA	NA	NA	NA	NA	NA	NA	NA	16514.5	33237	53905.8	31225.8
O88512	AP1G2_MOUSE	AP-1 complex subunit gamma-like 2	Ap1g2	7	-0.689542	0.07474	-0.199958	-0.478888	0.0123495	0.664616	0.334818	0.0335859	0.00596458	0.614487	0.281654	0.0218267	341122	444117	296328	385118	238757	259259	332375	226408	471633	536614	439008	450223	457598	448786	400030	424348	274050	353577	340391	246074
O88513	GEMI_MOUSE	Geminin	Gmnn	4	NA	NA	NA	NA	NA	NA	NA	NA	NA	NA	NA	NA	NA	70588.2	247697	106247	43873.2	59590.9	130334	91202.5	49621.9	42848.1	81468.5	NA	NA	NA	NA	62458	68771.9	62077	59296.8	47546.3
O88520	SHOC2_MOUSE	Leucine-rich repeat protein SHOC-2	Shoc2	5	-1.07197	-0.657916	-0.273166	-1.83923	0.00313153	0.0120028	0.37184	0.00013756	0.00115162	0.00626687	0.318854	2.93563e-05	156950	313092	179411	222990	106194	115439	174411	105149	175258	192833	175569	151125	278094	183402	281048	338037	64824.7	99816.5	54748.6	73855.8
O88522	NEMO_MOUSE	NF-kappa-B essential modulator	Ikbkg	8	-1.66735	-0.603773	-1.46	-0.314865	0.000907661	0.0151513	0.000211243	0.188537	0.000240593	0.0082258	4.44356e-05	0.149552	202396	192129	189252	141957	82617.1	176245	221217	190910	380589	319632	329907	373739	475275	534388	666697	407209	329032	409502	376275	498002
O88531	PPT1_MOUSE	Palmitoyl-protein thioesterase 1	Ppt1	11	-0.256836	-1.48298	-2.5326	-3.41902	0.522024	0.000471284	5.89678e-05	9.09923e-06	0.457304	0.000118795	7.06516e-06	4.33796e-07	849064	771364	543013	488207	4854400	3658340	2321710	2395800	1521820	1390480	1419060	1463570	4535320	5272950	3227660	2945180	312355	270320	408407	439979
O88532	ZFR_MOUSE	Zinc finger RNA-binding protein	Zfr	23	1.63014	1.04944	1.39408	1.34875	0.000122206	0.000590965	0.000192651	0.000130445	1.65451e-05	0.000163887	3.89559e-05	2.75661e-05	805366	720780	601996	781005	919691	958416	818466	760802	606003	627804	656127	573224	276386	336637	228429	312594	642197	740814	700432	734699
O88543	CSN3_MOUSE	COP9 signalosome complex subunit 3	Cops3	13	0.592746	0.76402	1.28228	1.17298	0.0467284	0.00187265	0.000174833	0.000155448	0.0284244	0.000691004	3.39633e-05	3.48514e-05	1831350	2218540	2080850	2271280	890082	1336450	1781500	1414610	1569650	1686520	1678430	1433810	957686	964783	883691	791192	2002830	1689670	2122970	2013570
O88544	CSN4_MOUSE	COP9 signalosome complex subunit 4	Cops4	18	0.560381	0.873846	0.89963	1.16037	0.0492232	0.000644302	0.00098739	0.000108432	0.0302134	0.00018306	0.000325812	2.18055e-05	1739740	1564750	1477030	1846480	953578	1267990	1792030	1408830	1795030	1784770	1846570	1629870	1059710	906757	858980	872545	2052690	1934590	2002120	1956940
O88545	CSN6_MOUSE	COP9 signalosome complex subunit 6	Cops6	11	1.19352	1.0814	1.04852	1.569	0.0125388	0.0164603	0.0196963	0.00270243	0.00607268	0.00906095	0.0116276	0.00120903	1041500	863895	967464	1026830	812123	1008960	1439570	1188830	1056840	1042150	1167160	1050220	622875	686260	240564	552817	1648700	1222230	1430960	1332280
O88554	PARP2_MOUSE	Poly [ADP-ribose] polymerase 2	Parp2	7	NA	NA	NA	NA	NA	NA	NA	NA	NA	NA	NA	NA	465807	432045	581281	582727	239773	331959	390603	375151	251136	368161	397188	347899	71995.9	62363.3	NA	NA	494362	409376	448795	357179
O88559	MEN1_MOUSE	Menin	Men1	5	NA	NA	NA	NA	NA	NA	NA	NA	NA	NA	NA	NA	NA	NA	89405.7	47095.2	150149	181468	156216	264577	58791.8	117700	83444.9	78786.2	89099.6	47485.2	NA	NA	104951	117018	105204	107148
O88569	ROA2_MOUSE	Heterogeneous nuclear ribonucleoproteins A2/B1	Hnrnpa2b1	27	0.711384	0.138403	0.364326	0.240009	0.0118951	0.351744	0.0360524	0.162331	0.00571573	0.294321	0.0231146	0.126275	84000800	73894000	81893200	79256200	122717000	107167000	92865200	91626300	77380700	78325700	77497700	69836200	60692200	59620100	72297900	69092000	65328500	63754700	84934400	82660900
O88573	AFF1_MOUSE	AF4/FMR2 family member 1	Aff1	2	NA	NA	NA	NA	NA	NA	NA	NA	NA	NA	NA	NA	114915	122810	99134.7	37497	146855	131707	NA	100387	74367.2	147590	129676	124306	NA	NA	NA	NA	168140	167895	150414	83255.1
O88574	SAP30_MOUSE	Histone deacetylase complex subunit SAP30	Sap30	4	NA	NA	NA	NA	NA	NA	NA	NA	NA	NA	NA	NA	NA	59660.2	49320.6	18827.1	262509	149618	117172	164472	98014.6	94980	96809.8	137938	NA	NA	NA	NA	114755	60508	83589.3	61743.5
O88587-2	COMT_MOUSE	Isoform Soluble of Catechol O-methyltransferase	Comt	10	-0.80087	0.35743	-0.389986	1.25313	0.0510548	0.325063	0.29396	0.00728687	0.0315028	0.268899	0.243352	0.0038511	1575690	1568800	1281700	1894300	927666	1033700	1490910	1414460	2710070	2596710	2690350	3538920	2740050	3279920	1574560	1468020	6215590	3591250	5088230	5085880
O88597	BECN1_MOUSE	Beclin-1	Becn1	7	0.10843	0.583693	0.0182383	0.106879	0.866029	0.367909	0.97759	0.868777	0.840011	0.309697	0.9738	0.847555	150326	181058	179265	165459	141251	232315	204511	161197	222716	255111	312571	290379	341352	353332	64697.6	112021	183972	161448	204711	172411
O88622	PARG_MOUSE	Poly(ADP-ribose) glycohydrolase	Parg	6	0.287773	0.94998	1.48871	1.29007	0.429787	0.0086368	0.000738495	0.00162592	0.363754	0.00422534	0.00022593	0.00066102	302995	289788	272091	341787	116076	92833	180374	157759	189855	237732	216282	250459	101104	66225.2	147323	154319	214134	283111	280936	281242
O88630	GOSR1_MOUSE	Golgi SNAP receptor complex member 1	Gosr1	10	0.454662	0.332572	0.144051	0.435374	0.0740125	0.0632738	0.442312	0.0232025	0.0481876	0.0420071	0.387859	0.0143846	464871	328765	354007	363727	542742	494548	450227	401395	488073	499351	436525	421047	322630	305264	415280	374002	505387	404280	455483	481118
O88643	PAK1_MOUSE	Serine/threonine-protein kinase PAK 1	Pak1	10	-2.38673	1.44655	-1.13752	NA	7.3065e-05	0.00016102	0.00176869	NA	7.73858e-06	2.75143e-05	0.000682031	NA	225281	331400	330070	236529	70501.3	107861	182216	138541	1927010	1616760	2000510	1665390	465827	554856	782726	783863	NA	NA	NA	NA
O88643;Q61036;Q61036-2	PAK1_MOUSE;PAK3_MOUSE	Serine/threonine-protein kinase PAK 1	Pak1;Pak3	2	-2.01497	1.57594	-1.04091	NA	0.0144427	0.000171594	0.00923481	NA	0.00716781	3.00047e-05	0.0048233	NA	60346.3	73304.2	98912.3	NA	NA	13752.7	67827.7	65532	631195	452798	461941	462422	136817	174129	NA	167360	NA	NA	NA	NA
O88643;Q61036;Q61036-2;Q8CIN4	PAK1_MOUSE;PAK2_MOUSE;PAK3_MOUSE	Serine/threonine-protein kinase PAK 1	Pak1;Pak2;Pak3	5	-1.15209	1.04299	0.0622019	0.380705	0.0345652	0.0174212	0.889488	0.360748	0.0200394	0.00967079	0.870519	0.309925	3472630	3961540	2551810	1760930	1694500	598417	1686190	1312580	7409570	5711220	5511300	5731960	2442370	1424820	3577990	4973570	5063500	2571480	3241760	3597520
O88653	LTOR3_MOUSE	Ragulator complex protein LAMTOR3	Lamtor3	2	-3.00877	-2.11644	-1.2806	-3.19804	4.60722e-05	5.86147e-05	0.000687018	1.54001e-05	3.93353e-06	6.13818e-06	0.000205519	1.16937e-06	1013790	1152770	928740	986919	407118	179379	498890	256926	760743	490533	612931	631133	2964220	3235940	2268220	2011520	332219	167824	299382	323691
O88665	BRD7_MOUSE	Bromodomain-containing protein 7	Brd7	7	2.74549	2.02497	2.15697	1.92173	0.000290289	0.00199831	0.00150333	0.00371896	5.27421e-05	0.000745304	0.000555808	0.00177251	223553	162406	160660	200915	331825	277970	205131	328605	189178	190277	158305	188765	17692.7	69430.7	69241.3	39781.5	133681	118756	233436	167534
O88668	CREG1_MOUSE	Protein CREG1	Creg1	9	-2.56286	-4.15486	-3.41034	-4.021	0.000121542	2.6999e-05	2.31256e-05	1.38467e-05	1.6409e-05	1.63827e-06	1.74406e-06	9.78003e-07	2681040	2986170	2229930	2009320	3586960	6575490	5005280	3342230	1506140	2141080	2107320	934493	31593800	42990800	23033900	17412400	2205860	1119120	1535190	1777770
O88685	PRS6A_MOUSE	26S proteasome regulatory subunit 6A	Psmc3	24	0.471929	0.709673	0.486715	0.73982	0.0454524	0.000769382	0.00894008	0.000967477	0.0275532	0.000228878	0.0046503	0.000348812	5321220	5260480	5194580	5184680	4319510	5499490	6071020	5294510	6824550	6718280	6671490	6571110	3785650	3888130	3900420	4062840	6438370	5424730	6469140	6858820
O88696	CLPP_MOUSE	ATP-dependent Clp protease proteolytic subunit, mitochondrial	Clpp	6	1.31184	1.23903	1.2724	2.14795	0.000681803	0.000284177	6.84482e-05	4.17508e-06	0.000164908	6.03808e-05	8.85129e-06	8.06396e-08	1750560	1868450	1669650	1639960	2449210	1714030	1581880	1576000	2043890	1865710	1373740	2176470	753586	788341	727378	714820	3304130	2965980	3338670	3146130
O88697	STK16_MOUSE	Serine/threonine-protein kinase 16	Stk16	2	NA	NA	NA	NA	NA	NA	NA	NA	NA	NA	NA	NA	NA	NA	NA	NA	56299.5	92661.8	77555	68336.2	19077.5	32596.8	NA	46040.7	NA	NA	NA	NA	NA	39099.1	48506.2	NA
O88700	BLM_MOUSE	Bloom syndrome protein homolog	Blm	4	NA	NA	NA	NA	NA	NA	NA	NA	NA	NA	NA	NA	31128.3	NA	75588.9	69184.3	142112	158425	105328	111050	44248.8	48209.4	NA	18913.9	NA	NA	NA	NA	38294.9	39910.2	27172.6	47536.2
O88708	ORC4_MOUSE	Origin recognition complex subunit 4	Orc4	5	NA	NA	NA	NA	NA	NA	NA	NA	NA	NA	NA	NA	152809	170482	43489.2	68897.1	56558.8	148985	158600	177564	98774.5	182355	117098	158591	NA	NA	NA	NA	148461	167442	102012	79900.7
O88712;O88712-2	CTBP1_MOUSE	C-terminal-binding protein 1	Ctbp1	9	0.0245977	-0.170719	-0.498633	-0.162163	0.956283	0.685029	0.233498	0.692154	0.945555	0.637471	0.188139	0.648771	605156	549238	738215	556692	1031460	908246	778070	834192	896071	700089	1007940	733925	1249860	1422810	506505	701578	685773	794524	884951	731433
O88712;O88712-2;P56546;P56546-2	CTBP1_MOUSE;CTBP2_MOUSE	C-terminal-binding protein 1	Ctbp1;Ctbp2	5	0.826077	0.461671	-0.20226	0.274286	0.00311417	0.0162001	0.350988	0.133342	0.00114464	0.00890241	0.297775	0.101578	1516260	1229440	1665790	1912170	3218340	3345670	3407360	2933230	2543400	2683430	3042630	2530770	1677410	1636380	2121380	2109820	2318700	2401290	2123690	1912880
O88736	DHB7_MOUSE	3-keto-steroid reductase/17-beta-hydroxysteroid dehydrogenase 7	Hsd17b7	5	1.87014	0.513539	-0.821797	-0.120195	0.00116636	0.211538	0.29971	0.712837	0.000331104	0.163912	0.248842	0.671128	NA	130248	307340	49591.5	872169	1214220	711478	625578	229791	348345	481036	367818	313686	253225	NA	153207	189862	193661	242893	207723
O88738;O88738-2;O88738-3	BIRC6_MOUSE	Baculoviral IAP repeat-containing protein 6	Birc6	55	0.835933	1.07143	1.64631	1.07449	0.0138325	0.000347259	8.53903e-05	0.000297834	0.00681122	7.87224e-05	1.25155e-05	8.05922e-05	947609	911678	1162550	1221380	383794	655489	781893	695342	749481	712731	823459	778103	336828	271009	361874	452809	734976	683990	708125	720868
O88746	TOM1_MOUSE	Target of Myb protein 1	Tom1	10	-1.55436	-1.95376	-1.65689	-0.803606	0.000331864	5.10214e-05	0.000225333	0.00144124	6.31041e-05	4.72599e-06	4.82295e-05	0.000570655	575803	507850	290783	369462	327572	617666	562250	383535	367509	407748	267030	463659	1501090	1422920	1433300	1179420	678326	795044	822359	762983
O88783	FA5_MOUSE	Coagulation factor V	F5	3	NA	NA	NA	NA	NA	NA	NA	NA	NA	NA	NA	NA	60831.7	59394.3	NA	49181.6	287333	11026.4	405000	632904	411648	334198	119339	267410	NA	NA	NA	45331.1	125729	186197	152833	268599
O88796	RPP30_MOUSE	Ribonuclease P protein subunit p30	Rpp30	9	2.0334	1.67628	1.69706	2.75123	0.000333045	0.00189258	0.0011512	6.8199e-05	6.34552e-05	0.000700146	0.000393256	1.15193e-05	305367	328999	272685	303819	332727	353689	449852	416901	232386	378028	365217	328240	147346	116727	52333.1	95947.5	661120	697036	620540	547019
O88811	STAM2_MOUSE	Signal transducing adapter molecule 2	Stam2	8	-0.491972	-0.0105671	-0.512941	-0.0786171	0.0388828	0.955398	0.122429	0.745562	0.0230162	0.945264	0.0914061	0.707585	745260	821591	339764	714098	603794	697964	639060	611117	1166620	843748	930599	894824	824878	867025	922932	1088790	755989	985518	614229	1097570
O88811;P70297	STAM1_MOUSE;STAM2_MOUSE	Signal transducing adapter molecule 2	Stam;Stam2	2	0.036069	0.987817	-0.34821	0.418159	0.928924	0.00239535	0.344371	0.186498	0.913203	0.000928256	0.29116	0.147687	124035	217092	101584	218324	209294	218161	121577	324483	447819	358948	435415	465016	283757	197235	202317	158948	311218	330762	176702	278110
O88822	SC5D_MOUSE	Lathosterol oxidase	Sc5d	2	NA	NA	NA	NA	NA	NA	NA	NA	NA	NA	NA	NA	NA	NA	NA	NA	8510.6	11425.9	NA	17689.1	NA	7584.22	5667.6	15903.2	NA	NA	NA	NA	22349.3	6723.21	22844.8	28042.8
O88829	SIAT9_MOUSE	Lactosylceramide alpha-2,3-sialyltransferase	St3gal5	10	NA	NA	NA	NA	NA	NA	NA	NA	NA	NA	NA	NA	57179.7	50314.1	125795	95582.3	620586	471512	702320	667993	48989.4	64335.9	37157.3	43641.7	22022.4	NA	NA	80876.5	NA	NA	NA	NA
O88838	SPSB2_MOUSE	SPRY domain-containing SOCS box protein 2	Spsb2	2	-0.0118533	-0.063864	-1.56899	-1.1349	0.984201	0.887365	0.00697923	0.0766905	0.980084	0.866663	0.00349097	0.0548204	44405.3	28091.5	NA	28181.1	39039.9	172778	133345	97603.5	114440	58904.2	108338	130037	69248.2	118044	65527.4	184917	28768.9	113941	25632.9	45219.3
O88839	ADA15_MOUSE	Disintegrin and metalloproteinase domain-containing protein 15	Adam15	12	1.85201	0.64459	-0.528785	0.223509	0.00197808	0.162704	0.277102	0.616089	0.000647981	0.121705	0.228107	0.569891	297512	421314	333672	217191	2024310	1493710	1603140	1426640	753854	811184	669892	779404	309288	232126	720216	886906	511179	468242	516394	599204
O88842	FGD3_MOUSE	FYVE, RhoGEF and PH domain-containing protein 3	Fgd3	13	-0.655136	1.19518	-0.358983	-1.53758	0.0373357	0.000106973	0.0604474	0.000114272	0.0219087	1.52068e-05	0.0413921	2.32828e-05	477455	489039	407954	460233	457108	302501	499993	291656	1522910	1344110	1570210	1396920	537303	574164	593056	754187	220418	143489	230778	233937
O88844	IDHC_MOUSE	Isocitrate dehydrogenase [NADP] cytoplasmic	Idh1	32	-1.35314	0.293999	-1.43499	-0.480004	0.00673559	0.420151	0.0030115	0.212129	0.00289839	0.360424	0.00129907	0.170796	2942390	2538260	2500150	2985290	1820120	3020780	3960260	3386890	10037700	8886970	10258200	10582500	11167100	10956100	5296420	5445690	5969430	4099550	6142540	5315280
O88844;P54071	IDHC_MOUSE;IDHP_MOUSE	Isocitrate dehydrogenase [NADP] cytoplasmic	Idh1;Idh2	2	-1.69181	-0.601399	-0.807359	-0.749936	0.000163765	0.0285541	0.0110987	0.0151007	2.50892e-05	0.0170771	0.00596466	0.00887854	13794300	12156300	9313600	10562800	5813710	6974720	6212780	5968770	14775100	13170900	14521800	15101500	24323400	25980800	17293300	17035700	13656100	10660600	13115800	10326900
O88845	AKA10_MOUSE	A-kinase anchor protein 10, mitochondrial	Akap10	17	-0.375273	0.193715	-0.298611	-0.067841	0.13412	0.290103	0.18623	0.714059	0.0953553	0.235866	0.145612	0.672954	342818	481346	344781	324583	309265	423560	369527	322446	563828	501541	564129	614159	464455	546614	431546	446657	385852	452250	434486	468970
O88848-2	ARL6_MOUSE	Isoform 2 of ADP-ribosylation factor-like protein 6	Arl6	3	NA	NA	NA	NA	NA	NA	NA	NA	NA	NA	NA	NA	NA	17958.4	NA	NA	NA	22141.2	28813.7	NA	38225.6	50433.3	45013.8	56820.6	NA	NA	NA	NA	25729.4	17501.6	12779.7	17816.7
O88851	RBBP9_MOUSE	Putative hydrolase RBBP9	Rbbp9	5	NA	-0.589637	-2.0203	0.438016	NA	0.00394428	0.012187	0.0761463	NA	0.00168508	0.00664426	0.0543593	312584	556383	78278.6	89498.1	NA	NA	NA	NA	556286	532481	526382	553467	876181	751329	802166	718737	907802	751977	1281070	1272650
O88852	TSYL1_MOUSE	Testis-specific Y-encoded-like protein 1	Tspyl1	3	NA	NA	NA	NA	NA	NA	NA	NA	NA	NA	NA	NA	107711	95719.6	97730.6	NA	322799	143365	232192	245713	125541	163734	156606	94751.3	NA	94739	NA	165238	93554.3	110436	111604	102954
O88856	TPST2_MOUSE	Protein-tyrosine sulfotransferase 2	Tpst2	4	1.16609	-1.24494	-0.538392	-1.07886	0.00215696	0.00422161	0.0725506	0.00390653	0.000719808	0.00183149	0.0508473	0.00187227	146357	125065	155627	80683.8	466042	371170	308748	501320	106989	47751.2	71850.6	115093	168061	140682	205003	242044	105529	56113.1	78638.7	112181
O88874	CCNK_MOUSE	Cyclin-K	Ccnk	3	1.22103	0.966568	1.23699	1.16723	0.0174621	0.0112532	0.00454055	0.0108506	0.00899168	0.00580318	0.00210126	0.0060879	268681	304518	181713	209580	325036	337389	233184	121288	251326	173501	205665	218171	84280.3	70499.9	105615	185358	185122	151342	300958	309664
O88876	DHRS3_MOUSE	Short-chain dehydrogenase/reductase 3	Dhrs3	6	0.567749	-1.34173	NA	-1.44914	0.118024	0.00781015	NA	0.000749696	0.082184	0.00376777	NA	0.000255814	55802.2	NA	NA	NA	868123	635948	515001	805338	211548	191754	116943	310842	513130	548758	NA	377861	167382	169676	213352	138398
O88878	ZFAN5_MOUSE	AN1-type zinc finger protein 5	Zfand5	5	-0.405795	-0.507788	-0.680419	0.467702	0.595824	0.505945	0.317202	0.505393	0.535664	0.446552	0.265545	0.453906	49748.8	54361.4	82671.4	45344.8	NA	77975.5	101469	43493	53604.3	83838.4	68970.8	NA	NA	57475.2	50758.2	284948	74873.5	129756	134503	189176
O88879	APAF_MOUSE	Apoptotic protease-activating factor 1	Apaf1	12	-1.01827	-0.597039	-0.852042	-0.129933	0.0331205	0.0606305	0.00811755	0.521638	0.019051	0.040023	0.00416579	0.470486	275551	289840	164338	214831	119560	131881	365698	322652	248881	216538	311301	455266	458253	513318	392670	373176	397665	399324	379906	349925
O88895	HDAC3_MOUSE	Histone deacetylase 3	Hdac3	2	NA	NA	NA	NA	NA	NA	NA	NA	NA	NA	NA	NA	NA	NA	NA	NA	172733	NA	146731	73546.3	NA	NA	NA	106255	NA	NA	NA	NA	59740.2	43691.5	40933.1	78032.4
O88907	PIAS1_MOUSE	E3 SUMO-protein ligase PIAS1	Pias1	2	NA	NA	NA	NA	NA	NA	NA	NA	NA	NA	NA	NA	NA	155175	44456.3	286670	69478.6	NA	52231.8	NA	60898.7	50104.2	103544	106276	NA	NA	NA	NA	88016	73053	59136.8	55181.9
O88935;O88935-1	SYN1_MOUSE	Synapsin-1	Syn1	5	NA	NA	NA	NA	NA	NA	NA	NA	NA	NA	NA	NA	340309	343787	292909	298756	NA	71797.5	96404.3	117453	NA	NA	NA	NA	NA	NA	NA	NA	NA	NA	NA	NA
O88939	ZBT7A_MOUSE	Zinc finger and BTB domain-containing protein 7A	Zbtb7a	6	0.75691	0.776294	-0.572037	0.385573	0.0144322	0.00961596	0.0858274	0.19196	0.00715983	0.0047898	0.0615501	0.152684	88767.8	70428.2	146280	103051	210978	250044	251520	293506	212821	276007	313743	285239	126829	114629	172230	210908	266006	149332	157220	217122
O88942;O88942-2;O88942-3	NFAC1_MOUSE	Nuclear factor of activated T-cells, cytoplasmic 1	Nfatc1	4	NA	0.419894	-0.38738	-1.18705	NA	0.0992841	0.133139	0.00225111	NA	0.069893	0.10028	0.000974445	298011	408853	365698	352000	NA	NA	92179.1	118618	662857	567220	817411	650408	327702	525727	561777	550686	135700	232657	246145	224484
O88951;O88952;Q8JZS0	LIN7A_MOUSE;LIN7B_MOUSE;LIN7C_MOUSE	Protein lin-7 homolog B	Lin7a;Lin7b;Lin7c	2	-1.10709	-1.55438	-1.65252	-1.57022	0.0116243	0.00117719	0.00325815	0.00118899	0.00555456	0.000389653	0.001432	0.000448039	319869	480617	273417	177070	494460	496265	474128	301874	364620	323084	287966	386003	526866	877087	1299710	1407480	363415	269849	274491	352367
O88952	LIN7C_MOUSE	Protein lin-7 homolog C	Lin7c	5	-1.42913	-1.52379	-0.707318	-1.67076	0.00713627	0.00342753	0.27273	0.00392429	0.00311559	0.0014222	0.223979	0.00188152	1309230	1516850	1589730	294588	1111100	490170	517951	464978	779001	466915	422828	857325	967970	1404220	2402760	2377650	611054	254443	560719	753197
O88952;Q8JZS0	LIN7A_MOUSE;LIN7C_MOUSE	Protein lin-7 homolog C	Lin7a;Lin7c	2	-0.558092	-0.899163	-1.23172	-1.12376	0.0992126	0.0263766	0.00777549	0.00334802	0.0675189	0.0155318	0.00395709	0.00156718	282905	135179	333098	172455	459743	365475	347195	253121	404100	356785	299948	170460	410492	391632	668534	720179	167050	213539	288740	292235
O88958	GNPI1_MOUSE	Glucosamine-6-phosphate isomerase 1	Gnpda1	14	-1.89964	-1.44673	-1.98692	-0.083619	0.00432683	0.0129064	0.00307806	0.867303	0.00169815	0.00682948	0.00133494	0.845461	1138370	1199350	668351	811709	535479	1060410	1540330	1133040	1480420	1183060	1458460	1793870	6893120	5672530	1844420	2963670	3892960	2686740	3914650	3570520
O88967	YMEL1_MOUSE	ATP-dependent zinc metalloprotease YME1L1	Yme1l1	17	1.86559	0.872254	1.07116	1.66145	6.58408e-05	0.0021357	0.00423023	3.31345e-05	6.79817e-06	0.000807186	0.00192976	4.05974e-06	1121570	771354	1499700	1408290	2399820	2292880	1812130	1734100	1038450	1239180	1216340	929424	673458	577652	587367	480263	1891130	1781320	1800140	1572600
O88974;O88974-4	SETB1_MOUSE	Histone-lysine N-methyltransferase SETDB1	Setdb1	10	0.297529	0.578441	0.955521	1.19002	0.456738	0.122816	0.019414	0.00617294	0.391428	0.0888039	0.0114196	0.00317121	298809	273197	330634	325953	142244	170275	271087	226660	276731	290341	241201	213285	135217	106101	324459	154728	378626	313133	375195	384888
O88983	STX8_MOUSE	Syntaxin-8	Stx8	7	-1.18324	-1.32228	-1.74762	-1.29423	0.00139337	0.000146162	4.42562e-05	6.30698e-05	0.000413851	2.37893e-05	4.52171e-06	1.03424e-05	360744	494927	358239	341555	615299	772485	473157	483934	490546	502829	565463	690277	1263310	1450600	1185440	1488250	482643	536172	554403	542972
O88986	KBL_MOUSE	2-amino-3-ketobutyrate coenzyme A ligase, mitochondrial	Gcat	12	3.60425	3.42307	2.73388	2.52667	6.57123e-05	0.000136624	0.000582493	0.00132468	6.70993e-06	2.15758e-05	0.000165781	0.000510975	940024	684308	575506	883807	1491730	1844500	1037410	1334620	1347090	1402250	1167390	1383480	99675	280653	115380	59614.7	862123	383564	673820	841982
O89001	CBPD_MOUSE	Carboxypeptidase D	Cpd	17	-0.752806	-1.05515	-1.78403	-1.16457	0.0317495	0.00319253	0.00018541	0.00396539	0.0181477	0.00130719	3.69482e-05	0.00190648	538930	663061	547109	660974	1451740	1055840	1473270	1041260	1111340	1127210	1176810	908836	1728970	1618570	2150700	3547970	674317	1215820	1037330	858847
O89016	ABCD4_MOUSE	Lysosomal cobalamin transporter ABCD4	Abcd4	7	NA	NA	NA	NA	NA	NA	NA	NA	NA	NA	NA	NA	83203.7	43782.7	25867.8	36721.7	149560	76484.9	54094.1	58682.8	139278	140471	83374.5	125788	34762.5	58820	NA	NA	11156.6	5607.18	28683.3	10802.9
O89017	LGMN_MOUSE	Legumain	Lgmn	8	0.452259	0.466319	-2.38648	-0.521934	0.1364	0.0337861	4.58386e-06	0.0548578	0.0972615	0.0206549	1.06485e-07	0.0376349	808099	819458	1004460	779275	8507820	4974740	4970160	6688820	8799250	5670990	6313350	6353500	5075270	4342880	4719490	4384780	3605000	3989760	2884670	2214760
O89023	TPP1_MOUSE	Tripeptidyl-peptidase 1	Tpp1	8	-1.23708	-1.21093	-2.09205	-1.24227	0.00584342	0.0031094	0.000137064	0.00335268	0.00244281	0.00126492	2.4022e-05	0.00157063	4059870	4892160	3218230	3648500	9270080	8790500	5367470	5977250	7921500	7164170	6654460	10211200	21053000	23692000	13222900	13931200	9040960	5248150	7736490	6804380
O89050	MKLN1_MOUSE	Muskelin	Mkln1	14	3.20876	1.22099	0.908424	0.869265	2.20251e-05	0.00982521	0.0440665	0.0153183	1.18104e-06	0.00490889	0.0289875	0.00902679	155640	110920	236514	113436	543866	673924	950837	810692	191029	206171	280209	132092	62285.2	65692.3	NA	125567	170003	129482	136749	140138
O89051	ITM2B_MOUSE	Integral membrane protein 2B	Itm2b	4	-2.45136	-3.84522	-2.84996	-3.5611	1.26421e-05	4.57945e-06	0.000686305	1.6526e-06	4.32702e-07	6.05977e-08	0.000204935	5.31987e-09	150079	344420	129740	52558.2	214959	162571	215715	146370	96462.4	46070.7	87901.7	74319.2	860580	897031	1151580	1235480	75788	72463.4	97381.8	93269.1
O89053	COR1A_MOUSE	Coronin-1A	Coro1a	23	0.70979	-0.00801036	0.5506	-0.833257	0.00738124	0.964112	0.00951488	0.000825981	0.00323938	0.956478	0.00498987	0.000287318	48566900	49948200	39561900	40801000	43496900	49300000	58029300	51932400	35041800	30205000	30636400	38415400	26969300	31045200	34732300	35767300	18336100	16580300	15227200	18752600
O89079	COPE_MOUSE	Coatomer subunit epsilon	Cope	10	-0.403535	0.24512	0.0313769	0.130129	0.210346	0.21992	0.878295	0.493747	0.15963	0.171647	0.855989	0.442044	1303760	1287280	1221920	1377480	576289	1066890	1347180	1076280	1739130	1453930	1551950	1811460	1490950	1458540	1179860	1184530	1301120	1316010	1463680	1508780
O89086	RBM3_MOUSE	RNA-binding protein 3	Rbm3	10	-0.720404	-0.737535	-1.09653	-0.21223	0.0269889	0.0218666	0.00360582	0.421702	0.0150007	0.0125413	0.00160737	0.36884	15593200	13664700	19462600	13414600	20997600	19992700	19842600	20013600	20829300	22843900	25885100	18029300	27113000	23508600	43029100	51638000	25782500	28059000	32134800	28267600
O89090	SP1_MOUSE	Transcription factor Sp1	Sp1	7	0.664451	0.898882	1.26712	0.165759	0.363006	0.239258	0.10461	0.829349	0.299531	0.189371	0.0768047	0.80061	233026	236374	212552	159667	106524	118416	150609	193325	140618	170914	175477	211303	25328.8	58934.4	293604	146918	116395	82886.7	83019.7	112319
O89098	CYTF_MOUSE	Cystatin-F	Cst7	2	NA	NA	NA	NA	NA	NA	NA	NA	NA	NA	NA	NA	69745.3	45692.8	104656	85852.1	NA	NA	NA	NA	NA	NA	NA	NA	19142.5	53320.2	NA	NA	NA	NA	24779.7	17531.6
O89103	C1QR1_MOUSE	Complement component C1q receptor	Cd93	8	NA	NA	NA	-0.796488	NA	NA	NA	0.00254535	NA	NA	NA	0.00112447	90744.4	79920.5	NA	NA	NA	NA	NA	NA	NA	NA	NA	NA	1112660	831860	1362150	1222570	670985	516238	660477	643606
O89106	FHIT_MOUSE	Bis(5'-adenosyl)-triphosphatase	Fhit	2	NA	NA	NA	NA	NA	NA	NA	NA	NA	NA	NA	NA	NA	20020.9	NA	17903.8	NA	NA	NA	NA	8520.87	NA	30917.1	19338.3	NA	NA	NA	NA	NA	NA	25851.5	6893.83
O89109	KCNN4_MOUSE	Intermediate conductance calcium-activated potassium channel protein 4	Kcnn4	3	-0.834457	-1.22023	-0.294549	NA	0.0172151	0.0144367	0.255928	NA	0.00882852	0.00778054	0.208494	NA	120518	121836	70434.2	89188.2	48022.5	104335	71802.1	59804.9	70058.5	92349.5	53904.5	26220.7	130654	98426.1	116844	158670	NA	NA	NA	NA
O89110	CASP8_MOUSE	Caspase-8	Casp8	21	0.431303	0.308799	-0.284306	0.335754	0.224286	0.306181	0.331418	0.255006	0.172298	0.250848	0.278731	0.209905	1284170	1108920	1222080	1144110	1484660	1632380	2679740	2337130	1971360	1716920	1803710	2353750	1845930	2055820	1117650	1208950	1695590	1801790	2125100	1736960
O89112	LANC1_MOUSE	Glutathione S-transferase LANCL1	Lancl1	9	-0.401999	0.39128	0.793622	0.561891	0.311475	0.156617	0.0157095	0.0616741	0.251656	0.116589	0.00892379	0.0428834	597751	763750	585888	642938	173876	225842	438883	382062	499147	484335	570759	555346	503487	473548	303022	305904	535894	486635	681684	518262
O89116	VTI1A_MOUSE	Vesicle transport through interaction with t-SNAREs homolog 1A	Vti1a	7	-1.44066	-0.59282	-1.1189	-0.846892	0.000506383	0.0058217	0.000500052	0.00510227	0.00011208	0.00266324	0.000135823	0.00255935	648039	766783	685781	506528	594688	615238	578726	349646	1016500	955283	933549	1123840	1278950	1269580	1786900	1549370	547296	985685	864251	799378
P00158	CYB_MOUSE	Cytochrome b	Mt-Cyb	2	NA	NA	NA	NA	NA	NA	NA	NA	NA	NA	NA	NA	NA	NA	NA	27274.8	NA	7482.18	29239.6	21593.2	NA	NA	NA	17860.2	12082.5	NA	NA	NA	24076.2	13786.5	14464.4	4190.73
P00375	DYR_MOUSE	Dihydrofolate reductase	Dhfr	13	1.69788	2.00725	1.59499	1.63173	0.000614006	1.36837e-05	5.24249e-05	1.92017e-05	0.000143854	4.34567e-07	5.96508e-06	1.68363e-06	2096310	2229860	2760410	2491320	1336670	2784310	3686760	3290470	3635360	3609950	3792190	2865750	816470	845890	724137	910094	2708580	2206360	2550590	2380480
P00405	COX2_MOUSE	Cytochrome c oxidase subunit 2	Mtco2	4	0.109556	0.542914	-0.816993	0.692412	0.714615	0.0229378	0.00407744	0.00682474	0.662571	0.0132163	0.00184979	0.00356034	9630640	8878450	9608830	7622860	19373300	19117000	13149200	17640500	26279600	24699500	22998900	26806100	19289800	18312400	14461600	14191500	26289100	24488200	25808900	25090900
P00493	HPRT_MOUSE	Hypoxanthine-guanine phosphoribosyltransferase	Hprt1	14	0.267339	0.275124	-0.0215054	0.0820066	0.441255	0.363296	0.947926	0.836063	0.375726	0.305059	0.937083	0.809466	5103370	5278830	6170950	5326590	4923520	6670490	8119960	7806950	7321940	6998200	7649990	7404200	7569940	6895290	3534840	6074580	9256140	6022660	4200510	5132480
P00520-4	ABL1_MOUSE	Isoform IV of Tyrosine-protein kinase ABL1	Abl1	2	NA	NA	NA	NA	NA	NA	NA	NA	NA	NA	NA	NA	NA	NA	NA	NA	35373.6	43212.3	29224.5	32555.3	41184.6	33647.9	27793.6	35343	NA	19763.3	NA	NA	12102.1	23913.7	33622.3	17906.3
P00920	CAH2_MOUSE	Carbonic anhydrase 2	Ca2	9	NA	NA	NA	NA	NA	NA	NA	NA	NA	NA	NA	NA	6091420	4773270	4416650	2948010	388493	581003	934908	535110	3205290	3182400	1109760	1652730	NA	NA	NA	NA	NA	NA	NA	NA
P01027	CO3_MOUSE	Complement C3	C3	11	-3.66524	-7.20872	-6.6973	-6.46321	1.72817e-05	2.39493e-06	1.54184e-06	4.2541e-06	7.73244e-07	6.79454e-09	5.38061e-09	8.3777e-08	71357.3	47077.8	63287	97745.2	893719	633372	381195	442472	40852.2	36734.6	47326.5	91402.3	9893470	9155140	5673410	5408920	65958.2	75050.1	170834	47678.2
P01029	CO4B_MOUSE	Complement C4-B	C4b	4	-3.51567	-8.39137	-5.85818	-7.81604	0.000468061	9.45164e-06	4.70053e-05	9.76999e-06	0.000100305	2.00278e-07	4.97437e-06	5.29107e-07	650730	465859	872069	735656	4201760	4084960	2339890	3325660	136812	94243.4	142393	125567	24849200	12954100	60754000	134945000	145925	164170	270707	135217
P01101	FOS_MOUSE	Proto-oncogene c-Fos	Fos	2	NA	NA	NA	NA	NA	NA	NA	NA	NA	NA	NA	NA	32954.8	41779.5	8553.92	47493.9	10402.2	6103.88	NA	NA	34689.1	44380	28310	21221.7	NA	NA	NA	NA	NA	6919.15	NA	NA
P01887	B2MG_MOUSE	Beta-2-microglobulin	B2m	3	-0.22579	-0.42622	-1.63542	-0.131772	0.493679	0.0971439	0.000400404	0.682508	0.429	0.0682027	0.000101537	0.638308	2167580	2520960	3504060	2228540	9045020	7679410	5802080	5515640	6841710	6100120	7192960	5806070	9677330	10170900	7286450	6583020	8710570	4518660	7914630	8977650
P01897	HA1L_MOUSE	H-2 class I histocompatibility antigen, L-D alpha chain	H2-L	2	NA	NA	NA	NA	NA	NA	NA	NA	NA	NA	NA	NA	NA	NA	NA	NA	3439520	3368960	2364040	2156450	3625010	2870500	3913670	3024880	NA	NA	NA	NA	NA	NA	NA	NA
P01897;P01898	HA10_MOUSE;HA1L_MOUSE	H-2 class I histocompatibility antigen, L-D alpha chain	H2-L;H2-Q10	2	NA	NA	NA	NA	NA	NA	NA	NA	NA	NA	NA	NA	NA	NA	NA	NA	579630	684393	435506	400223	512036	499787	622390	552665	NA	NA	NA	NA	NA	NA	NA	NA
P01897;P01899	HA11_MOUSE;HA1L_MOUSE	H-2 class I histocompatibility antigen, L-D alpha chain	H2-D1;H2-L	8	-2.07261	-2.27248	-2.9013	-2.16161	8.41996e-05	2.09316e-05	1.92619e-05	0.000231691	9.70241e-06	1.12683e-06	1.36013e-06	5.84383e-05	1152770	1825210	1609490	1028920	3092230	2727210	2203130	1950380	2435050	2051640	2429040	2297060	12876200	11756400	10717600	7916110	2851140	1261750	2961030	2583790
P01899	HA11_MOUSE	H-2 class I histocompatibility antigen, D-B alpha chain	H2-D1	4	NA	NA	-3.14738	-2.16139	NA	NA	1.30185e-05	0.000337985	NA	NA	6.87871e-07	9.51042e-05	1733520	1157440	1864550	1601810	NA	NA	NA	NA	NA	NA	NA	NA	17094000	16705400	15789500	9708840	3699240	1687170	4036580	3716210
P01900	HA12_MOUSE	H-2 class I histocompatibility antigen, D-D alpha chain	H2-D1	7	NA	NA	NA	NA	NA	NA	NA	NA	NA	NA	NA	NA	NA	NA	NA	NA	7698110	7442640	5328920	4182120	4487330	3945630	5309210	4545670	NA	NA	NA	NA	NA	NA	NA	NA
P01900;P06339	HA12_MOUSE;HA15_MOUSE	H-2 class I histocompatibility antigen, D-D alpha chain	H2-D1;H2-T23	2	4.91405	4.60775	NA	-1.05843	2.03821e-05	3.01459e-05	NA	0.0804453	1.05805e-06	2.02872e-06	NA	0.0577115	NA	NA	NA	NA	4071950	4290080	2844460	1933750	2706200	2554530	3119200	2560820	153564	142104	NA	53788.3	40591.1	40092.6	96363.6	39291.3
P01901	HA1B_MOUSE	H-2 class I histocompatibility antigen, K-B alpha chain	H2-K1	3	NA	NA	-1.68692	-2.12349	NA	NA	0.000458246	0.0106878	NA	NA	0.000121358	0.00597434	268486	209215	169916	171593	NA	NA	NA	NA	NA	NA	NA	NA	879307	700256	765951	429816	173008	40985.8	367435	190946
P01901;P01902	HA1B_MOUSE;HA1D_MOUSE	H-2 class I histocompatibility antigen, K-B alpha chain	H2-K1	2	0.808155	-0.402495	-1.66344	-2.26979	0.00707088	0.0842515	6.37625e-05	0.00324692	0.00308179	0.0579249	7.9116e-06	0.00151195	1234570	986544	1076220	813238	6082600	6411720	5386390	4989500	2644210	2535140	3366170	2177410	3479010	3787120	3277680	2919450	872429	210205	1416180	780775
P01902	HA1D_MOUSE	H-2 class I histocompatibility antigen, K-D alpha chain	H2-K1	12	NA	NA	NA	NA	NA	NA	NA	NA	NA	NA	NA	NA	NA	NA	NA	NA	9902940	10963700	7433470	7024190	4382320	3175780	5574940	3681970	NA	NA	NA	NA	NA	NA	NA	NA
P01942	HBA_MOUSE	Hemoglobin subunit alpha	Hba	5	0.135475	-1.36251	-1.87584	-1.52957	0.80624	0.0300179	0.00360582	0.00692607	0.768066	0.0180788	0.00160658	0.00362763	1782390	3089240	3669970	1930500	15599900	6205740	15021000	7403450	5567700	5549340	1841470	4035610	5051490	6607180	12953500	19617400	2560540	4291210	2597000	3635830
P02088	HBB1_MOUSE	Hemoglobin subunit beta-1	Hbb-b1	7	-0.367041	-0.709068	-1.9303	-1.34422	0.237199	0.188136	0.000450186	0.00141857	0.183661	0.143253	0.000118787	0.000558507	806740	1065350	443069	607083	2592760	1752470	2005620	2010190	3069800	1694110	689927	2636080	1957010	2309240	3138520	4039820	816411	1459130	1089660	915965
P02301;P68433;P84228;P84244	H31_MOUSE;H32_MOUSE;H33_MOUSE;H3C_MOUSE	Histone H3.3C	H3-3a;H3-5;H3c1;H3c2	8	-1.14306	-1.32637	-0.0847653	-1.99291	0.000776777	5.79406e-05	0.684121	6.14074e-06	0.000197924	5.95716e-06	0.637832	1.97583e-07	1257570000	1262420000	845124000	974711000	536025000	521860000	453057000	589620000	493272000	519667000	478244000	545646000	1039260000	1030030000	1480820000	1325980000	280550000	273095000	305785000	291013000
P02340	P53_MOUSE	Cellular tumor antigen p53	Tp53	9	NA	NA	NA	NA	NA	NA	NA	NA	NA	NA	NA	NA	NA	NA	NA	NA	35890	28904	21034.6	29602.3	21213.9	48796.9	32234.8	52351.8	NA	NA	NA	NA	822791	756970	604505	752943
P02463	CO4A1_MOUSE	Collagen alpha-1(IV) chain	Col4a1	2	NA	NA	NA	NA	NA	NA	NA	NA	NA	NA	NA	NA	12349.1	NA	NA	NA	33344.8	52641.9	30138.8	39144.1	499851	417895	402657	394621	NA	NA	NA	19852.8	NA	26600.4	NA	NA
P02468	LAMC1_MOUSE	Laminin subunit gamma-1	Lamc1	12	NA	NA	NA	NA	NA	NA	NA	NA	NA	NA	NA	NA	52470.8	NA	321979	123730	510717	768969	222609	296677	126885	79214	73679.8	78121.7	NA	NA	NA	NA	42437	84134.9	69048.7	26310.7
P02535;P02535-2;P02535-3	K1C10_MOUSE	Keratin, type I cytoskeletal 10	Krt10	9	-1.78639	-3.14532	-1.02553	-3.05683	0.0752056	0.000579201	0.163739	0.000100923	0.0490646	0.00015887	0.126217	2.00279e-05	2398830	580588	477126	2115980	4234620	300811	496996	279513	138522	186868	497452	412535	4019910	1257830	1583500	3547800	315483	308685	237686	222768
P03888	NU1M_MOUSE	NADH-ubiquinone oxidoreductase chain 1	Mtnd1	3	NA	NA	NA	NA	NA	NA	NA	NA	NA	NA	NA	NA	114802	41725.3	121339	167227	133064	146720	91061.8	99181.4	73122.1	108423	81718.3	96974.6	171085	117603	NA	NA	343919	179146	89951.8	162450
P03921	NU5M_MOUSE	NADH-ubiquinone oxidoreductase chain 5	Mtnd5	2	NA	NA	NA	NA	NA	NA	NA	NA	NA	NA	NA	NA	130333	86838.4	239752	215505	420699	390518	313725	329226	236476	202052	133772	243665	239461	292705	NA	NA	729365	543489	516559	527037
P03930	ATP8_MOUSE	ATP synthase protein 8	Mtatp8	2	-1.08687	-0.762793	0.146804	0.140916	0.00144646	0.00247193	0.526271	0.352115	0.00043787	0.00096307	0.473215	0.301641	1002360	1713890	1398780	1444920	518880	674769	463393	737505	903853	712130	640791	931355	1331680	1206570	1248380	1356350	1434840	1306410	1434960	1294340
P03958	ADA_MOUSE	Adenosine deaminase	Ada	16	2.64023	2.66871	2.21863	3.15191	4.95768e-05	9.65248e-06	1.94586e-05	5.56468e-06	4.32701e-06	2.11661e-07	1.38616e-06	1.58057e-07	2244540	2117950	2440240	2342580	1640170	3503200	4271410	3756100	3534450	3043440	3334140	3730390	519558	621522	381753	551651	4779260	3442990	4153820	5368030
P03975	IGEB_MOUSE	IgE-binding protein	Iap	22	6.81235	3.32407	6.82771	2.64907	1.28909e-06	3.01459e-05	1.30614e-06	4.79608e-05	2.82409e-10	2.0276e-06	3.33581e-09	6.85673e-06	14167200	16618100	8902090	11817400	14737700	13271200	10202400	12542500	1420260	1380320	786466	1365840	137744	68590.8	102620	182201	743289	524757	727507	843829
P03995;P03995-2;P11679;P20152;P50446;Q3UV17;Q8VED5;Q922U2	GFAP_MOUSE;K22O_MOUSE;K2C5_MOUSE;K2C6A_MOUSE;K2C79_MOUSE;K2C8_MOUSE;VIME_MOUSE	Glial fibrillary acidic protein	Gfap;Krt5;Krt6a;Krt76;Krt79;Krt8;Vim	2	-0.749801	-2.25567	-2.69346	-2.8482	0.0840157	0.0129064	0.000239101	4.55187e-05	0.0557868	0.00683136	5.20571e-05	6.41278e-06	347687	286059	525123	204035	1649190	1543620	940358	1009160	1517970	212660	735778	204032	2811110	1116840	2061290	3370020	283738	334134	295346	251768
P04104	K2C1_MOUSE	Keratin, type II cytoskeletal 1	Krt1	2	-2.3665	-3.09994	-0.811129	-4.28443	0.0411459	0.0211451	0.369422	0.000613986	0.0245592	0.0120635	0.316279	0.000200321	1938690	261606	504295	1102170	1452140	93646.1	100893	285412	NA	80847.3	696726	72401.9	1872790	611975	615474	4442330	168534	54520.1	31588.2	65668.3
P04117	FABP4_MOUSE	Fatty acid-binding protein, adipocyte	Fabp4	11	NA	NA	NA	3.76267	NA	NA	NA	6.80315e-05	NA	NA	NA	1.14781e-05	NA	NA	NA	NA	2318200	NA	NA	NA	NA	NA	NA	NA	2733110	2541750	971897	1102380	22984800	14674800	34777700	18421500
P04184	KITH_MOUSE	Thymidine kinase, cytosolic	Tk1	5	1.6749	0.352872	NA	-1.21988	0.111076	0.783208	NA	0.255081	0.076733	0.747527	NA	0.210064	NA	NA	600743	249966	253150	170386	470190	415929	70329.2	283674	281198	48572.3	NA	17268	152216	360309	59784.1	43901.3	41839	24682.6
P04202	TGFB1_MOUSE	Transforming growth factor beta-1 proprotein	Tgfb1	9	0.363376	0.061196	-0.861061	0.187374	0.184875	0.782638	0.00769752	0.361988	0.137558	0.746687	0.00390846	0.311127	152571	243262	180914	267677	591304	465701	384250	525686	341119	535006	437939	389784	417541	379890	329920	431678	446700	515252	395121	365859
P04370;P04370-10;P04370-2;P04370-4;P04370-5	MBP_MOUSE	Myelin basic protein	Mbp	3	NA	NA	NA	NA	NA	NA	NA	NA	NA	NA	NA	NA	NA	NA	20807.6	NA	NA	NA	NA	NA	NA	NA	44377.1	NA	97483.7	68427.6	220277	78853.1	NA	28413.2	60968.6	NA
P04370;P04370-2	MBP_MOUSE	Myelin basic protein	Mbp	3	NA	1.629	0.253086	1.27625	NA	0.00292367	0.392407	0.00439909	NA	0.00117389	0.339533	0.00215831	99121.7	139292	162035	145193	NA	NA	NA	NA	201829	325954	543028	551883	156596	128414	90330.4	101375	213804	189284	312820	443782
P04441	HG2A_MOUSE	H-2 class II histocompatibility antigen gamma chain	Cd74	11	3.29465	2.4271	1.47703	-3.07725	2.32077e-05	0.000249586	0.00455336	0.000155181	1.31064e-06	5.03726e-05	0.00210917	3.46739e-05	1965920	1765410	2674080	2663810	6206920	9688690	7340870	9055730	5233220	5147830	3468840	5238400	435604	981729	1443040	787836	103957	NA	101241	85080.5
P04627	ARAF_MOUSE	Serine/threonine-protein kinase A-Raf	Araf	8	-0.846164	0.993013	-0.0725947	0.173885	0.0716641	0.0270525	0.863165	0.667846	0.0463589	0.0160014	0.837367	0.623584	203667	264798	283002	281835	92670.6	176392	219667	147322	486912	577271	702016	566056	409982	391861	149067	252671	345788	234724	297620	358466
P04627;P28028;P28028-1;Q99N57	ARAF_MOUSE;BRAF_MOUSE;RAF1_MOUSE	Serine/threonine-protein kinase A-Raf	Araf;Braf;Raf1	3	0.486854	0.620613	3.41208	0.727433	0.142218	0.0767821	7.49073e-06	0.0310079	0.101843	0.0519767	2.65763e-07	0.0199164	1860460	1919300	1659250	1833420	201078	234730	297124	246745	223336	245342	315662	370939	170995	203800	111495	254387	338775	258371	288746	259153
P05017;P05017-2	IGF1_MOUSE	Insulin-like growth factor I	Igf1	3	0.402703	NA	NA	0.186541	0.442668	NA	NA	0.656635	0.377181	NA	NA	0.610629	NA	NA	NA	NA	314593	982628	328259	443870	NA	NA	118889	167443	191748	492864	287838	601288	519804	384383	315737	381073
P05063	ALDOC_MOUSE	Fructose-bisphosphate aldolase C	Aldoc	23	0.253671	1.76063	1.02678	1.48867	0.427689	8.72314e-05	0.00115609	7.8687e-05	0.361653	1.1444e-05	0.00039533	1.39315e-05	6144890	6744490	4259170	6059530	1989670	4116350	4861370	3338360	10757200	7721560	9902180	14404500	3153710	3060360	2565590	2984960	7877110	6085130	8991450	9093610
P05063;P05064	ALDOA_MOUSE;ALDOC_MOUSE	Fructose-bisphosphate aldolase C	Aldoa;Aldoc	7	-0.09007	1.07832	-0.385213	0.575177	0.792451	0.0104192	0.191898	0.0834568	0.751314	0.00527851	0.150601	0.060068	30253600	28096000	26325400	25658000	39642700	32602300	36827400	28919600	95403700	61579400	70630000	121178000	35859900	22866100	39971500	62331900	67785900	43841700	56944400	49468000
P05064	ALDOA_MOUSE	Fructose-bisphosphate aldolase A	Aldoa	25	-0.155841	0.836446	0.0568389	0.392831	0.573212	0.00117207	0.737855	0.0240609	0.512065	0.000387294	0.695369	0.0149805	112372000	110961000	98649700	112622000	61775300	100136000	132167000	100385000	216976000	177122000	191488000	253652000	106640000	105655000	102937000	126182000	132919000	140626000	139915000	137438000
P05132	KAPCA_MOUSE	cAMP-dependent protein kinase catalytic subunit alpha	Prkaca	7	-0.00896636	-0.245602	-0.56678	-0.389032	0.974451	0.33307	0.0169959	0.0520119	0.967595	0.276907	0.00975668	0.0355052	823473	1033830	742702	741620	1086580	1134450	1698590	1100620	1189100	745408	1264010	1405580	1368430	1373690	1169430	1200810	1052910	847608	867010	1008210
P05132;P68181;P68181-4	KAPCA_MOUSE;KAPCB_MOUSE	cAMP-dependent protein kinase catalytic subunit alpha	Prkaca;Prkacb	11	-1.24336	-1.0975	-0.815838	-1.05545	0.00633554	0.0104355	0.0386632	0.0116619	0.00268288	0.00528876	0.0250359	0.00662264	3051270	2420180	2766820	2793690	1598090	2073850	2634660	2107080	2269260	2380720	2441330	2789830	7533500	6334900	2917750	4659140	2341630	2361200	2469100	2194130
P05201	AATC_MOUSE	Aspartate aminotransferase, cytoplasmic	Got1	25	0.379608	1.33681	1.08168	1.58846	0.31249	0.00082306	0.00339339	0.000476309	0.252535	0.000249161	0.00149801	0.000147014	8787270	8743050	6963130	8430580	2893220	5794660	6953480	5860540	10920600	10593300	10410800	11030600	5139390	5104860	2952080	3462420	14717600	10090300	11443500	11006800
P05202	AATM_MOUSE	Aspartate aminotransferase, mitochondrial	Got2	32	0.973692	0.825965	1.0174	1.13974	0.00259857	0.00165198	0.000563483	0.000276087	0.000914301	0.000598334	0.000159388	7.38707e-05	26155300	25130100	22987000	24702800	24993500	27531100	21312500	23869800	25989500	24473300	22311900	22936000	14203100	14014700	11167400	12107000	29252700	27002800	26878300	25192000
P05555	ITAM_MOUSE	Integrin alpha-M	Itgam	37	-0.362442	-1.70973	-2.75037	-3.07415	0.20084	0.000170577	1.01843e-05	9.15487e-06	0.151423	2.97623e-05	4.45715e-07	4.45229e-07	2023380	1777930	1610720	1162670	10650200	8179770	8074680	7471220	3698760	2817990	3200130	5097220	12061600	13337700	10342900	9821720	1514460	1013660	1021110	1784380
P05627	JUN_MOUSE	Transcription factor AP-1	Jun	5	1.10545	-0.321698	2.97283	0.752053	0.196866	0.726272	0.00532614	0.37915	0.147865	0.683437	0.00253503	0.327816	1628060	1572330	1668720	1395850	235980	623550	470757	514124	168330	233345	240426	91527.9	61236.4	85976.6	483490	729250	281929	409094	293016	384162
P05977;P05977-2	MYL1_MOUSE	Myosin light chain 1/3, skeletal muscle isoform	Myl1	2	-2.29709	-1.70903	-0.72086	-1.37787	0.000165694	0.000161111	0.00151409	0.000130445	2.5489e-05	2.75624e-05	0.000560961	2.75466e-05	5633640	5256570	5614830	5612890	1123790	NA	3004550	1948420	3442880	2956280	2019870	4164700	9086880	8980690	9080410	11134900	2569120	3714390	4046560	4001670
P06151	LDHA_MOUSE	L-lactate dehydrogenase A chain	Ldha	26	-0.117458	1.59188	1.37293	1.13729	0.743934	0.000249586	0.000685298	0.00171225	0.695131	5.04577e-05	0.00020434	0.000702277	80114500	70798000	75906200	89557700	17725900	28402200	41738100	31565800	99958300	94096600	96529100	119316000	36497800	38577000	22088900	33765000	77781300	60464300	66736200	65490100
P06151;P16125	LDHA_MOUSE;LDHB_MOUSE	L-lactate dehydrogenase A chain	Ldha;Ldhb	2	1.36351	0.926291	0.535665	2.6866	0.000935555	0.0107384	0.0836316	8.10643e-06	0.000249054	0.00548287	0.0596998	3.59705e-07	25391100	31738000	17549100	18789900	30829700	37360000	56460300	42901600	33199900	25537500	27810600	49554300	11444000	17240500	16409100	22547900	112429000	97251700	98911200	96619000
P06339	HA15_MOUSE	H-2 class I histocompatibility antigen, D-37 alpha chain	H2-T23	4	NA	-0.585324	NA	-1.17626	NA	0.157213	NA	0.0160244	NA	0.117152	NA	0.00950659	NA	NA	NA	NA	NA	NA	NA	NA	64038.7	74247.1	111614	47249.6	73777.3	137494	102912	NA	63091.5	28246.9	36752.7	58459.3
P06537;P06537-5	GCR_MOUSE	Glucocorticoid receptor	Nr3c1	5	-1.72013	-0.725856	0.0636397	-0.628185	0.0787984	0.114813	0.891668	0.170822	0.0517382	0.0823224	0.872998	0.133947	338552	329354	267864	203813	12103.2	113924	204010	163223	195698	184024	145052	173096	130616	233458	549158	352931	131421	198956	184741	188461
P06745	G6PI_MOUSE	Glucose-6-phosphate isomerase	Gpi	35	-0.720467	0.26726	0.52377	-0.178036	0.036576	0.172566	0.019414	0.380873	0.0213934	0.129882	0.0114167	0.32945	24441400	23005100	21769500	23726900	5989250	9855120	14298200	11654000	21099900	19405600	22186800	23232700	18210300	17682300	13676200	18711900	16665400	13644300	13981600	13370900
P06795	MDR1B_MOUSE	ATP-dependent translocase ABCB1	Abcb1b	10	-0.232271	0.633477	-0.551315	0.563882	0.503515	0.00845697	0.0105258	0.00816583	0.438793	0.00412617	0.00561594	0.00439139	235264	208733	191745	185113	387156	294757	242943	158123	474384	613942	428606	501582	322284	330491	314049	276497	497342	403569	442451	436490
P06795;P21447	MDR1A_MOUSE;MDR1B_MOUSE	ATP-dependent translocase ABCB1	Abcb1a;Abcb1b	15	-0.343866	0.672768	-0.738641	0.44735	0.377942	0.0141433	0.0179739	0.092305	0.315153	0.0075892	0.0104192	0.0671451	244282	248768	165950	251308	409096	382122	307354	163847	589001	681411	663858	643724	437056	425304	273274	445685	576688	403781	562958	523423
P06797	CATL1_MOUSE	Procathepsin L	Ctsl	10	1.11569	-1.04246	-0.989167	-1.45682	0.00139878	0.00231762	0.0271617	0.000651817	0.000416789	0.000890686	0.0167457	0.000215553	1319610	1299680	2872890	911286	4823100	6775470	7422500	6622320	2170990	1305060	1383140	1375380	2271360	2762370	3353950	3917630	1376680	756774	889267	1353160
P06800;P06800-5;P06800-6	PTPRC_MOUSE	Receptor-type tyrosine-protein phosphatase C	Ptprc	41	0.206948	-0.3822	-0.845604	-0.835269	0.534578	0.10127	0.00294309	0.00305564	0.470538	0.0715207	0.001261	0.00140544	4179220	4292690	3379230	3595840	10609100	9755060	7635100	5348480	6217040	5056130	5149230	6960200	7548590	8506430	7042960	5982480	3721760	3261240	4262060	4420750
P06801	MAOX_MOUSE	NADP-dependent malic enzyme	Me1	11	0.6011	0.740929	1.61479	0.448709	0.131968	0.00543884	3.74897e-05	0.041778	0.0935495	0.00246753	3.502e-06	0.0279179	1281670	1389940	1401100	1700330	331842	843857	1151920	838005	819186	818731	1137050	680313	490011	436223	472675	560220	556088	769308	740228	541132
P06802;P06802-2	ENPP1_MOUSE	Ectonucleotide pyrophosphatase/phosphodiesterase family member 1	Enpp1	2	NA	NA	NA	NA	NA	NA	NA	NA	NA	NA	NA	NA	NA	NA	NA	NA	NA	NA	NA	NA	NA	NA	NA	NA	108796	82481	NA	37724.2	NA	NA	NA	NA
P06869	UROK_MOUSE	Urokinase-type plasminogen activator	Plau	6	1.02465	-1.24595	NA	NA	0.0219452	0.0102679	NA	NA	0.0117717	0.00518634	NA	NA	22955.7	NA	17818.5	NA	153583	169566	108872	106895	38347.3	28516.9	32231.3	19586.9	103770	46110	NA	59420.7	NA	NA	NA	NA
P07091	S10A4_MOUSE	Protein S100-A4	S100a4	11	-3.41533	-1.15737	-1.62157	-3.01956	1.99572e-05	0.00905675	0.00104063	2.63171e-05	1.03221e-06	0.00446503	0.000346608	2.89034e-06	29913700	32112100	33883300	27337500	6056220	7584190	11285000	12690100	63651900	37662800	42098500	47963800	75328900	58347100	128277000	174105000	13053000	12186200	11142100	10700500
P07141	CSF1_MOUSE	Macrophage colony-stimulating factor 1	Csf1	5	NA	NA	NA	-3.49754	NA	NA	NA	0.0224899	NA	NA	NA	0.0138828	NA	NA	NA	NA	NA	NA	NA	NA	NA	NA	NA	NA	143013	33020	499713	1230990	NA	9986	21297.2	37639.9
P07356	ANXA2_MOUSE	Annexin A2	Anxa2	34	-1.68479	-0.235449	-2.65976	-2.76364	0.000112806	0.258882	8.01227e-06	2.44534e-05	1.47791e-05	0.207595	2.98246e-07	2.55137e-06	8423120	8790120	5405780	7312780	12769900	17206500	18256700	11463800	41920800	35124300	48624700	50309500	53161200	52415500	44942100	44916400	5719640	11424800	6215520	5504760
P07607	TYSY_MOUSE	Thymidylate synthase	Tyms	8	1.67618	2.65325	2.7913	2.24282	0.0138325	0.00160495	0.00156543	0.00280025	0.006815	0.000577966	0.000585746	0.00126465	601629	378455	899865	893654	176681	330630	464268	323653	552492	825589	842964	443223	36078.5	77433.1	143311	232330	434260	412581	562434	405562
P07724	ALBU_MOUSE	Albumin	Alb	3	2.65927	0.868901	-2.32712	1.32474	0.000258026	0.0253944	0.000909496	0.00262147	4.53348e-05	0.0148814	0.000294643	0.00116623	6106210	4561670	1789570	3640110	202547000	68579000	103242000	131712000	45984700	32281800	37735800	33543800	11654100	21785900	16517900	32794500	44619200	40565300	52153000	48023300
P07742	RIR1_MOUSE	Ribonucleoside-diphosphate reductase large subunit	Rrm1	31	2.56968	1.78656	3.64808	3.45285	6.58267e-05	0.00361836	1.96805e-05	7.24082e-06	6.74757e-06	0.00151741	1.42276e-06	2.8198e-07	4003540	2492140	5421300	5389440	1204640	1892220	2944460	2317810	1043700	1634000	2182800	627632	214438	343724	376698	503011	4469710	3497450	3606680	3072380
P07901	HS90A_MOUSE	Heat shock protein HSP 90-alpha	Hsp90aa1	34	0.591763	0.787643	1.72872	1.6165	0.0413404	0.00236262	4.04927e-05	3.88533e-05	0.0246989	0.000912893	3.90953e-06	5.11324e-06	46974500	44772300	46152300	50707300	15720700	22595100	27661900	22867600	26934400	26662000	28864000	26100700	16606600	15339500	11882900	16420600	47097900	41848200	42554000	43994200
P07901;P11499	HS90A_MOUSE;HS90B_MOUSE	Heat shock protein HSP 90-alpha	Hsp90aa1;Hsp90ab1	19	1.17137	0.933607	1.76951	1.3122	0.0012412	0.00107121	2.53588e-05	8.69067e-05	0.000357147	0.000346474	1.99114e-06	1.60307e-05	138397000	118580000	130152000	133398000	61072000	86171000	107553000	102533000	76314100	83189200	93641400	72260100	44250300	41170100	33388300	42727700	99463700	90471000	93625500	97647300
P08003	PDIA4_MOUSE	Protein disulfide-isomerase A4	Pdia4	52	1.23445	0.182553	0.0281584	-0.00455574	0.000627529	0.313093	0.876626	0.979537	0.000148082	0.257221	0.854022	0.975828	7662070	6837530	7389600	6879280	19118400	18021400	14047700	16374300	9323130	9421940	7570000	8886170	8367660	7260130	6951730	6985260	6668260	6913570	7878540	6832560
P08030	APT_MOUSE	Adenine phosphoribosyltransferase	Aprt	12	0.649917	0.564982	0.979306	0.75757	0.0423954	0.00703008	0.000375506	0.00284538	0.0254179	0.00333298	9.2748e-05	0.00128934	11764600	11477000	10771000	11267200	5846820	8480620	13155300	10690400	9893090	8778800	9963980	8721180	6120960	5324970	5452570	7339350	11100800	10487300	8601450	9035820
P08071	TRFL_MOUSE	Lactotransferrin	Ltf	11	1.39721	-0.107064	NA	0.23579	0.114804	0.914919	NA	0.813323	0.0796798	0.898489	NA	0.782675	NA	NA	NA	NA	440663	166641	345582	217366	147920	84469.9	43326.6	199063	22481.1	71341.1	261777	304540	130466	102551	NA	131831
P08074	CBR2_MOUSE	Carbonyl reductase [NADPH] 2	Cbr2	7	-2.65707	NA	NA	NA	0.00213731	NA	NA	NA	0.000709184	NA	NA	NA	NA	66773.9	NA	NA	37482.8	98820.3	70605.5	43189	NA	NA	NA	65743.5	782149	720242	242848	142150	15330.1	32750.8	NA	NA
P08101-2	FCGR2_MOUSE	Isoform IIB2 of Low affinity immunoglobulin gamma Fc region receptor II	Fcgr2	2	-0.61739	NA	NA	-4.2799	0.612529	NA	NA	0.0103908	0.553012	NA	NA	0.00578398	NA	15836	32561.6	NA	527382	162388	124072	124035	NA	NA	NA	NA	1037570	1322230	116769	49807.1	14705.8	NA	15201.2	15419.7
P08101;P08101-2;P08101-3	FCGR2_MOUSE	Low affinity immunoglobulin gamma Fc region receptor II	Fcgr2	5	0.184562	-4.39339	-1.13	-2.4279	0.783594	6.61091e-05	0.0504651	0.00269445	0.740384	7.40458e-06	0.0337641	0.00120462	1677040	1766040	1095730	1011420	7438110	3588360	1823660	2677530	125642	119040	130173	265564	4999360	5554620	1922650	1649490	484871	NA	532094	659491
P08101;P08101-2;P08101-3;P08508	FCGR2_MOUSE;FCGR3_MOUSE	Low affinity immunoglobulin gamma Fc region receptor II	Fcgr2;Fcgr3	2	0.435032	-3.23562	-1.47952	-3.2455	0.377754	6.26319e-05	0.00622535	0.00146041	0.314903	6.78413e-06	0.00304751	0.000579329	1826670	1972320	930687	1041740	10088300	4859190	3845440	3880410	629865	384844	305855	492608	5374250	5864850	2985630	2632790	683670	102099	530230	724220
P08101;P08101-3	FCGR2_MOUSE	Low affinity immunoglobulin gamma Fc region receptor II	Fcgr2	2	3.96412	-0.573266	2.72166	NA	8.64682e-05	0.313626	0.00111566	NA	1.00131e-05	0.257778	0.000378025	NA	637866	596237	190028	413113	1930600	1168010	566998	756315	20811.7	66981.2	67825.1	44227.3	78740.3	83706.8	40476.7	NA	NA	NA	NA	NA
P08103;P08103-2	HCK_MOUSE	Tyrosine-protein kinase HCK	Hck	17	-1.92924	0.571336	-3.57939	-6.09215	0.000407369	0.0124282	8.06256e-06	9.83544e-05	8.33484e-05	0.00653295	3.06371e-07	1.91643e-05	262848	120224	141990	214554	909158	648519	425593	384387	3393090	3097460	3440670	3667790	2553050	2289630	1813560	2145510	89222	5431.89	50477.5	38126.9
P08113	ENPL_MOUSE	Endoplasmin	Hsp90b1	64	0.585145	0.188438	-0.485478	-0.330461	0.0374936	0.306666	0.022767	0.0817923	0.0220157	0.251477	0.0137273	0.0587771	35802800	31176000	32509700	32982400	79057900	73379700	59257400	71523300	63847700	59344800	54823200	56247500	55026800	50360800	42821000	47277200	37259700	36881600	37580900	36375000
P08113;P11499	ENPL_MOUSE;HS90B_MOUSE	Endoplasmin	Hsp90ab1;Hsp90b1	2	0.891639	0.623698	1.37511	0.508581	0.00270871	0.00588255	8.51311e-05	0.0159482	0.000966256	0.00269774	1.23785e-05	0.00945233	50334200	42197600	42349200	43409100	27932700	32911600	34755200	34012700	31918300	28708800	28878800	27444500	19690500	17982300	15000600	19787500	24131000	25616800	23097700	25389300
P08207	S10AA_MOUSE	Protein S100-A10	S100a10	5	-5.63966	-3.36333	-4.48318	-6.83848	1.73793e-06	7.12018e-06	2.05286e-06	2.87757e-06	4.10685e-09	1.19098e-07	1.15419e-08	2.86567e-08	772228	676006	561070	548706	227625	429259	385857	181462	1482340	1218370	1679620	1631180	10750100	11424400	21828600	17730600	90871.3	NA	112717	192121
P08226	APOE_MOUSE	Apolipoprotein E	Apoe	17	NA	NA	NA	-2.81017	NA	NA	NA	0.0375485	NA	NA	NA	0.0247787	NA	NA	NA	NA	56578.2	NA	66957.6	NA	NA	NA	NA	NA	8860870	11522000	8251160	6714670	3999750	445268	177712	6378400
P08228	SODC_MOUSE	Superoxide dismutase [Cu-Zn]	Sod1	10	-2.04469	-0.727094	-0.0823128	-0.440563	0.000125772	0.00128605	0.639873	0.0223741	1.71005e-05	0.00043711	0.591119	0.0137863	29207800	26691800	30007700	29410200	4141380	8058150	11043700	8664240	21439000	18985100	20368700	20574300	26614800	30810000	36326300	35389200	20242800	23850100	24393000	22153100
P08249	MDHM_MOUSE	Malate dehydrogenase, mitochondrial	Mdh2	24	0.924871	1.4009	0.716127	1.34361	0.00552322	0.000239585	0.00770588	0.000192426	0.00228322	4.75094e-05	0.00391552	4.5656e-05	34835100	36355500	31811000	30614200	43165800	42971600	34375700	36522500	71253600	58057600	51223900	58575800	24483200	23868600	16784300	20984000	55629900	47672200	51975000	51937600
P08556	RASN_MOUSE	GTPase NRas	Nras	3	0.365877	0.281173	-0.914699	-0.198469	0.292958	0.264171	0.0326978	0.506737	0.234244	0.212236	0.0206532	0.455305	645063	563406	316457	249386	1451750	1095730	830525	783040	1020630	875744	1022070	1180420	1015330	929666	615251	721690	727528	826407	468845	748603
P08556;P32883;P32883-2;Q61411-2	RASH_MOUSE;RASK_MOUSE;RASN_MOUSE	GTPase NRas	Hras;Kras;Nras	3	1.42346	0.710656	-0.570583	0.0439096	0.0050715	0.0777736	0.163001	0.912249	0.00206081	0.0528537	0.12549	0.896875	1069500	788093	682854	962364	4055380	4194600	3317460	2569590	2209720	2063640	2373940	2486980	2121360	1762500	795753	1055830	1147080	1593260	1244950	1356130
P08556;Q61411-2	RASH_MOUSE;RASN_MOUSE	GTPase NRas	Hras;Nras	2	0.841211	0.171174	0.424579	0.670968	0.200777	0.793666	0.508052	0.266655	0.151294	0.759758	0.454472	0.220605	193320	103220	256552	199654	417378	254057	238482	133230	208346	194676	88295.6	186911	334385	169164	121920	52129.7	152535	224086	220561	272670
P08752	GNAI2_MOUSE	Guanine nucleotide-binding protein G(i) subunit alpha-2	Gnai2	12	0.796416	-0.388455	-1.83352	-1.05621	0.0361364	0.158076	0.000180792	0.00351379	0.0211156	0.117884	3.56817e-05	0.00165676	2149700	2106160	1495820	1887840	16869200	11116900	10044000	10353400	5629460	5074240	5605030	6237020	7619650	9410890	4969160	6844910	3697470	2643150	3415030	3353810
P08775	RPB1_MOUSE	DNA-directed RNA polymerase II subunit RPB1	Polr2a	52	1.56371	0.981768	1.0905	1.34349	5.63186e-05	0.000136223	0.000206666	2.05819e-05	5.28352e-06	2.1419e-05	4.31924e-05	1.87853e-06	1282920	1073630	1408120	1269830	1727540	1691190	1663770	1970500	1239350	1307610	1286860	1209940	605864	598039	600458	645106	1526780	1479800	1501140	1489320
P08905	LYZ2_MOUSE	Lysozyme C-2	Lyz2	5	-3.38284	-3.26483	-6.46318	-4.16585	3.14304e-05	1.95897e-05	1.30614e-06	8.21275e-05	2.25314e-06	9.7393e-07	3.52719e-09	1.47584e-05	4191980	2856830	3095170	1517790	47657800	18221000	15216800	22540800	45804500	30246300	22413100	18756100	201154000	269160000	304150000	249145000	14751700	4259930	24203700	21794900
P08905;P17897	LYZ1_MOUSE;LYZ2_MOUSE	Lysozyme C-2	Lyz1;Lyz2	3	-2.45873	-2.16594	-6.0739	-4.01543	0.000114909	4.70109e-05	1.30614e-06	6.70798e-05	1.52513e-05	4.16001e-06	2.97407e-09	1.12795e-05	2214370	4046360	3370900	2679750	63795300	32222500	33553400	27474400	51405900	39267300	51747300	58148400	182309000	289909000	181291000	209572000	17290700	4400240	19521500	16616200
P09041;P09411	PGK1_MOUSE;PGK2_MOUSE	Phosphoglycerate kinase 2	Pgk1;Pgk2	7	-0.03105	0.931272	0.580847	0.515954	0.924205	0.00231173	0.0256767	0.147364	0.906983	0.000887591	0.0156808	0.113488	58404300	50522900	52691200	51834300	23925100	35344400	49513800	37637900	71724900	71389000	77298000	81686200	41919700	43294400	27915800	38846900	43248300	40288100	91594000	43178600
P09055	ITB1_MOUSE	Integrin beta-1	Itgb1	29	0.904254	-0.726688	-1.04459	-0.130881	0.013577	0.00303019	0.000538819	0.513333	0.00665811	0.0012264	0.000150635	0.462106	1799170	2028550	1799000	1689340	10548700	7214570	5720540	5893130	2603700	2258270	2441230	2618620	3297520	3212190	4534140	4958100	3871880	2895660	3487650	3624500
P09103	PDIA1_MOUSE	Protein disulfide-isomerase	P4hb	38	0.244435	0.949614	-0.364677	-0.277072	0.320692	0.00121792	0.0660931	0.129206	0.259957	0.000405896	0.0457834	0.0980119	33911700	31612000	31596800	33596000	53152500	54599100	46250200	48548400	94747500	81927900	76538200	111164000	48108300	46599000	38209200	44539500	33329500	34714500	35717300	35875000
P09242	PPBT_MOUSE	Alkaline phosphatase, tissue-nonspecific isozyme	Alpl	2	NA	NA	NA	NA	NA	NA	NA	NA	NA	NA	NA	NA	NA	NA	NA	NA	NA	NA	NA	NA	NA	NA	NA	NA	NA	NA	NA	NA	91143.1	NA	NA	261728
P09405	NUCL_MOUSE	Nucleolin	Ncl	45	2.50732	2.33461	3.00056	2.63511	6.3343e-06	4.47327e-06	1.95919e-06	2.61125e-06	1.13598e-07	5.75013e-08	1.06354e-08	1.58228e-08	165984000	164130000	190585000	175387000	136690000	134708000	117533000	114430000	123676000	135639000	120655000	109638000	20980000	20396700	22922400	27955700	125759000	144392000	135582000	137820000
P09411	PGK1_MOUSE	Phosphoglycerate kinase 1	Pgk1	34	-0.349302	0.695937	0.540572	0.224876	0.234057	0.00593939	0.016401	0.443886	0.180962	0.00273553	0.00937063	0.391268	58883300	58081200	45553500	51886300	19207700	28016200	41387000	32861700	69392000	56489400	59651600	80586300	39855600	38181000	32306500	44962500	39694300	32160200	71513100	37803500
P09450	JUNB_MOUSE	Transcription factor jun-B	Junb	6	0.865559	1.524	1.56312	0.707952	0.0813811	0.00127793	0.00116603	0.0704612	0.0537434	0.000433627	0.000399454	0.0497538	527689	477606	433754	382211	236845	503260	156818	337935	490609	533692	416481	464804	152800	84166.7	232147	213124	249353	174665	316315	289069
P09470	ACE_MOUSE	Angiotensin-converting enzyme	Ace	2	NA	NA	NA	NA	NA	NA	NA	NA	NA	NA	NA	NA	NA	NA	NA	NA	NA	NA	NA	NA	NA	NA	NA	NA	NA	NA	NA	NA	NA	12518.3	215536	31201.6
P09528	FRIH_MOUSE	Ferritin heavy chain	Fth1	11	-2.61593	-1.47322	-2.5895	-2.48777	4.99366e-06	3.97191e-05	2.56397e-06	2.14012e-05	7.38571e-08	3.17602e-06	1.78951e-08	1.98978e-06	3890300	3826320	3653680	3243090	2947220	3795400	4634290	3332640	7539930	8740210	8401020	10119000	21106500	20221900	24119800	26950300	2587780	3741890	5806670	4240440
P09581	CSF1R_MOUSE	Macrophage colony-stimulating factor 1 receptor	Csf1r	21	-0.82191	-2.08929	-4.18316	-3.46502	0.0390209	0.000308026	1.31038e-05	2.76116e-05	0.0231202	6.73116e-05	7.11332e-07	3.10049e-06	243775	210236	508880	371165	4418590	2452730	4038040	2551440	1245200	1174560	2365300	1278700	6151600	8597000	5002870	4652690	859883	316248	525630	503388
P09671	SODM_MOUSE	Superoxide dismutase [Mn], mitochondrial	Sod2	10	0.596193	0.0154788	-0.0649509	0.180035	0.0479747	0.952592	0.796687	0.469768	0.0293194	0.941607	0.763413	0.417018	6583050	6102230	5241300	6426900	10478500	10078900	9261700	9095260	6625430	6995600	6436140	8159680	8011690	7901830	5702910	5355570	8318350	6946640	7298870	6443930
P09925	SURF1_MOUSE	Surfeit locus protein 1	Surf1	6	1.08641	0.689953	0.195677	0.31796	0.00154144	0.00140746	0.267447	0.126539	0.000476883	0.000492477	0.219018	0.0957248	413846	357377	430666	442741	942680	827303	613198	725165	620262	675687	598230	601501	380010	373517	380418	351925	498037	535089	364971	413264
P09926	SURF2_MOUSE	Surfeit locus protein 2	Surf2	7	NA	NA	NA	NA	NA	NA	NA	NA	NA	NA	NA	NA	117267	51311.9	56050.7	34423	141672	155570	173950	222368	174603	178128	139156	150496	NA	NA	NA	NA	231296	278052	270279	376603
P0C0A3	CHMP6_MOUSE	Charged multivesicular body protein 6	Chmp6	3	0.280529	0.129573	-0.434539	0.25089	0.560841	0.79045	0.389347	0.609367	0.498668	0.755784	0.336508	0.562634	94110.6	157160	153382	149124	169485	261641	231091	249739	195094	239490	245517	186893	288344	314737	85810.1	165496	214660	163650	287007	227651
P0C0S6;Q3THW5	H2AV_MOUSE;H2AZ_MOUSE	Histone H2A.Z	H2az1;H2az2	3	0.649658	2.04818e-05	-0.224128	0.0690215	0.0200207	0.999892	0.246246	0.741233	0.0105909	0.999892	0.199699	0.702775	54639800	62863800	51518600	54315100	99571100	103011000	91132200	122806000	68898400	70923200	72126900	77074900	57362900	66100300	86318600	67177500	56189100	80772900	73690300	66173400
P0C6B7	IGSF6_MOUSE	Immunoglobulin superfamily member 6	Igsf6	5	0.0216546	-0.183581	-2.89236	-1.97141	0.932917	0.371236	0.000273001	0.00275731	0.918725	0.3132	6.21371e-05	0.0012416	32858.5	NA	90821	34612.5	367817	359869	379382	321566	341669	296612	380229	305190	275022	401174	413332	369845	67301.7	121234	41439.5	186828
P0C7N9	PSMG4_MOUSE	Proteasome assembly chaperone 4	Psmg4	2	-1.43633	-0.457887	0.246537	1.05695	0.0625478	0.094529	0.439534	0.00132017	0.0397242	0.0660274	0.385082	0.000508471	95700.1	100363	58841.4	121399	NA	27550.1	77942.4	11510.1	51591.6	47306.5	69589.8	74185.8	68241.5	72755.9	96624.9	NA	176784	178327	143275	145151
P0CG14	DERPC_MOUSE	Decreased expression in renal and prostate cancer protein	Derpc	3	-1.0614	-0.950742	-1.95164	-0.358277	0.270613	0.128992	0.019528	0.539553	0.213599	0.0937814	0.011498	0.488814	NA	95809.1	177800	85867.5	146373	47050.2	472242	658855	211227	359641	221653	220197	177866	298659	999835	851255	312340	328035	308868	460900
P0DN34	NDUB1_MOUSE	NADH dehydrogenase [ubiquinone] 1 beta subcomplex subunit 1	Ndufb1	2	-1.46672	-1.48962	-0.0687573	-0.304734	0.0178074	0.0106337	0.900265	0.553868	0.00920335	0.00541537	0.882811	0.503946	394848	931917	537472	630672	292896	347501	133521	199634	220007	224251	208777	316636	249943	698350	989527	1023020	704996	529073	337610	524426
P0DOV1-2;P0DOV2	IFI4_MOUSE;IFI5B_MOUSE	Isoform 2 of Interferon-activable protein 205-B	Ifi204;Mnda	2	NA	-5.48606	-4.39685	-1.40437	NA	0.00606613	6.40553e-05	0.00946772	NA	0.00279914	7.96636e-06	0.00520805	15110.9	51436.3	20176.5	9123.3	19237.2	NA	33881.7	NA	25325.5	705.432	50281.7	NA	571285	332426	525669	319627	182285	NA	227173	90958
P0DOV1-2;Q8CGE8	IFI5A_MOUSE;IFI5B_MOUSE	Isoform 2 of Interferon-activable protein 205-B	Ifi205a;Mnda	4	NA	NA	NA	-1.43008	NA	NA	NA	0.137157	NA	NA	NA	0.104874	NA	NA	NA	NA	NA	NA	NA	NA	NA	NA	NA	NA	127605	159028	144299	NA	122529	NA	83916.8	14089.9
P0DOV2	IFI4_MOUSE	Interferon-activable protein 204	Ifi204	11	-1.73202	-1.88625	-3.44732	-1.40005	0.000705413	0.000919746	3.64811e-05	0.020293	0.000173436	0.00028653	3.3166e-06	0.012358	291857	242236	114583	189974	675915	453835	886298	681293	721258	422509	989722	521737	2938210	2948990	1710960	1696710	1449670	426385	1346730	541928
P0DP26;P0DP27;P0DP28	CALM1_MOUSE;CALM2_MOUSE;CALM3_MOUSE	Calmodulin-1	Calm1;Calm2;Calm3	6	NA	-6.05572	-2.54744	-6.32045	NA	2.72218e-06	0.0148152	1.32292e-06	NA	1.56421e-08	0.00832384	2.36178e-09	11720000	8628290	816307	2457610	NA	NA	NA	NA	302648	555225	350402	279408	23103900	30354900	28290300	14176200	252686	294451	258711	310771
P0DPE0	EFMT4_MOUSE	EEF1A lysine methyltransferase 4	Eef1akmt4	6	0.647574	1.47896	1.97934	2.41533	0.195661	0.0119677	0.00154985	0.000312694	0.146699	0.00624401	0.00057872	8.60929e-05	247389	365542	395286	495627	82558.1	142837	270085	146232	280555	417972	329226	153757	44772.5	95576.7	137691	144097	602399	574902	439771	395667
P10107	ANXA1_MOUSE	Annexin A1	Anxa1	33	-3.21685	-1.75257	-6.49893	-4.36808	2.53641e-06	2.04017e-05	9.48785e-07	1.04535e-06	1.78451e-08	1.07204e-06	1.07416e-09	1.38562e-09	929363	1200380	499912	784209	6192290	7285440	10820100	8326680	22837700	20544900	28516600	24488700	66365200	77798900	84991600	79249400	3377000	4531600	3044550	3475470
P10126	EF1A1_MOUSE	Elongation factor 1-alpha 1	Eef1a1	13	0.295901	-0.368208	0.518848	-0.00718877	0.364775	0.123482	0.0454031	0.979764	0.301378	0.0894228	0.0299666	0.976239	100585000	84979100	102030000	107296000	53290600	88677200	126364000	90268200	56499800	60385200	67442400	52848900	88838300	73092700	54830800	76859600	93895800	69163100	58105400	59142200
P10126;P62631	EF1A1_MOUSE;EF1A2_MOUSE	Elongation factor 1-alpha 1	Eef1a1;Eef1a2	17	0.260423	0.374436	0.870387	0.454309	0.347416	0.0393833	0.000694081	0.0306252	0.284724	0.0246797	0.00020817	0.0196649	560090000	561293000	511078000	522038000	231945000	366297000	471160000	415212000	432790000	425678000	454867000	401781000	322094000	290814000	277067000	363631000	457157000	431152000	377637000	365109000
P10404	ENV1_MOUSE	MLV-related proviral Env polyprotein	NA	7	NA	NA	NA	NA	NA	NA	NA	NA	NA	NA	NA	NA	NA	NA	661788	193366	123285	NA	NA	NA	4617040	3239330	2543650	3623200	NA	NA	82386	NA	313338	197738	331337	205213
P10518	HEM2_MOUSE	Delta-aminolevulinic acid dehydratase	Alad	11	0.946959	1.45095	-0.272164	-0.298599	0.013155	0.000100423	0.385168	0.327521	0.00641116	1.3839e-05	0.332523	0.27744	218874	483010	316059	378086	468203	742429	1165650	957566	1081980	1268440	1340960	1118690	464454	334010	523323	384245	355282	196124	418157	410673
P10605	CATB_MOUSE	Cathepsin B	Ctsb	19	-1.9206	-2.36859	-3.87664	-3.34438	0.000743109	0.000250159	2.02977e-05	4.50543e-05	0.000185247	5.06938e-05	1.47963e-06	6.31324e-06	7483690	8608190	5346100	6051630	25301100	33488700	25558600	22856600	22746900	18405000	21495200	22201400	160021000	146067000	70643500	70717200	13496600	9055630	8368390	9058860
P10630;P10630-2;P60843	IF4A1_MOUSE;IF4A2_MOUSE	Eukaryotic initiation factor 4A-II	Eif4a1;Eif4a2	11	0.905149	0.810982	1.35003	1.23997	0.0180039	0.0152768	0.00127058	0.00149012	0.00932545	0.0082997	0.000446846	0.000595088	45975500	37566900	49236900	51711800	22280600	36348200	45076200	37419300	33236200	37895600	39370700	29827500	23274600	20901100	12183500	21410900	48438400	42130800	42134600	38567600
P10630;P10630-2;P60843;Q91VC3	IF4A1_MOUSE;IF4A2_MOUSE;IF4A3_MOUSE	Eukaryotic initiation factor 4A-II	Eif4a1;Eif4a2;Eif4a3	3	1.27718	0.998683	1.2387	1.4503	0.000701903	0.000803102	0.000304053	5.78808e-05	0.000171905	0.000241112	7.15627e-05	9.15176e-06	10272100	9829560	12387900	11870700	8304300	11090300	14877500	12771800	10536500	11140200	11072400	8546740	5390950	4989730	4028240	5304900	13515800	13286600	12732900	11911100
P10639	THIO_MOUSE	Thioredoxin	Txn	7	-0.750414	-0.196437	-0.287481	0.057416	0.0733688	0.515034	0.371244	0.846687	0.0476709	0.455547	0.318055	0.821034	7342890	7018190	9029910	5401450	2826650	5316210	7441140	6602560	9748860	6885550	8882550	7840630	12090000	6339850	6821060	12810300	10054500	8093860	8694460	9413330
P10649	GSTM1_MOUSE	Glutathione S-transferase Mu 1	Gstm1	11	-3.73903	-3.32755	-4.90946	0.472145	4.25177e-05	2.82167e-05	4.58386e-06	0.231513	3.47645e-06	1.8451e-06	1.06708e-07	0.187893	987925	1123800	629439	795370	843905	2570800	3242750	2126240	2877460	2152280	2993340	3365280	36687500	38463300	19190300	19742100	34051200	24161900	47144200	43015800
P10649;P15626;Q80W21;Q8R5I6	GSTM1_MOUSE;GSTM2_MOUSE;GSTM4_MOUSE;GSTM7_MOUSE	Glutathione S-transferase Mu 1	Gstm1;Gstm2;Gstm4;Gstm7	2	-5.16178	-4.41054	-4.82505	-1.42297	7.44385e-06	6.5445e-05	1.87343e-05	0.0120489	1.59028e-07	7.21256e-06	1.27123e-06	0.00687202	348364	185057	221454	327770	207956	260921	276417	128124	195316	381117	432110	616033	13203600	11784200	4512750	4996680	3142410	2841190	2012890	3251800
P10649;P19639	GSTM1_MOUSE;GSTM3_MOUSE	Glutathione S-transferase Mu 1	Gstm1;Gstm3	3	-3.43184	-3.48638	-4.21583	0.796202	9.4999e-06	1.95476e-05	1.31038e-05	0.068606	2.5651e-07	9.31191e-07	7.0778e-07	0.0483139	550243	826134	339213	569089	849047	957417	1212320	817167	999623	750587	948493	1277060	12739100	15442800	7210000	8641350	20272400	9996650	23986100	19476600
P10711	TCEA1_MOUSE	Transcription elongation factor A protein 1	Tcea1	16	0.591765	0.620412	1.4092	0.436475	0.0622397	0.0199912	0.000373846	0.0833277	0.0394931	0.0112767	9.22657e-05	0.0599593	5843130	7327700	6106250	5760260	2589300	3431700	4592880	4053200	4142870	3824650	3677780	4140510	1797610	1974050	3173460	3214050	3062630	3472110	2886960	3387620
P10810	CD14_MOUSE	Monocyte differentiation antigen CD14	Cd14	10	-0.677551	0.0109033	-4.14529	-4.19953	0.163397	0.977643	2.39643e-05	2.49629e-05	0.119371	0.972468	1.82125e-06	2.66126e-06	147614	303857	328931	211804	3938460	3613590	2157810	1572580	4539080	4179390	5483810	4242100	5945840	6067780	3905860	2527280	382303	210378	134711	252356
P10833	RRAS_MOUSE	Ras-related protein R-Ras	Rras	3	-0.433259	-1.23324	-2.07186	-2.30128	0.28852	0.000923523	0.0218409	0.000297834	0.229903	0.00028823	0.0130694	8.07044e-05	63890.7	113984	11443.3	108055	252825	197877	187501	92913.6	116401	94401.1	97132	112141	184198	322109	274260	196529	78964.8	42175.8	51625.9	28068.1
P10833;P62071	RRAS2_MOUSE;RRAS_MOUSE	Ras-related protein R-Ras	Rras;Rras2	2	2.09166	3.1012	0.369433	1.7763	0.0122832	0.00208022	0.674213	0.0315366	0.00592485	0.000782539	0.627157	0.0203329	223872	212504	NA	121132	572068	774966	701793	398940	1092580	1238570	1385980	1430280	331823	310966	91632.8	43562.2	506578	359049	502660	551250
P10852;P10852-2	4F2_MOUSE	4F2 cell-surface antigen heavy chain	Slc3a2	22	0.385423	-1.03838	-0.788969	-1.29554	0.248829	0.00102215	0.00490734	0.000217429	0.194038	0.000326432	0.0023062	5.36469e-05	11717200	10171000	8886850	10121100	32916800	22902900	24110000	16070700	9939640	10214700	9308670	8240810	15991000	15179400	17579800	27041800	6722910	7664520	7182630	7268750
P10854;P70696;Q64475;Q64525;Q8CGP1;Q8CGP2-2	H2B1A_MOUSE;H2B1B_MOUSE;H2B1K_MOUSE;H2B1M_MOUSE;H2B1P_MOUSE;H2B2B_MOUSE	Histone H2B type 1-M	H2bc1;H2bc12;H2bc14;H2bc3;Hist1h2bp;Hist2h2bb	3	-3.52151	-3.90505	-0.703245	-4.31276	5.87839e-05	5.68948e-06	0.0785636	1.5634e-05	5.72818e-06	8.78047e-08	0.0555946	1.19601e-06	6718520000	6113050000	2956510000	5005160000	1161170000	784197000	335332000	869315000	643807000	559214000	664526000	574810000	6062560000	5679070000	12522100000	12861700000	350183000	226124000	709779000	509374000
P10854;P70696;Q64475;Q64525;Q8CGP2-2	H2B1A_MOUSE;H2B1B_MOUSE;H2B1M_MOUSE;H2B1P_MOUSE;H2B2B_MOUSE	Histone H2B type 1-M	H2bc1;H2bc14;H2bc3;Hist1h2bp;Hist2h2bb	3	-1.79951	-0.191123	-2.41754	-3.7203	0.00676109	0.698402	0.00162016	0.000214372	0.00291157	0.65391	0.00061188	5.24582e-05	3456200	4338920	1609430	2147700	7059370	3156770	5095640	2647250	11760100	15370200	11240500	17651900	7969840	9785450	17829000	36381700	1045100	495776	1619460	1709840
P10854;Q64475;Q64525;Q8CGP2-2	H2B1B_MOUSE;H2B1M_MOUSE;H2B1P_MOUSE;H2B2B_MOUSE	Histone H2B type 1-M	H2bc14;H2bc3;Hist1h2bp;Hist2h2bb	3	-0.763528	-1.48625	-0.168924	-1.68575	0.0137635	3.42643e-05	0.357891	1.71692e-05	0.00677052	2.45961e-06	0.304811	1.39473e-06	480664000	474441000	352613000	438715000	236208000	283195000	258243000	420863000	206192000	213967000	177883000	182426000	487658000	512782000	576265000	491321000	136453000	161659000	174490000	141041000
P10922	H10_MOUSE	Histone H1.0	H1-0	10	-0.0625916	0.117999	1.35635	-2.54597	0.855724	0.653953	0.00193991	1.18646e-05	0.825947	0.60364	0.000763853	7.63501e-07	51969200	52280000	25422700	41775100	9907780	15991200	17090700	22237900	18578700	15549600	19105100	25016100	11397000	17591800	21645600	18852200	3095040	2252080	2904940	2962610
P10923	OSTP_MOUSE	Osteopontin	Spp1	6	-2.3676	-0.28286	0.593666	-0.0484334	0.00489712	0.379725	0.343473	0.936208	0.00197319	0.321367	0.290134	0.925853	1631230	2286950	1585870	360394	201854	517616	58171.2	100214	877958	753122	803579	483097	773177	542433	890657	1291140	849514	546884	2166600	363418
P11031	TCP4_MOUSE	Activated RNA polymerase II transcriptional coactivator p15	Sub1	10	0.191745	0.292581	0.135712	0.010899	0.479593	0.115126	0.473631	0.964661	0.41448	0.0825904	0.41872	0.957354	3221230	2739500	2589120	2754000	2230590	2683290	4010280	3224620	3433880	3419200	3224830	3631700	2660560	3039940	2673780	2363660	2762930	1835010	3021190	2963900
P11103	PARP1_MOUSE	Poly [ADP-ribose] polymerase 1	Parp1	37	1.33067	0.812456	1.78937	1.03593	0.000133832	0.000363592	7.74906e-06	0.000114175	1.88317e-05	8.39905e-05	2.8244e-07	2.32251e-05	8525350	8692250	7965080	8307990	6192670	6410690	6210280	5892220	4671080	4575600	4699260	4664580	2501430	2528710	2542190	2552380	4740000	5200420	5302220	4755350
P11152	LIPL_MOUSE	Lipoprotein lipase	Lpl	9	-1.87261	-1.43358	-3.11113	-2.06929	0.0156055	0.0281659	0.00123587	0.00667572	0.00787706	0.0167877	0.000432484	0.00346364	244400	156448	621006	302843	408797	1825420	468330	665641	815395	1022330	1537500	802932	4648680	4486670	2021900	1101410	410518	1040260	678765	451293
P11157	RIR2_MOUSE	Ribonucleoside-diphosphate reductase subunit M2	Rrm2	10	3.15497	1.29065	1.15393	0.119468	0.000195368	0.04264	0.183922	0.843134	3.21342e-05	0.0269785	0.143522	0.816951	122336	202004	1056870	451382	817243	1346480	1871020	1539060	438111	394497	581723	231803	77456.3	86407.4	246575	340463	224967	219891	95122.4	145858
P11247	PERM_MOUSE	Myeloperoxidase	Mpo	16	NA	NA	NA	NA	NA	NA	NA	NA	NA	NA	NA	NA	96971.6	NA	NA	NA	NA	NA	NA	NA	NA	NA	NA	NA	2162270	4213270	4728410	6268920	NA	NA	NA	NA
P11247;P49290	PERE_MOUSE;PERM_MOUSE	Myeloperoxidase	Epx;Mpo	5	NA	NA	NA	NA	NA	NA	NA	NA	NA	NA	NA	NA	NA	NA	NA	NA	NA	NA	NA	NA	NA	NA	NA	NA	371357	716002	572527	1027790	NA	NA	NA	NA
P11276	FINC_MOUSE	Fibronectin	Fn1	13	0.264824	-3.87231	NA	-3.46691	0.806536	3.59199e-05	NA	0.000196751	0.768502	2.6889e-06	NA	4.69804e-05	NA	38689	NA	NA	2035640	72941.6	300234	1043590	36967.9	16153.6	33245.9	30624.4	271541	270403	429100	798338	29644.1	57413.7	24599.3	NA
P11352	GPX1_MOUSE	Glutathione peroxidase 1	Gpx1	12	-1.82903	-3.03768	-3.16869	-6.64015	0.000502277	2.79198e-05	4.55772e-06	3.92367e-06	0.000109958	1.80148e-06	1.04267e-07	6.84972e-08	629332	485923	455846	425982	1559190	738727	1729720	1271350	891980	527110	380270	648488	3328990	4051130	5415690	6239260	23247.7	46282.3	102142	36854.7
P11370	ENV2_MOUSE	Retrovirus-related Env polyprotein from Fv-4 locus	Fv4	8	2.04078	4.76303	3.3825	1.24566	0.00107157	1.50985e-05	0.000113786	0.01641	0.000297286	5.29279e-07	1.84201e-05	0.00976646	1468120	2247100	2746760	1493990	844933	987344	595219	696425	6624610	5713320	4274970	5470020	139601	101275	227762	418882	527836	397463	496819	357125
P11404	FABPH_MOUSE	Fatty acid-binding protein, heart	Fabp3	5	-3.21181	-1.91629	NA	-3.70887	9.78765e-06	0.00143134	NA	8.57653e-05	2.69236e-07	0.000504079	NA	1.57531e-05	NA	NA	NA	NA	246982	252801	224343	NA	804182	387897	1201940	426453	2804100	2555310	1977140	1963850	335042	NA	131551	113219
P11438	LAMP1_MOUSE	Lysosome-associated membrane glycoprotein 1	Lamp1	9	-2.0844	-2.99839	-2.5937	-1.70038	0.000349969	4.93411e-05	0.000136848	0.00158062	6.78776e-05	4.53548e-06	2.38788e-05	0.000639313	8719110	7647620	5790570	5286220	11538700	10416100	8250740	8872030	6523300	4948260	5294540	5575600	51618000	67702000	32323000	28759100	16790000	11395500	10097300	12754700
P11440	CDK1_MOUSE	Cyclin-dependent kinase 1	Cdk1	18	1.91972	1.12069	1.79422	2.28736	0.000954303	0.0523872	0.00331621	0.000281798	0.000255316	0.0339576	0.00145944	7.55055e-05	2523210	2025400	3972810	4101280	2243470	3462220	4059090	3948760	1940130	2974870	3063180	1023290	540402	612094	1159890	1784210	4507110	3990670	4525480	4089450
P11499	HS90B_MOUSE	Heat shock protein HSP 90-beta	Hsp90ab1	37	1.10444	0.904502	1.95355	1.02113	0.00104296	0.000438316	1.02083e-05	0.000230153	0.000286967	0.00010787	4.49258e-07	5.78694e-05	285864000	276342000	299678000	308262000	121251000	166565000	207855000	177218000	156854000	164010000	161593000	149077000	78586100	79578800	71041600	90837900	166631000	146155000	154936000	150082000
P11680	PROP_MOUSE	Properdin	Cfp	7	3.26759	0.888819	1.00005	-3.93473	3.45862e-06	0.00333975	0.0186989	7.27997e-06	3.56493e-08	0.00137995	0.0109155	2.89489e-07	271041	412962	765826	468099	2548560	1891720	1857360	2502960	590409	366695	392046	470930	232108	276574	211323	214261	13994.7	20156.2	NA	11341.4
P11688	ITA5_MOUSE	Integrin alpha-5	Itga5	22	1.06988	-2.45835	-1.55066	-1.10223	0.0102278	6.63987e-05	0.000381736	0.00274453	0.00472786	7.45573e-06	9.4731e-05	0.00123377	231760	305640	330317	245588	2138980	2044380	1875820	1037240	122823	122557	226745	180282	653578	648464	922865	1259040	278353	457003	393218	404196
P11835	ITB2_MOUSE	Integrin beta-2	Itgb2	43	-1.41992	-1.30257	-3.65581	-2.59948	0.00138831	0.000149727	1.30614e-06	9.15487e-06	0.000411833	2.47375e-05	3.48737e-09	4.46356e-07	1877820	1751880	1333080	1388980	11103800	8106470	7328660	4726060	9123340	7050230	8430210	10942000	19718600	21657000	19306000	22149000	3667850	2222960	3496110	4050350
P11881;P11881-2;P11881-3;P11881-4;P11881-5;P11881-6;P11881-7;P11881-8	ITPR1_MOUSE	Inositol 1,4,5-trisphosphate receptor type 1	Itpr1	16	NA	NA	NA	NA	NA	NA	NA	NA	NA	NA	NA	NA	132001	95386.5	112816	171577	203697	183405	193573	155472	78425.6	74759	103791	127512	NA	NA	NA	NA	60976.5	58250	125890	90191.2
P11881;P11881-2;P11881-3;P11881-4;P11881-5;P11881-6;P11881-7;P11881-8;P70227;Q9Z329	ITPR1_MOUSE;ITPR2_MOUSE;ITPR3_MOUSE	Inositol 1,4,5-trisphosphate receptor type 1	Itpr1;Itpr2;Itpr3	3	1.76744	0.616391	-0.41307	NA	0.00207651	0.0143393	0.345849	NA	0.000687431	0.00772261	0.292544	NA	NA	95478.9	38242	80114	540110	199783	259724	315143	156746	134336	133819	164215	101012	95177.6	NA	79402.7	NA	NA	NA	NA
P11881;P11881-2;P11881-3;P11881-4;P11881-5;P11881-6;P11881-7;P11881-8;Q9Z329	ITPR1_MOUSE;ITPR2_MOUSE	Inositol 1,4,5-trisphosphate receptor type 1	Itpr1;Itpr2	3	NA	NA	NA	NA	NA	NA	NA	NA	NA	NA	NA	NA	55334.2	NA	37576.2	NA	203100	123576	126812	129759	92882.1	41665	85874	171089	NA	NA	NA	NA	27120	24610.8	67832.5	30547.7
P11928	OAS1A_MOUSE	2'-5'-oligoadenylate synthase 1A	Oas1a	12	1.11343	1.21598	-1.28269	1.025	0.00458904	0.00513261	0.0454031	0.0163793	0.00182113	0.00230531	0.0299637	0.00973885	279376	67158.5	NA	95151.6	703697	585335	695705	584799	676304	812387	999072	529720	207370	443331	351217	262827	757996	393244	817078	523994
P11930	NUD19_MOUSE	Nucleoside diphosphate-linked moiety X motif 19	Nudt19	6	2.5263	1.47291	-0.133285	1.96516	2.43725e-05	0.00117918	0.674266	0.00162592	1.44632e-06	0.000390981	0.627337	0.000660754	NA	39163.8	57126.8	60018.4	292601	400215	322509	313184	165109	185070	221900	119549	60795.3	66471.9	NA	48366.8	305642	111091	285529	251353
P11983	TCPA_MOUSE	T-complex protein 1 subunit alpha	Tcp1	2	0.839164	0.972815	1.13478	1.01603	0.00690968	0.000192277	0.000104103	0.000154305	0.00299301	3.52735e-05	1.60655e-05	3.43615e-05	12117100	11732200	10972300	11337900	6709020	8936640	12040000	11438800	11484800	11369400	11766100	10705100	4830530	5223740	5739520	6315210	9941330	11155100	11157700	10501000
P11983;P11983-2	TCPA_MOUSE	T-complex protein 1 subunit alpha	Tcp1	32	1.09494	1.39123	1.22631	1.50005	0.00214755	9.71319e-05	0.000251878	6.43931e-05	0.000715606	1.31101e-05	5.55714e-05	1.06204e-05	12074600	11769800	11229600	12872400	7752170	11084200	13958500	12609600	14335900	14186600	16011000	14591100	5483320	5892920	4300770	5924160	14415800	15926900	14178100	13742600
P12023;P12023-3	A4_MOUSE	Amyloid-beta A4 protein	App	10	-0.266248	-1.78198	-1.16668	-3.57617	0.454035	0.000279741	0.0151632	9.05644e-05	0.388766	5.90683e-05	0.0085635	1.70888e-05	85510.5	216615	187896	79360	370804	265567	150454	234282	93276.5	54971.5	99754.5	128307	322253	230868	309390	350760	11767.5	NA	33964.3	37075.1
P12265	BGLR_MOUSE	Beta-glucuronidase	Gusb	23	-0.445406	0.0224139	-1.89576	-0.89958	0.271728	0.955398	0.000766047	0.036067	0.214737	0.945422	0.000236586	0.0236399	2424660	2782420	2330080	2482590	8036850	7508160	6664700	5659940	11218000	9255470	9734540	11336000	14079100	14238400	6764890	6536570	6168690	4337280	4980940	4702080
P12367	KAP2_MOUSE	cAMP-dependent protein kinase type II-alpha regulatory subunit	Prkar2a	9	1.7406	1.52192	0.954258	1.6629	0.000375893	0.000733453	0.0115948	0.000459056	7.47096e-05	0.000215197	0.00627171	0.000138734	381473	351712	392532	472245	713170	621667	804602	643379	610284	599566	619502	719555	300444	203394	130712	255364	575067	597543	760851	688320
P12367;P31324	KAP2_MOUSE;KAP3_MOUSE	cAMP-dependent protein kinase type II-alpha regulatory subunit	Prkar2a;Prkar2b	3	1.93924	1.49522	0.58008	1.74827	0.00078059	0.00511575	0.225331	0.00209428	0.000199341	0.00229606	0.180426	0.000893867	417723	287427	205239	444161	716711	827529	1047700	793662	792752	738920	597064	536504	194442	222788	125719	464915	859933	611533	849378	631362
P12382	PFKAL_MOUSE	ATP-dependent 6-phosphofructokinase, liver type	Pfkl	22	0.616943	2.8622	1.95483	2.04978	0.0700151	1.75957e-05	8.19843e-05	3.33849e-05	0.0451856	7.04559e-07	1.17715e-05	4.12305e-06	2398990	2053440	1654930	2221820	545943	841851	1098400	928829	4402230	3716610	3493350	5554370	570278	735570	413112	542438	2198530	2036400	2285250	2344690
P12382;P47857-3	PFKAL_MOUSE;PFKAM_MOUSE	ATP-dependent 6-phosphofructokinase, liver type	Pfkl;Pfkm	2	0.902868	2.15259	1.35725	1.80036	0.0203612	0.000733453	0.00301422	0.00251783	0.0108253	0.000215322	0.00130082	0.00110945	925849	1353580	805539	1023350	547866	785882	887545	806407	2853320	2453890	1112940	1673220	574400	290296	286802	586257	1008530	2203190	859088	1877520
P12382;P47857-3;Q9WUA3	PFKAL_MOUSE;PFKAM_MOUSE;PFKAP_MOUSE	ATP-dependent 6-phosphofructokinase, liver type	Pfkl;Pfkm;Pfkp	2	0.734843	2.37539	1.56538	1.70449	0.0403182	5.84533e-05	0.000600816	0.000143088	0.0240039	6.06502e-06	0.000172738	3.11863e-05	7639110	5100880	5390040	7759150	2378400	3896360	4895910	3806000	11855200	10557100	10442100	17113800	2565300	2818240	2215810	1576010	7042900	7511090	6884270	6705210
P12787	COX5A_MOUSE	Cytochrome c oxidase subunit 5A, mitochondrial	Cox5a	5	-3.17894	-2.45161	-1.21279	-1.94603	2.48524e-06	2.57884e-05	0.000422115	1.35049e-05	1.57775e-08	1.50148e-06	0.000108642	9.41069e-07	12332700	14205100	9076630	14391800	2792160	4118430	3428350	2649880	7239930	5696540	3692830	6989330	28054400	26725100	35103600	30392400	6702420	5965840	8508630	9028750
P12815	PDCD6_MOUSE	Programmed cell death protein 6	Pdcd6	7	-1.87674	-1.06595	-0.414211	-0.573097	0.000125772	0.000425732	0.0819555	0.014878	1.71235e-05	0.000103656	0.0583603	0.00873074	1340280	1789820	1530560	1733390	383074	564522	707846	762175	1099560	1022670	1096280	1174150	2441550	2478260	1862070	2099120	1534580	1286480	1562470	1354310
P12970	RL7A_MOUSE	60S ribosomal protein L7a	Rpl7a	18	0.864441	0.897933	1.01467	0.979081	0.00233336	0.000273351	0.000212615	0.000173033	0.000798196	5.72023e-05	4.48066e-05	3.9646e-05	37979400	40084500	35275500	35624400	28371300	34272700	38398200	35889800	37482100	38225100	38201600	37886600	17156100	17430000	20940800	22357500	36758300	37058300	36033500	36099500
P13011;P13516	ACOD1_MOUSE;SCD2_MOUSE	Stearoyl-CoA desaturase 2	Scd1;Scd2	3	NA	NA	NA	NA	NA	NA	NA	NA	NA	NA	NA	NA	994904	1053210	1677160	1115860	1169410	1653570	648822	1121510	165633	249783	358422	148592	NA	NA	NA	NA	369009	308721	279115	195806
P13020;P13020-2	GELS_MOUSE	Gelsolin	Gsn	36	-2.90878	-1.3396	-3.80529	-3.34426	3.43915e-06	0.000190209	3.90172e-06	1.32292e-06	3.35667e-08	3.47335e-05	7.5644e-08	2.50506e-09	4102020	5095730	2222220	3292400	5156520	6443480	8852270	6558660	22470800	15458800	22595000	26443000	47488700	50590600	50743600	57494100	4123810	4827390	5507980	5089610
P13379	CD5_MOUSE	T-cell surface glycoprotein CD5	Cd5	5	NA	NA	NA	NA	NA	NA	NA	NA	NA	NA	NA	NA	NA	NA	NA	NA	121635	75701.8	31586	24377.5	NA	NA	NA	NA	NA	NA	NA	NA	NA	NA	NA	NA
P13405	RB_MOUSE	Retinoblastoma-associated protein	Rb1	5	-0.840985	-0.681794	0.17217	-1.97755	0.0786091	0.188136	0.630271	0.00103059	0.051569	0.143236	0.580539	0.000376445	172108	204087	157085	187930	56088.3	68436.4	112327	151853	49357.8	116947	139639	158207	114244	106868	205722	295643	54998.1	37118.3	26022.6	51600.3
P13439	UMPS_MOUSE	Uridine 5'-monophosphate synthase	Umps	21	1.86669	1.76641	2.3055	2.46709	0.000522825	5.51184e-05	1.00588e-05	4.7792e-06	0.000116216	5.35178e-06	4.3683e-07	1.12218e-07	3457100	2879250	3490910	3786020	1285470	2508070	3875020	3301990	2696100	2839750	2740580	1984230	673071	694744	606063	918859	3855480	3372130	4121490	3916140
P13597;P13597-2	ICAM1_MOUSE	Intercellular adhesion molecule 1	Icam1	11	-1.0597	-0.265319	-1.18791	-0.402213	0.0132779	0.174026	0.000536794	0.0606405	0.0064837	0.131227	0.000149549	0.0420729	427560	452941	507258	585607	753747	777575	444238	329092	1039270	937886	940109	1111590	1274270	1285010	1105500	997705	775340	857836	774907	1000040
P13707	GPDA_MOUSE	Glycerol-3-phosphate dehydrogenase [NAD(+)], cytoplasmic	Gpd1	10	NA	NA	NA	NA	NA	NA	NA	NA	NA	NA	NA	NA	NA	NA	NA	NA	NA	NA	NA	NA	NA	NA	NA	NA	NA	NA	NA	NA	1666.84	66333.1	NA	NA
P13808-2;P13808-3	B3A2_MOUSE	Isoform B1 of Anion exchange protein 2	Slc4a2	11	-1.5795	-0.973935	-1.60613	-1.37866	0.0004604	0.000656183	0.00105506	0.000238204	9.79558e-05	0.000187676	0.000352436	6.06673e-05	307809	452082	185530	193084	393155	247269	287348	199743	395001	461093	487870	435162	773819	988773	757135	854487	252423	376001	363770	274851
P13864	DNMT1_MOUSE	DNA (cytosine-5)-methyltransferase 1	Dnmt1	63	2.14995	1.07683	1.18726	1.17223	2.90204e-05	0.00423926	0.00331883	0.000586672	1.93237e-06	0.00184236	0.00146188	0.000189901	2822210	2239790	4021730	3894090	6694370	6235100	6007100	5979500	2775590	3918270	4034230	2352160	1232080	1055550	1639640	2052240	3133470	3256600	3222130	2946530
P14069	S10A6_MOUSE	Protein S100-A6	S100a6	5	-5.76292	-5.28538	-1.76316	NA	2.6815e-06	3.27429e-06	0.0111808	NA	2.09054e-08	3.0948e-08	0.00601742	NA	11891100	17116200	3723390	13236200	346736	556994	970106	875927	1004490	873547	1105030	830627	21882400	24295400	52315700	58090100	NA	NA	NA	NA
P14106	C1QB_MOUSE	Complement C1q subcomponent subunit B	C1qb	6	1.04001	NA	-2.78053	-6.95487	0.0201142	NA	0.000164775	9.96949e-05	0.0106779	NA	3.13386e-05	1.96332e-05	611585	660626	1274450	560224	13779800	7155350	10629500	11343000	NA	NA	NA	NA	6658190	7516060	4437880	3394580	228204	58564.8	16776.7	12486.3
P14115	RL27A_MOUSE	60S ribosomal protein L27a	Rpl27a	9	-0.454708	-0.121444	0.796578	-0.0337175	0.111776	0.511975	0.00195744	0.857109	0.0773013	0.452344	0.000773035	0.833576	69631500	69605500	65773900	59119500	18666300	33136400	34533900	29375900	37216800	42078000	37698100	37684200	31056400	37567100	45295800	48122700	37227800	39480400	36203000	36370200
P14131	RS16_MOUSE	40S ribosomal protein S16	Rps16	16	0.329378	0.0258541	0.94215	0.294127	0.172658	0.884315	0.000540357	0.113	0.126908	0.862858	0.00015117	0.0842208	49476900	51040000	48045600	44197500	25616400	31693000	37549800	34258300	29128600	29356700	28893700	25560700	23197700	21783800	29346500	32478200	33608700	31503100	29387700	29299700
P14148	RL7_MOUSE	60S ribosomal protein L7	Rpl7	30	0.577254	0.571367	1.14458	0.650904	0.0249516	0.00461102	0.000155329	0.00276129	0.0136691	0.00203007	2.8729e-05	0.00124444	53958800	60286700	51901500	48923200	28482000	38767700	42074500	39290900	39360200	41402300	38106200	40810600	23778700	21860500	26061700	31248800	37442100	41448100	37102900	37397400
P14152	MDHC_MOUSE	Malate dehydrogenase, cytoplasmic	Mdh1	19	-0.577591	0.504886	-0.134691	0.484021	0.0445535	0.01831	0.476809	0.0195798	0.0268896	0.0102349	0.421899	0.0118606	12646400	12206300	10925400	10450700	6130640	8330140	10716700	9995650	21907000	17533200	20464300	19410600	14858500	13653200	11300800	13446900	17423400	16954200	19288900	17499100
P14206	RSSA_MOUSE	40S ribosomal protein SA	Rpsa	16	0.442671	0.499341	0.990963	0.606052	0.0773673	0.00896331	0.000257518	0.00415605	0.0506366	0.00441219	5.73149e-05	0.00202018	57703700	57267400	53042000	52155800	28542600	42256100	45547300	38780500	44377400	44728600	43309900	40966600	26851500	28562300	27465500	34042600	41882600	46182800	40895400	40710500
P14211	CALR_MOUSE	Calreticulin	Calr	25	0.270916	-0.404251	-0.64652	-0.433578	0.366954	0.136421	0.0330986	0.108323	0.303457	0.0996982	0.0209449	0.0800988	42767100	34746000	42359300	43675800	80296800	82778300	70454800	79036200	57234500	56476600	50960900	49253000	83893000	78610200	47900400	63870900	49424000	43943100	49742400	46922400
P14234	FGR_MOUSE	Tyrosine-protein kinase Fgr	Fgr	7	NA	NA	NA	NA	NA	NA	NA	NA	NA	NA	NA	NA	NA	NA	NA	NA	54376	NA	NA	NA	265321	230762	330656	412833	NA	NA	NA	NA	NA	NA	NA	NA
P14234;P39688;P39688-2	FGR_MOUSE;FYN_MOUSE	Tyrosine-protein kinase Fgr	Fgr;Fyn	2	0.439738	1.31302	-0.660295	NA	0.481481	0.0143333	0.112556	NA	0.41665	0.00770854	0.0833844	NA	37725.4	29374.2	25297.5	48486.1	138591	102001	71567.6	29209.3	105770	99972.6	185101	215155	85506.9	48897.3	NA	39946.6	NA	25283.8	7019.53	NA
P14430	HA18_MOUSE	H-2 class I histocompatibility antigen, Q8 alpha chain	H2-Q8	2	NA	NA	NA	NA	NA	NA	NA	NA	NA	NA	NA	NA	NA	NA	NA	NA	176851	121901	89360.4	137540	71624.8	67180.9	61838.3	100342	NA	NA	NA	NA	NA	NA	NA	NA
P14434;P14438	HA2B_MOUSE;HA2U_MOUSE	H-2 class II histocompatibility antigen, A-B alpha chain	H2-Aa	3	NA	NA	NA	NA	NA	NA	NA	NA	NA	NA	NA	NA	NA	NA	NA	NA	NA	NA	NA	NA	NA	NA	NA	NA	333031	267307	92026.5	140519	NA	NA	NA	NA
P14483	HB2A_MOUSE	H-2 class II histocompatibility antigen, A beta chain	H2-Ab1	6	NA	NA	NA	NA	NA	NA	NA	NA	NA	NA	NA	NA	NA	NA	NA	NA	NA	NA	NA	NA	NA	NA	NA	NA	512274	492840	341390	388775	NA	NA	NA	NA
P14576	SRP54_MOUSE	Signal recognition particle 54 kDa protein	Srp54	22	0.240193	0.649012	1.00487	0.109919	0.340772	0.00231173	0.000428248	0.662089	0.278631	0.000887985	0.00011083	0.616955	2825590	3182500	2391940	2688320	1194010	1906550	1982040	1623920	2230210	2311530	2379480	2471650	1563210	1321550	1306780	1561460	1600400	966913	1789530	1787820
P14685	PSMD3_MOUSE	26S proteasome non-ATPase regulatory subunit 3	Psmd3	35	0.39355	0.346979	0.616861	0.568614	0.152702	0.112541	0.015049	0.0180669	0.110367	0.0804169	0.00848438	0.0108791	3862880	3567310	3473020	3926810	2644750	3093930	4135360	3154280	3226990	3312010	3233840	3647740	2957750	2738330	1963360	2534190	3762140	3450220	3630660	3556570
P14733	LMNB1_MOUSE	Lamin-B1	Lmnb1	55	0.830462	0.388944	0.746196	-0.0142854	0.0071063	0.0193151	0.00141481	0.926639	0.0030998	0.0108734	0.000513755	0.914356	20971500	18071000	21068200	21436000	23770100	21231200	17035900	26585400	17071900	17886400	17618300	17413700	12065400	12527600	13587100	12749700	11016700	12635600	11771000	13003200
P14733;P21619	LMNB1_MOUSE;LMNB2_MOUSE	Lamin-B1	Lmnb1;Lmnb2	5	-0.557	0.0219245	0.56372	-0.983271	0.184021	0.95214	0.106947	0.0187722	0.136748	0.940981	0.0787488	0.0113287	2701110	2199550	2183480	2848680	903031	1615790	788674	1514750	1976730	1679010	1506330	2304980	1965930	1378510	2943630	1148220	904785	1139420	750170	671577
P14733;P21619;P48678;P48678-3	LMNA_MOUSE;LMNB1_MOUSE;LMNB2_MOUSE	Lamin-B1	Lmna;Lmnb1;Lmnb2	2	1.3259	1.40924	0.237367	0.314377	0.000297942	7.18829e-05	0.212517	0.151265	5.47842e-05	8.65584e-06	0.168555	0.117028	18228000	15739700	15671200	18052100	32482300	36495500	34029700	43399000	40358100	38926000	49178900	40379100	15585200	16411600	13471100	14739600	15331100	22810400	16984400	17264900
P14824	ANXA6_MOUSE	Annexin A6	Anxa6	47	-2.4575	-1.33939	-3.45812	-1.42632	0.00053548	0.0119863	7.39526e-05	0.00695014	0.000120048	0.006256	9.89284e-06	0.00364813	802581	710329	432470	717195	756738	1171630	1740100	1920960	2831180	2415910	3082770	4166040	11213200	11777900	4528280	5043000	2796680	2318410	3136760	2448300
P14869	RLA0_MOUSE	60S acidic ribosomal protein P0	Rplp0	20	1.27146	1.00359	0.970493	1.17798	0.000345375	0.000233929	0.000320046	5.71938e-05	6.66582e-05	4.60589e-05	7.61954e-05	8.95922e-06	11581100	10409900	10698000	11866900	10563100	13732400	17112200	15020300	11389800	13421300	13313300	12027200	5522650	6095370	6412170	5778870	12737000	12981500	12481600	13445300
P14873	MAP1B_MOUSE	Microtubule-associated protein 1B	Map1b	8	NA	NA	NA	NA	NA	NA	NA	NA	NA	NA	NA	NA	159549	216829	74082.6	119603	NA	NA	NA	NA	NA	NA	NA	NA	NA	NA	NA	NA	NA	NA	NA	NA
P14901	HMOX1_MOUSE	Heme oxygenase 1	Hmox1	14	-2.47572	-4.19973	-4.62111	-4.56331	8.13433e-05	2.72218e-06	3.08831e-06	1.934e-06	9.15672e-06	1.66172e-08	3.00499e-08	7.20674e-09	403110	577393	590965	363088	1857920	1528350	3717570	1886830	753366	591605	625976	784466	10039600	8604980	13152000	19030200	539376	501132	461506	477678
P15105	GLNA_MOUSE	Glutamine synthetase	Glul	9	-2.15834	-0.11845	0.00322039	1.48955	8.14875e-05	0.780672	0.99554	0.00348202	9.20896e-06	0.744516	0.995154	0.00163914	399857	794738	NA	170138	68518.8	84233.9	123960	73277.6	344654	295585	252602	745077	416219	333638	406178	NA	724976	1719030	781670	1273450
P15208	INSR_MOUSE	Insulin receptor	Insr	4	-0.521668	-0.0930626	NA	-0.122396	0.129096	0.718001	NA	0.59685	0.0911451	0.674662	NA	0.549609	28124.8	NA	60465.2	NA	58053.8	89377.4	47025.1	42247	87653	58463.1	83436.1	98890.8	77821.1	97150.7	64722.9	97852	74682.6	89879.1	66089.9	68555.8
P15261	INGR1_MOUSE	Interferon gamma receptor 1	Ifngr1	3	NA	NA	NA	NA	NA	NA	NA	NA	NA	NA	NA	NA	NA	NA	NA	NA	NA	NA	NA	NA	NA	NA	NA	NA	372363	477464	402939	437854	NA	NA	NA	NA
P15306	TRBM_MOUSE	Thrombomodulin	Thbd	2	NA	NA	NA	NA	NA	NA	NA	NA	NA	NA	NA	NA	NA	NA	NA	NA	311023	119200	183729	116998	NA	NA	NA	NA	NA	NA	NA	NA	NA	NA	NA	NA
P15307	REL_MOUSE	Proto-oncogene c-Rel	Rel	13	-0.817869	1.1308	-0.0290143	0.79864	0.0203177	0.000889324	0.914756	0.00528163	0.0107944	0.000275539	0.898263	0.00265832	645349	496449	423494	614117	215435	284794	412272	388249	1402660	1137410	1224680	1462550	527741	596129	765775	435768	1011980	858824	925397	1041060
P15379;P15379-10;P15379-11;P15379-2;P15379-3;P15379-4;P15379-5;P15379-6;P15379-7;P15379-8;P15379-9	CD44_MOUSE	CD44 antigen	Cd44	12	-0.602732	-1.30642	-1.96004	-1.72906	0.0476054	0.000145957	1.91668e-05	4.64638e-05	0.0290484	2.36743e-05	1.33031e-06	6.58113e-06	4197250	3760900	4610320	3960500	11501300	12449900	12058000	7544390	7128220	6741880	7998410	6592760	13626100	13856800	20167300	20814200	4231740	5847970	4362290	5158840
P15532	NDKA_MOUSE	Nucleoside diphosphate kinase A	Nme1	8	-0.814119	-0.184105	1.24005	-0.13108	0.0145262	0.474797	0.000524056	0.619763	0.00721599	0.414572	0.000144781	0.574111	46903400	31302500	33962800	44833700	6211970	9149780	12499000	11317800	11851600	16249000	21818500	15161200	18486700	16963900	13976900	19944200	21244100	10924300	14829600	14918100
P15532;Q01768	NDKA_MOUSE;NDKB_MOUSE	Nucleoside diphosphate kinase A	Nme1;Nme2	7	-0.618603	0.00139687	0.714757	0.262773	0.0225723	0.993453	0.00130793	0.108216	0.012151	0.991858	0.000465028	0.079999	74567200	73455300	72295000	73989600	21837100	29129300	38254500	31944500	48137400	52480900	53814400	45100100	45080600	42826800	46940600	54800400	58901000	53128900	51018900	53727600
P15535	B4GT1_MOUSE	Beta-1,4-galactosyltransferase 1	B4galt1	6	0.385719	1.16753	-0.467871	0.552389	0.234167	0.00202335	0.188053	0.0877429	0.181135	0.000757286	0.147147	0.0634852	495873	476558	329363	244025	721294	638996	565550	806984	1169350	1207460	1172880	1462980	604428	582886	338135	674667	545413	754927	875089	901686
P15702	LEUK_MOUSE	Leukosialin	Spn	2	-0.548488	-1.92287	-0.622067	-1.1903	0.334994	0.00121193	0.0998639	0.00747972	0.273524	0.000402985	0.0728554	0.0039771	738637	698991	368249	472026	999543	890861	609097	211316	174404	206899	198843	454633	745221	613408	1526280	842427	481679	243025	473546	341019
P15864	H12_MOUSE	Histone H1.2	H1-2	4	-0.939491	-0.543934	0.116651	-0.841875	0.00428636	0.023205	0.742092	0.00190853	0.00167901	0.0133966	0.700081	0.000799407	15357600	9057160	23728100	14007700	5496460	7146260	7515000	8903500	9017560	10540900	9639890	11786100	10772200	12939400	18273500	15905300	7124150	7918630	7228340	8156940
P15864;P43274;P43275;P43277	H11_MOUSE;H12_MOUSE;H13_MOUSE;H14_MOUSE	Histone H1.2	H1-1;H1-2;H1-3;H1-4	2	-0.125333	-0.406577	-0.577294	-0.857876	0.67403	0.0735797	0.0252913	0.00365988	0.617637	0.0496281	0.0154009	0.00173811	394920000	378633000	303054000	376032000	390144000	470540000	503842000	689100000	443464000	444290000	443566000	495895000	446886000	465147000	816309000	626212000	288793000	319489000	334538000	260174000
P15864;P43274;P43276;P43277	H12_MOUSE;H13_MOUSE;H14_MOUSE;H15_MOUSE	Histone H1.2	H1-2;H1-3;H1-4;H1-5	2	-1.97387	-1.30643	-0.618468	-2.6226	0.000586981	0.00723145	0.140954	0.00023621	0.000136058	0.00344606	0.106959	5.98912e-05	26131200	26946900	14456100	20638700	5751520	10464300	8811450	9833790	12475900	15401200	12137900	19637600	17270100	31613400	51153000	50930100	6363070	5875330	6751350	3305890
P15864;P43274;P43277;Q07133	H12_MOUSE;H13_MOUSE;H14_MOUSE;H1T_MOUSE	Histone H1.2	H1-2;H1-3;H1-4;H1-6	3	0.0140474	-0.246733	-0.784452	-0.61511	0.960163	0.152362	0.00142596	0.00299073	0.950304	0.113134	0.000519996	0.00137219	96050300	88915700	80129300	99229300	121192000	153800000	159213000	222534000	152947000	147543000	127569000	161401000	153560000	173240000	168903000	164444000	94511900	104268000	108215000	104153000
P15864;P43277	H12_MOUSE;H13_MOUSE	Histone H1.2	H1-2;H1-3	3	-0.278266	-0.567581	-1.62661	-0.943939	0.345055	0.0312126	0.000194525	0.00316497	0.282526	0.0189163	3.94859e-05	0.00146772	53377700	52770700	38647100	48339700	101372000	125902000	117490000	156006000	111335000	108041000	107315000	117217000	115173000	127800000	235103000	170436000	66859700	81470800	84880000	76996400
P15920	VPP2_MOUSE	V-type proton ATPase 116 kDa subunit a2	Atp6v0a2	6	0.664277	1.16247	-0.609139	0.562517	0.0682386	0.00472057	0.276635	0.12066	0.0438575	0.00208544	0.227563	0.0907748	67925.3	NA	25341.2	82072.9	134982	139349	117891	117182	184638	185143	214282	179372	92314.3	50351.6	69550.5	140419	124894	150144	98662.9	103331
P15946	K1B11_MOUSE	Kallikrein 1-related peptidase b11	Klk1b11	2	NA	NA	NA	NA	NA	NA	NA	NA	NA	NA	NA	NA	NA	NA	NA	NA	NA	NA	NA	NA	NA	NA	NA	NA	NA	NA	NA	NA	NA	NA	NA	NA
P16045	LEG1_MOUSE	Galectin-1	Lgals1	11	-1.21026	-1.66221	-1.92734	-2.33077	0.00222277	0.000168735	0.000163322	0.000135712	0.000751068	2.93134e-05	3.08722e-05	2.87819e-05	17359500	30056800	18988200	19406100	24075300	43433700	42942900	33124800	24344900	24168600	30315400	33394400	73047100	107636000	66589200	93645900	16760900	25703800	11689100	12753000
P16110	LEG3_MOUSE	Galectin-3	Lgals3	13	-3.04587	-0.893041	-4.8398	-1.04173	5.04872e-06	0.00158259	2.54627e-06	0.00209439	7.77612e-08	0.000568117	1.64776e-08	0.000894309	5848920	7023360	3282070	3811610	12682100	18170100	23177900	14587300	83599600	68517000	78947600	95783600	156286000	156663000	128214000	132655000	57978400	91141100	65363700	55731300
P16125	LDHB_MOUSE	L-lactate dehydrogenase B chain	Ldhb	4	-3.11255	NA	NA	NA	0.000104519	NA	NA	NA	1.32959e-05	NA	NA	NA	NA	NA	NA	NA	38082.6	17255.1	55448	NA	NA	NA	NA	NA	227372	281383	306084	380349	NA	NA	NA	NA
P16254	SRP14_MOUSE	Signal recognition particle 14 kDa protein	Srp14	6	-0.447169	-0.204749	0.266932	-0.426342	0.0896217	0.322357	0.228554	0.0553925	0.0600886	0.266051	0.183668	0.03808	1543530	1662000	1380670	1336000	808205	911165	979654	952654	1142170	1148280	1203660	1121950	984595	1063220	1616120	1572690	891207	904777	972086	901648
P16330;P16330-2	CN37_MOUSE	2',3'-cyclic-nucleotide 3'-phosphodiesterase	Cnp	18	0.916548	-1.54603	-1.90247	-0.914763	0.0487181	0.00200356	0.000671673	0.038292	0.0298293	0.0007484	0.000199281	0.0253172	200267	194336	130911	164494	1633780	1512490	1136320	762758	274210	194412	209917	267193	908788	940911	404328	543709	380413	304358	240332	470552
P16332	MUTA_MOUSE	Methylmalonyl-CoA mutase, mitochondrial	Mmut	21	1.54017	1.70778	1.11292	1.96871	0.00102247	0.000370045	0.00436519	0.000190477	0.000279191	8.61807e-05	0.00200741	4.50855e-05	1374830	1533200	1367280	1528860	2153710	2300700	1608200	1892990	2509410	2287020	2176060	2571530	845886	990029	547134	513899	3003830	2096110	2722360	2798440
P16460	ASSY_MOUSE	Argininosuccinate synthase	Ass1	12	1.61753	-2.63264	1.69466	NA	0.000463609	0.00044415	0.000115751	NA	9.90866e-05	0.000109736	1.8828e-05	NA	2281010	2359180	2297380	2489780	1734660	2223340	3399480	1998030	56458	117429	212967	180239	566279	606739	883074	1092090	NA	NA	NA	NA
P16546;P16546-2	SPTN1_MOUSE	Spectrin alpha chain, non-erythrocytic 1	Sptan1	107	-2.76803	-1.80824	-2.21543	NA	1.85401e-05	1.59555e-05	5.53459e-06	NA	8.93545e-07	5.68967e-07	1.63098e-07	NA	446194	454299	537794	555103	475754	405017	337999	210057	627957	634497	758362	844841	2278040	2184760	2508820	2640330	NA	NA	NA	NA
P16627	HS71L_MOUSE	Heat shock 70 kDa protein 1-like	Hspa1l	4	0.234992	1.42221	0.00249744	0.678524	0.596095	0.0113995	0.995304	0.241544	0.536134	0.00588508	0.994532	0.196904	185640	171939	212764	185088	280682	215528	230802	178450	575863	589406	738821	345899	173911	88429.8	281188	334068	132713	506025	356796	346410
P16627;P17156;P20029;P63017	BIP_MOUSE;HS71L_MOUSE;HSP72_MOUSE;HSP7C_MOUSE	Heat shock 70 kDa protein 1-like	Hspa1l;Hspa2;Hspa5;Hspa8	2	0.157601	-0.893258	0.333617	-0.711292	0.814273	0.202592	0.694936	0.26991	0.778197	0.155869	0.649532	0.223706	17424800	13806700	59010500	10047100	23276000	14415100	13131700	21005800	14431300	8076210	9698140	6137070	29786300	12759200	5134950	35114600	10832100	9433590	9102470	8685960
P16627;P17156;P63017	HS71L_MOUSE;HSP72_MOUSE;HSP7C_MOUSE	Heat shock 70 kDa protein 1-like	Hspa1l;Hspa2;Hspa8	3	1.11451	0.33362	0.763061	0.78321	0.00101938	0.194241	0.0173383	0.00210377	0.000277766	0.148417	0.0099902	0.000899508	112686000	85227100	164630000	102213000	126687000	142702000	143809000	175357000	121977000	75376700	110108000	74429300	79585100	63424200	58566100	81412500	120077000	117873000	112093000	110288000
P16675	PPGB_MOUSE	Lysosomal protective protein	Ctsa	15	0.172837	-0.579931	-1.03522	-0.62282	0.643785	0.0691961	0.00716745	0.0732979	0.586862	0.0463109	0.0036004	0.0521409	13016300	14720100	10725600	13491000	38867700	34869200	26283700	23311900	20452600	17614600	19160700	20879000	33255200	38872200	20875000	21851700	20668300	16588500	19143600	13497400
P16858	G3P_MOUSE	Glyceraldehyde-3-phosphate dehydrogenase	Gapdh	20	-0.776102	-0.269104	-0.0168917	-0.645726	0.00995216	0.11178	0.922395	0.00822351	0.00457773	0.0797477	0.90648	0.00442555	562291000	513725000	451823000	445902000	205037000	289275000	398337000	322506000	458738000	431252000	432090000	537284000	559545000	482992000	504728000	562330000	348103000	235545000	335619000	380456000
P16858;Q64467	G3PT_MOUSE;G3P_MOUSE	Glyceraldehyde-3-phosphate dehydrogenase	Gapdh;Gapdhs	2	0.973096	2.07477	0.252223	1.29875	0.0146461	9.12524e-05	0.414975	0.00284602	0.00728825	1.21095e-05	0.361233	0.00129017	7112720	5469270	8852820	8724250	7386130	13104100	15880600	15246300	31991400	24892400	24166400	36055900	5598460	7662440	8778740	4750050	19788300	9902980	15208500	18663300
P16879	FES_MOUSE	Tyrosine-protein kinase Fes/Fps	Fes	15	-0.930578	-0.218859	-1.11958	-1.73547	0.0124373	0.240403	0.000384121	7.02382e-05	0.00601407	0.190459	9.55385e-05	1.19436e-05	329321	350666	371145	378255	353365	267909	576539	524498	697509	691491	705148	787947	890148	839585	660678	849787	271771	177885	216422	286575
P16951;P16951-2	ATF2_MOUSE	Cyclic AMP-dependent transcription factor ATF-2	Atf2	3	-0.568726	-0.0718077	2.26999	1.6687	0.148392	0.759086	1.40869e-05	5.67119e-05	0.106828	0.720055	8.02007e-07	8.78014e-06	311261	296406	387547	383921	50832.3	37834.9	32103.6	89294.4	75172.2	92935.3	59466.5	65654.1	73624.2	68285.2	61569.2	94414.9	191037	211320	226077	289775
P17012;P23607	ZFA_MOUSE;ZFX_MOUSE	Zinc finger X-chromosomal protein	Zfa;Zfx	4	-0.152701	-0.658198	0.119425	-0.611956	0.583868	0.00720606	0.612836	0.0428177	0.523582	0.00343003	0.562934	0.0287019	230127	297855	310159	402716	312023	197133	216887	315179	186168	236636	200526	149450	274224	268058	309662	312842	171019	295363	142881	159239
P17047;P17047-3	LAMP2_MOUSE	Lysosome-associated membrane glycoprotein 2	Lamp2	10	-1.29374	-2.36557	-2.67159	-1.08926	0.00096063	1.23036e-05	8.31019e-06	0.0007236	0.00025763	3.55852e-07	3.2572e-07	0.000245539	2609170	1944240	1795640	1912360	6340680	5673800	5440920	4239050	2784720	2517400	2861050	2852150	15330500	15915600	11357300	12289800	5717000	6736910	5829360	6303700
P17095	HMGA1_MOUSE	High mobility group protein HMG-I/HMG-Y	Hmga1	3	-0.302692	-1.45583	0.323919	-1.99878	0.412494	0.00232756	0.277145	0.000323015	0.347471	0.000897767	0.228196	8.99745e-05	9720260	8064050	5591610	6944140	4964710	2967470	6684240	5744110	2984030	3105190	2286730	1462320	5106880	4733590	10137400	6069090	932558	2007560	1439250	1857360
P17156	HSP72_MOUSE	Heat shock-related 70 kDa protein 2	Hspa2	2	-0.408219	NA	NA	-0.768435	0.367876	NA	NA	0.187768	0.304764	NA	NA	0.148906	49934.6	NA	NA	NA	21088.5	34276	72763.1	38820	NA	NA	NA	NA	39356.1	50833.2	NA	65255	26003.9	NA	59982.5	16305.9
P17156;P63017	HSP72_MOUSE;HSP7C_MOUSE	Heat shock-related 70 kDa protein 2	Hspa2;Hspa8	10	0.890347	0.385183	0.829838	0.552614	0.00482699	0.0908062	0.00750698	0.0232361	0.00193375	0.0630493	0.0037957	0.0144142	86476900	74915500	113957000	98591600	80140500	96845600	118881000	99472900	72695900	73907700	88053400	68435100	62394700	56744700	42461300	59725000	75641100	84757700	77364400	69754200
P17182	ENOA_MOUSE	Alpha-enolase	Eno1	32	-0.504092	1.50486	0.967212	0.83923	0.0828571	3.51718e-05	0.000474718	0.000865194	0.0549387	2.6063e-06	0.000126549	0.000305546	249428000	226142000	190663000	212751000	52837800	80038800	112343000	87535200	363844000	333079000	326644000	403422000	109668000	106158000	112749000	148423000	210223000	213434000	191437000	191348000
P17182;P17183;P21550	ENOA_MOUSE;ENOB_MOUSE;ENOG_MOUSE	Alpha-enolase	Eno1;Eno2;Eno3	2	NA	NA	NA	NA	NA	NA	NA	NA	NA	NA	NA	NA	90616.4	128725	248421	229532	743541	319064	452618	402586	1012440	948290	1594250	1231020	NA	NA	NA	NA	1252420	879915	551337	668043
P17183	ENOG_MOUSE	Gamma-enolase	Eno2	5	NA	NA	NA	NA	NA	NA	NA	NA	NA	NA	NA	NA	NA	NA	NA	NA	NA	67441.1	57181	63883.2	118003	56429.5	56659.5	182347	NA	98955.9	NA	NA	234482	78813.2	NA	69832
P17225	PTBP1_MOUSE	Polypyrimidine tract-binding protein 1	Ptbp1	10	0.6799	0.355012	0.579548	0.378171	0.025857	0.0893931	0.0139551	0.0705719	0.0142437	0.0619161	0.00779465	0.0498587	20563500	20889100	19493800	18588800	26321900	22490400	20188200	18178800	17994600	18925200	20428500	17703100	10560100	12525900	16921600	16913600	16490400	15963900	18261800	18944000
P17225;Q8BHD7;Q8BHD7-2	PTBP1_MOUSE;PTBP3_MOUSE	Polypyrimidine tract-binding protein 1	Ptbp1;Ptbp3	5	0.197513	-0.259692	0.663723	-0.196117	0.644991	0.557205	0.145655	0.6322	0.588083	0.501243	0.111076	0.58635	10520000	8053130	16827700	9958150	10705600	7777250	7460930	6630470	4614830	8181680	8235660	5093590	9999450	7506160	3583660	10066400	8055490	6034500	5214280	5289570
P17426;P17426-2	AP2A1_MOUSE	AP-2 complex subunit alpha-1	Ap2a1	22	0.464515	-0.19381	-0.36307	0.00490424	0.249154	0.538851	0.256458	0.988163	0.194339	0.481197	0.208975	0.985918	805020	762720	743692	863399	1700700	1790410	1543640	868766	954372	875791	960193	1079720	1503160	1337370	720794	868120	1181410	983540	1012810	943698
P17426;P17426-2;P17427	AP2A1_MOUSE;AP2A2_MOUSE	AP-2 complex subunit alpha-1	Ap2a1;Ap2a2	10	-0.986149	-1.13008	-1.5788	-1.55041	0.0165287	0.000420284	0.000124378	0.000130023	0.00842309	0.000101695	2.10029e-05	2.74277e-05	1968130	1844120	1508090	1238210	3881010	2642720	2372650	1503800	2320170	2015160	2633600	2673980	6168800	4880620	4554160	4647420	2084270	1702260	1351130	1554430
P17427	AP2A2_MOUSE	AP-2 complex subunit alpha-2	Ap2a2	22	-0.842897	-0.895956	-1.9205	-1.23678	0.104271	0.0773745	0.00218445	0.0205524	0.0715169	0.0524801	0.000884283	0.0125393	507615	510449	457503	498992	1164270	1268440	1240530	667561	1097030	853838	1168550	1270090	3165580	3224490	1155170	1196040	911535	737663	774426	766361
P17433	SPI1_MOUSE	Transcription factor PU.1	Spi1	4	0.230974	-0.301711	-0.337745	-0.73391	0.41575	0.185508	0.195545	0.0145369	0.350609	0.140832	0.153805	0.00850855	299218	287631	365264	405131	480780	570225	409135	573065	360036	400066	389719	337523	367618	399720	640108	400937	216542	218195	264469	346600
P17439	GLCM_MOUSE	Lysosomal acid glucosylceramidase	Gba	15	-1.05457	-1.40354	-1.83137	0.358766	0.00673559	0.00138532	0.000296189	0.22061	0.00289831	0.00048342	6.90801e-05	0.178251	1826260	1980310	1277680	1521490	2441480	3447820	3165090	2381960	2533150	2261610	2985690	1884700	7359780	7928240	4133900	5514820	7668140	6656790	8452520	7122370
P17563	SBP1_MOUSE	Methanethiol oxidase	Selenbp1	27	NA	1.91301	1.29238	0.902002	NA	0.0109611	0.0402143	0.192505	NA	0.00561729	0.026165	0.153246	1221700	1251400	646978	1304100	NA	NA	NA	NA	1456820	1390870	1334550	3706840	675378	919705	316343	211450	923431	337521	938366	1526010
P17665	COX7C_MOUSE	Cytochrome c oxidase subunit 7C, mitochondrial	Cox7c	3	-1.47627	NA	-1.25613	-3.26945	0.00430094	NA	0.00152621	5.58917e-05	0.00168717	NA	0.00056693	8.58325e-06	276993	344875	175318	313184	315795	114815	227442	359772	NA	NA	NA	NA	640303	799758	668848	576295	92164.1	NA	83684.1	39715.7
P17710;P17710-3;P17710-4	HXK1_MOUSE	Hexokinase-1	Hk1	35	0.350373	0.956583	-1.63042	-0.92466	0.244126	0.00286413	0.000211742	0.00285997	0.19	0.00114767	4.45816e-05	0.00129757	1343540	1372020	953131	1281530	5864730	5086370	4243250	4493020	8179380	7261280	7550480	9323110	4829090	4650020	3177830	3410540	2002260	1850120	2185210	1996750
P17710;P17710-3;P17710-4;Q91W97	HKDC1_MOUSE;HXK1_MOUSE	Hexokinase-1	Hk1;Hkdc1	2	0.674162	1.22141	-1.63195	-0.8459	0.0317486	0.00239452	0.000719595	0.0404549	0.0181412	0.000927479	0.000219171	0.0269342	333631	297083	169719	380837	1703190	1580930	1212480	1214220	1432390	2557560	2283570	2882580	653202	1001460	979509	1070270	403365	278647	784512	651315
P17742	PPIA_MOUSE	Peptidyl-prolyl cis-trans isomerase A	Ppia	14	-1.07031	-0.12659	-0.0907669	-0.377767	0.00260587	0.425446	0.632666	0.0361896	0.000917678	0.365288	0.583288	0.0237312	195953000	198207000	145024000	157704000	56065600	95756300	117104000	100173000	186245000	179938000	195840000	190343000	169655000	177334000	235961000	200181000	151231000	136112000	138419000	144173000
P17751;P17751-2	TPIS_MOUSE	Triosephosphate isomerase	Tpi1	22	0.178799	1.14006	0.767346	0.477918	0.554949	0.000342336	0.00202294	0.015861	0.492268	7.72682e-05	0.000804001	0.00938721	74141800	63246100	50349000	64934700	24392900	46518100	56723500	49728800	93083800	70884400	85755800	116082000	37111100	39137300	38039500	40508500	55340100	56394100	47540200	47387800
P17809	GTR1_MOUSE	Solute carrier family 2, facilitated glucose transporter member 1	Slc2a1	4	3.82646	3.6823	4.12735	2.36844	0.000371846	0.000744788	0.000408747	0.00816288	7.32725e-05	0.000220339	0.000104128	0.00438826	1885280	1745720	2254120	2364180	1434480	2559600	1703920	1282120	1748700	1570070	1604930	1618780	186287	55919.7	48554	436788	625289	649191	508019	665854
P17879;Q61696	HS71A_MOUSE;HS71B_MOUSE	Heat shock 70 kDa protein 1B	Hspa1a;Hspa1b	10	0.30811	2.83641	-0.482741	0.777703	0.369118	2.41881e-05	0.210435	0.015861	0.306019	1.34429e-06	0.166822	0.00938864	160842	99162.7	92884.6	196856	294791	221739	236227	175448	1305990	1328440	1785290	1273680	217935	230434	211518	119680	331454	309067	310327	304934
P17897	LYZ1_MOUSE	Lysozyme C-1	Lyz1	3	NA	NA	NA	NA	NA	NA	NA	NA	NA	NA	NA	NA	NA	NA	NA	NA	NA	NA	NA	NA	1863190	1464610	1689390	3116370	177404	NA	NA	NA	NA	NA	NA	NA
P17918	PCNA_MOUSE	Proliferating cell nuclear antigen	Pcna	17	2.24542	1.66436	1.20441	2.22996	1.85327e-05	0.000149338	0.00069981	9.81203e-06	8.70426e-07	2.45984e-05	0.000210839	5.36959e-07	30487900	26281100	34613400	37425400	50509200	67603900	78692600	73370900	46679300	52257200	61858600	37010800	16222100	15001400	11431800	16079700	68193200	63476200	71325600	58781300
P18052;P18052-2	PTPRA_MOUSE	Receptor-type tyrosine-protein phosphatase alpha	Ptpra	15	0.118598	-0.414885	-3.5517	-1.09575	0.722651	0.0808825	1.04065e-05	0.00100052	0.670572	0.0552417	4.62017e-07	0.000363757	206009	95511.2	129303	210424	2411280	2429800	2023080	1220730	1439420	1391430	1848050	1181730	2087280	2003010	1613330	1734520	936837	1013660	710274	721520
P18052;P18052-2;P49446-3	PTPRA_MOUSE;PTPRE_MOUSE	Receptor-type tyrosine-protein phosphatase alpha	Ptpra;Ptpre	2	-1.45212	-2.11751	-3.13653	-3.08141	0.00127681	0.000290305	3.20822e-06	2.87757e-06	0.000371704	6.21769e-05	5.23614e-08	2.93992e-08	153494	219546	194980	220049	643451	838072	467457	NA	617622	271710	456207	NA	1703160	2033250	1631690	1774940	209841	173087	185985	253589
P18155	MTDC_MOUSE	Bifunctional methylenetetrahydrofolate dehydrogenase/cyclohydrolase, mitochondrial	Mthfd2	12	2.55789	2.28135	2.57112	1.90638	0.00012624	0.000122023	5.39798e-05	0.000301713	1.72113e-05	1.83611e-05	6.2373e-06	8.19841e-05	4920100	4804360	5056260	5437740	6123870	7238010	3496230	4253380	4531510	5384580	4158410	4095190	588211	618498	1249530	1365710	2734790	3731620	3019680	3416210
P18181	CD48_MOUSE	CD48 antigen	Cd48	7	NA	NA	NA	-1.5286	NA	NA	NA	0.000751193	NA	NA	NA	0.000256467	NA	NA	NA	NA	NA	NA	NA	NA	NA	NA	NA	NA	3191930	3661320	2596180	1793150	1098990	781198	845864	939276
P18242	CATD_MOUSE	Cathepsin D	Ctsd	25	-0.981579	-2.32081	-4.16413	-2.52711	0.00508079	2.03233e-05	3.12874e-06	1.13766e-05	0.00206748	1.03935e-06	4.78445e-08	6.91515e-07	9265240	9719270	5173580	6463920	78540100	74662300	58369600	62320200	32879300	26325100	25284500	33591900	158544000	155181000	106178000	143959000	27611200	20758100	24155200	20582300
P18572;P18572-2	BASI_MOUSE	Basigin	Bsg	6	3.16735	4.91627	3.35457	4.5658	1.03448e-05	9.97489e-07	1.64245e-06	5.8802e-07	3.26087e-07	5.20285e-10	7.32384e-09	4.38696e-10	3920840	4011060	3762860	3738600	4573840	4135900	3413800	2144230	13257200	11197000	10868500	15076800	395546	291000	467201	444204	8395080	9090830	8901890	9490080
P18608	HMGN1_MOUSE	Non-histone chromosomal protein HMG-14	Hmgn1	2	NA	NA	NA	NA	NA	NA	NA	NA	NA	NA	NA	NA	NA	11670.5	120707	29843.1	NA	13923.1	NA	3203.34	NA	NA	NA	NA	21837.9	NA	NA	186584	20446.2	69518.7	19129.6	34328.8
P18653	KS6A1_MOUSE	Ribosomal protein S6 kinase alpha-1	Rps6ka1	15	-0.594201	-0.769792	0.205797	-0.279626	0.0424097	0.00184339	0.308295	0.130595	0.0254345	0.000678116	0.257012	0.0991644	1189650	1112300	1334760	1475730	510579	832735	986890	712932	618996	693136	805852	692302	1073620	1265290	1051760	1211070	1030430	872076	827625	931158
P18653;P18654	KS6A1_MOUSE;KS6A3_MOUSE	Ribosomal protein S6 kinase alpha-1	Rps6ka1;Rps6ka3	10	0.0142197	-0.236012	-0.2731	-0.280414	0.976276	0.566065	0.508351	0.505162	0.970149	0.510635	0.454934	0.453523	2494480	2689890	2954320	2855340	2297110	3213890	4637180	3865130	2855970	2919550	3474710	3060240	4545600	5169580	1690920	3590470	2902480	2138690	3324950	2741130
P18654	KS6A3_MOUSE	Ribosomal protein S6 kinase alpha-3	Rps6ka3	17	-1.20325	-0.744665	-1.20169	-1.64961	0.00217022	0.00182782	0.000331295	0.000557506	0.000727038	0.000669625	7.95699e-05	0.000178094	1054340	1211820	1194240	1402900	795264	1091430	1706360	1514530	1833910	1741670	1742050	1903390	2861400	3303810	2616030	2853390	783710	766945	1562140	672388
P18760	COF1_MOUSE	Cofilin-1	Cfl1	13	0.0426787	-0.01911	-0.85867	-0.411709	0.881464	0.937642	0.00399838	0.115536	0.856658	0.924395	0.00181005	0.0862635	25420500	26498800	27631600	23997100	47129400	41569900	57370000	51135000	56073500	44305700	48264200	57368500	46533200	61355700	38487800	53509500	40342700	26985300	38129100	37910500
P18760;P45591	COF1_MOUSE;COF2_MOUSE	Cofilin-1	Cfl1;Cfl2	3	-2.39202	-3.64595	-1.8127	-3.14171	8.75983e-05	3.24942e-06	0.00357484	5.32516e-05	1.02825e-05	2.84979e-08	0.0015892	8.04987e-06	107395000	111928000	30566200	45152900	49721700	31425600	32977100	68421900	22015800	21286300	14944900	21810500	181714000	190582000	286096000	314738000	51138500	21108900	22801000	17330100
P19001	K1C19_MOUSE	Keratin, type I cytoskeletal 19	Krt19	2	-2.38653	NA	-1.28159	NA	0.0101675	NA	0.131702	NA	0.00469417	NA	0.0990188	NA	839215	NA	123561	653626	551207	76984.4	164578	NA	NA	NA	162466	28761.8	1693520	677059	621727	1575780	NA	66866.1	NA	NA
P19096	FAS_MOUSE	Fatty acid synthase	Fasn	98	1.91859	1.92265	2.55999	2.64131	0.000399238	0.000259274	4.889e-05	3.41501e-05	8.13053e-05	5.32762e-05	5.3047e-06	4.27442e-06	13252200	12831300	14445400	14462900	5742450	10080600	11620800	9480000	9102180	9755060	11438500	8701780	3377960	3020430	1582810	2175900	15860700	12336800	15291300	15193000
P19157	GSTP1_MOUSE	Glutathione S-transferase P 1	Gstp1	11	-3.23645	-1.74029	0.517376	2.5093	0.0005124	0.00174662	0.0681467	2.03726e-05	0.000113704	0.000635585	0.0474305	1.85556e-06	1649530	1927830	1255550	1557930	427391	87030	75997.5	69939.8	375578	179652	525241	456822	1277640	1477010	939263	980663	7191980	4667010	6733610	6954190
P19182	IFRD1_MOUSE	Interferon-related developmental regulator 1	Ifrd1	10	NA	NA	NA	NA	NA	NA	NA	NA	NA	NA	NA	NA	1400440	1857420	849616	1230080	212441	298183	342125	328519	460160	672123	514591	339942	NA	NA	NA	118711	404937	816933	348915	622590
P19221	THRB_MOUSE	Prothrombin	F2	2	NA	NA	NA	NA	NA	NA	NA	NA	NA	NA	NA	NA	NA	NA	NA	NA	156131	26620	62311	50200.2	NA	NA	NA	NA	NA	NA	NA	68283	NA	NA	NA	NA
P19246	NFH_MOUSE	Neurofilament heavy polypeptide	Nefh	11	NA	NA	NA	NA	NA	NA	NA	NA	NA	NA	NA	NA	210968	185383	466744	301091	NA	NA	NA	NA	NA	NA	NA	NA	NA	NA	NA	NA	12092.8	NA	NA	NA
P19253	RL13A_MOUSE	60S ribosomal protein L13a	Rpl13a	21	0.0073016	-0.218948	1.24479	-0.0267939	0.979398	0.151286	9.92517e-05	0.882984	0.973811	0.112192	1.50282e-05	0.863756	36030900	40688900	31826700	31452200	10066700	16068200	17699500	17687700	14033800	13955700	13763300	13864400	15450600	13040000	15870800	17715400	15135400	16692100	13636800	12877300
P19426;P19426-2	NELFE_MOUSE	Negative elongation factor E	Nelfe	8	-0.124551	0.363825	1.22837	0.217677	0.698855	0.182032	0.00185329	0.40512	0.64477	0.137918	0.000721388	0.352649	1070550	1375250	998918	914787	349047	490293	530630	366722	591884	618774	632557	723002	375472	358360	503710	772230	539052	541769	560774	509319
P19536	COX5B_MOUSE	Cytochrome c oxidase subunit 5B, mitochondrial	Cox5b	5	-3.09804	-2.0771	-1.11823	-1.7258	9.8967e-06	1.22556e-05	0.000633899	7.32552e-05	2.78515e-07	3.45196e-07	0.000185942	1.27034e-05	4035910	5194360	3284720	4503850	735967	1737930	903451	1176140	2347100	2402050	1973950	2755210	7938060	9677020	9946970	10775300	2090150	2382420	3149630	3754710
P19783	COX41_MOUSE	Cytochrome c oxidase subunit 4 isoform 1, mitochondrial	Cox4i1	13	0.155257	-0.110953	-0.970281	0.136264	0.528375	0.516732	0.00057372	0.425581	0.464576	0.457538	0.000162951	0.372958	6563520	7846290	7779400	6948970	17496100	17556000	13779600	15664700	15721500	14658100	12703900	15024400	15835400	15323000	13995000	14514900	16681700	13553600	16548700	16250200
P19973;P19973-2	LSP1_MOUSE	Lymphocyte-specific protein 1	Lsp1	17	-0.543531	-2.26611	-0.652825	-3.00851	0.148586	9.81684e-05	0.0628241	1.13766e-05	0.106997	1.33056e-05	0.0432266	6.90692e-07	14407200	16629300	10003300	10350400	16802700	17447600	12503600	9658950	4583430	3748000	3997670	5922240	14525000	14841900	32397600	26299300	2328160	2294260	2740170	2545440
P20029	BIP_MOUSE	Endoplasmic reticulum chaperone BiP	Hspa5	44	0.188746	0.0644168	-0.389686	-0.811228	0.439453	0.681586	0.0265546	0.000391322	0.373439	0.633527	0.0163044	0.000113743	98338800	99670900	95181100	85754500	163770000	152573000	122398000	137968000	155147000	152839000	127351000	143730000	133898000	121109000	134822000	133237000	65988800	72127100	73934000	72436900
P20060	HEXB_MOUSE	Beta-hexosaminidase subunit beta	Hexb	18	-1.95405	-0.998828	-4.1892	-1.15597	0.00133156	0.0052223	4.61008e-06	0.00234608	0.00039119	0.00235448	1.0904e-07	0.00102222	667270	853931	488268	550127	5861980	2805260	2278580	2075810	6580690	5759370	5841620	6774320	14782500	14846900	7947710	11411800	5407790	5327260	4978310	4804850
P20065;P20065-2	TYB4_MOUSE	Thymosin beta-4	Tmsb4x	3	-0.204248	-1.3403	-1.91278	-1.68949	0.750799	0.00991669	0.0239642	0.00885944	0.703116	0.00496583	0.0145235	0.00481808	736799	785475	163086	1347760	3521910	766594	1756960	3170100	1055530	1278800	807138	782076	1576430	1288660	3837740	3861050	366085	584674	902560	1244450
P20108	PRDX3_MOUSE	Thioredoxin-dependent peroxide reductase, mitochondrial	Prdx3	9	0.808212	0.480086	0.793809	1.44401	0.0380384	0.15558	0.0291373	0.00194383	0.0224126	0.115788	0.0181418	0.000818241	6295010	6506760	5911770	6693910	6590300	8253850	5671180	5764550	6137020	5963190	4810240	5536940	5380440	5006520	2666070	2973730	11946600	10922400	8937500	8570390
P20152	VIME_MOUSE	Vimentin	Vim	57	-0.969293	-1.0314	-2.63698	-2.79973	0.00811845	0.000415189	3.08959e-06	1.93175e-05	0.00361695	0.000100226	3.91059e-08	1.71191e-06	59259800	53025100	59868400	66824400	194496000	268047000	217659000	119432000	189698000	170112000	246674000	209166000	338135000	355443000	418160000	463838000	39117300	88449600	48989200	48336900
P20444	KPCA_MOUSE	Protein kinase C alpha type	Prkca	2	NA	NA	NA	NA	NA	NA	NA	NA	NA	NA	NA	NA	NA	NA	NA	NA	40912.9	44952.6	33291.3	NA	NA	NA	NA	NA	NA	NA	NA	NA	35403.9	30869.9	41877	25244.4
P20491	FCERG_MOUSE	High affinity immunoglobulin epsilon receptor subunit gamma	Fcer1g	3	-0.616081	-2.23349	-1.24438	-2.05648	0.0230947	3.69723e-06	0.000189041	6.24798e-06	0.0124893	4.12357e-08	3.80511e-05	2.05212e-07	3292960	4143340	3175710	2753020	5776540	5788800	5038900	4240190	1902710	1673510	1749220	1935150	7286540	7511640	9564210	8561990	2065200	1599520	1989680	1953160
P20664	PRI1_MOUSE	DNA primase small subunit	Prim1	11	2.28688	1.75682	2.36112	2.01714	0.000322833	0.0035523	0.000443244	0.000881556	6.06765e-05	0.00148203	0.000116499	0.000312326	562731	425607	724391	580123	399739	608665	531257	664269	281162	525891	529853	325126	60190.6	88907.1	217646	144197	430752	570693	408518	393237
P20918	PLMN_MOUSE	Plasminogen	Plg	2	NA	NA	NA	NA	NA	NA	NA	NA	NA	NA	NA	NA	NA	NA	NA	NA	219468	60191.3	123273	183372	2880910	389482	172925	2136510	22446	NA	NA	NA	NA	103095	22093.5	107493
P20934	EVI2A_MOUSE	Protein EVI2A	Evi2a	2	-0.63448	-1.0679	-2.22887	-2.66675	0.225154	0.0301137	0.00043615	0.000221781	0.173008	0.0181536	0.000113561	5.51924e-05	40974.9	70269.3	87784.4	57119.5	90132.9	409292	197457	171249	202001	140118	203200	82280.2	219166	216372	562934	299679	43400.4	49530.3	26989.7	75235.5
P21107	TPM3_MOUSE	Tropomyosin alpha-3 chain	Tpm3	4	-0.0652486	-0.117391	0.347015	-0.30032	0.808794	0.467788	0.0740292	0.149905	0.771268	0.407126	0.0520702	0.11571	11968700	13267600	14509900	12001000	6741830	11759000	10421700	11319800	9671970	10099200	11003700	10342100	9648590	10790100	10006900	12233000	6384790	9144010	8069430	9993300
P21107-2	TPM3_MOUSE	Isoform 2 of Tropomyosin alpha-3 chain	Tpm3	16	-1.92762	-0.815689	-0.538351	-0.913843	2.69617e-05	0.000922473	0.00998769	0.000450163	1.68671e-06	0.000287647	0.0052901	0.000134938	26549900	26050200	30357700	24802000	7765640	11502900	12680400	10411300	23597600	21273600	25015600	28543600	35543800	38243200	44736100	46480500	20590900	22117700	18200700	22706100
P21107;P21107-2	TPM3_MOUSE	Tropomyosin alpha-3 chain	Tpm3	6	-1.53836	-0.499342	-0.890224	-0.822592	8.07528e-05	0.0124182	0.000707038	0.00084678	9.02883e-06	0.00652134	0.000213796	0.000297118	14560000	13406600	15729000	13294200	7459070	9968590	9640450	10012100	20041600	18060200	21503800	22841700	23423700	25177000	31507100	31433300	14322800	15143600	13680700	16940000
P21107;P21107-2;P58771-2	TPM1_MOUSE;TPM3_MOUSE	Tropomyosin alpha-3 chain	Tpm1;Tpm3	6	-2.07618	-0.953422	-0.308016	-0.837833	2.84052e-05	0.000233518	0.0900975	0.000995052	1.83925e-06	4.56715e-05	0.064857	0.000361015	32503900	31770000	38194800	35365300	6822320	12747600	11456100	11118800	23491200	22718500	23329400	27849400	40791000	41199000	49164900	48500200	20664100	27412100	21595900	26905100
P21107;P21107-2;P58771-2;Q6IRU2	TPM1_MOUSE;TPM3_MOUSE;TPM4_MOUSE	Tropomyosin alpha-3 chain	Tpm1;Tpm3;Tpm4	2	NA	NA	-0.989027	-1.26983	NA	NA	0.00283599	0.00223859	NA	NA	0.00121236	0.000968152	762330	764204	931555	474819	NA	442516	NA	321156	NA	NA	NA	NA	1339990	1344170	1510470	1721080	447983	1012050	466070	569374
P21126	UBL4A_MOUSE	Ubiquitin-like protein 4A	Ubl4a	8	-0.240713	-0.0557604	0.642018	0.512454	0.483612	0.710883	0.0036448	0.00683144	0.418976	0.66694	0.00162666	0.00356642	1165080	1219630	1238930	1341540	383070	606406	971132	956161	812526	829420	845763	823899	777566	766257	959438	817917	1099340	1154440	1089410	1215390
P21271;P21271-3;Q99104	MYO5A_MOUSE;MYO5B_MOUSE	Unconventional myosin-Vb	Myo5a;Myo5b	3	-0.422848	-0.491463	-2.12637	-0.10948	0.335041	0.217534	0.000477279	0.771144	0.27369	0.169422	0.000127601	0.735953	139434	119235	172712	156683	673722	327167	473836	501398	591438	388428	542308	451385	997516	931660	431025	468617	596313	585834	618401	562455
P21278;P21279;P30677	GNA11_MOUSE;GNA14_MOUSE;GNAQ_MOUSE	Guanine nucleotide-binding protein subunit alpha-11	Gna11;Gna14;Gnaq	2	-0.60297	-2.03416	-2.44707	-1.30166	0.0551711	5.25904e-05	0.000104937	4.50543e-05	0.0343888	4.9608e-06	1.62349e-05	6.29998e-06	227602	472454	422626	606246	2026830	1636180	1410840	1017760	595436	380454	690263	753677	2228030	2235810	2298740	2491080	946447	863025	1019020	803728
P21279	GNAQ_MOUSE	Guanine nucleotide-binding protein G(q) subunit alpha	Gnaq	8	0.018325	-0.898334	-2.85803	-0.523831	0.971875	0.0585241	0.000307302	0.263332	0.964667	0.0383891	7.24465e-05	0.217507	337724	192544	299459	171913	2426120	2007930	1633790	1260510	1105900	918203	947285	1084510	2592130	2937300	892945	1569970	1343490	840342	1450530	1328090
P21300	ALD1_MOUSE	Aldo-keto reductase family 1 member B7	Akr1b7	4	1.23868	-0.111106	NA	-0.224421	0.0312046	0.814832	NA	0.774139	0.0177651	0.783256	NA	0.738958	NA	NA	NA	115295	1454170	2047120	3260950	2646430	1043570	877579	953257	916358	541678	798834	NA	2113060	1697360	536964	1364320	347416
P21300;P45377	ALD1_MOUSE;ALD2_MOUSE	Aldo-keto reductase family 1 member B7	Akr1b7;Akr1b8	4	1.32906	-0.359082	-2.4918	-1.65331	0.00446005	0.127449	3.98534e-06	0.000152502	0.00176401	0.0925633	8.10599e-08	3.37866e-05	1284660	1190650	946659	1107490	8311400	14447300	28762600	19273100	5323540	4590920	7465240	4598570	6775950	7000600	5919390	6743690	2079880	2834370	1815130	1551110
P21435	GAG_MLVHO	Gag polyprotein	gag	9	3.21524	2.0537	2.80305	1.24255	4.01652e-05	0.000567474	0.000109398	0.00983956	3.21536e-06	0.000154448	1.72794e-05	0.00544613	12155600	11811200	9140000	7587940	16100000	17350400	12207600	9635750	7217500	7184630	6664730	5200170	1864110	849551	2749440	1153020	2745660	4493930	3295670	3319780
P21447	MDR1A_MOUSE	ATP-dependent translocase ABCB1	Abcb1a	2	NA	NA	NA	NA	NA	NA	NA	NA	NA	NA	NA	NA	NA	NA	NA	NA	NA	NA	NA	NA	NA	NA	NA	NA	820504	NA	NA	NA	NA	NA	15351.9	NA
P21460	CYTC_MOUSE	Cystatin-C	Cst3	7	1.72145	1.17726	-1.03444	-0.307493	9.44084e-05	0.000187858	0.0142418	0.147458	1.14891e-05	3.40155e-05	0.00797132	0.113616	291778	318032	612404	209493	2774760	2438830	1903510	1989970	1869950	1549440	1833200	1421260	664733	612748	687439	869714	585954	413738	651756	573292
P21550	ENOB_MOUSE	Beta-enolase	Eno3	14	1.88304	3.18229	2.93695	3.61456	0.000196255	1.12032e-05	3.98534e-06	9.76999e-06	3.24542e-05	3.00729e-07	7.9018e-08	5.25075e-07	916674	909581	887597	891133	272171	440739	564470	552452	1521310	900453	940145	1395520	90335.4	106684	145365	159333	1751180	1437950	872823	1992040
P21619	LMNB2_MOUSE	Lamin-B2	Lmnb2	37	0.159901	0.251623	-0.83806	0.463461	0.550671	0.121767	0.000794162	0.0116182	0.487741	0.0879349	0.000247579	0.00659119	1069290	1210900	1110010	1137920	2521040	2350700	1711660	2678110	2431070	2690270	2654850	2705060	2029840	2211360	2176140	2010630	2800150	2805240	2693940	2887740
P21855	CD72_MOUSE	B-cell differentiation antigen CD72	Cd72	7	0.0421221	0.38849	-0.965961	NA	0.922464	0.203694	0.00819704	NA	0.904923	0.156871	0.00422089	NA	284388	253947	222454	155158	783960	412320	475783	274560	767010	458913	759810	537968	586296	476294	467887	319697	NA	6317.91	NA	NA
P21956;P21956-2	MFGM_MOUSE	Lactadherin	Mfge8	9	0.815522	-0.209019	2.17964	-1.38064	0.0422944	0.670572	0.000100446	0.0562742	0.0253332	0.62135	1.5287e-05	0.0387451	2292120	2213820	1897330	1820380	675251	1119800	977512	570063	542572	582592	537967	187054	485568	424811	307386	770929	90191.2	160226	105616	614823
P21958	TAP1_MOUSE	Antigen peptide transporter 1	Tap1	10	-0.0239827	-0.539909	-2.11038	-1.74841	0.930221	0.0118321	0.000392133	9.54545e-05	0.915009	0.00615088	9.82993e-05	1.83847e-05	175433	312142	134503	96450.2	885317	740393	600944	605288	644983	475871	512026	472373	794057	649869	788374	699751	164893	NA	258401	222840
P21981	TGM2_MOUSE	Protein-glutamine gamma-glutamyltransferase 2	Tgm2	23	NA	-2.65805	NA	0.970831	NA	2.09316e-05	NA	0.0216683	NA	1.12769e-06	NA	0.0133104	NA	NA	NA	NA	107473	NA	NA	NA	1014750	596824	600080	1010580	5278000	4772880	3908180	5079070	4887310	14791400	10252400	8483020
P21995	EMB_MOUSE	Embigin	Emb	12	NA	NA	0.501469	NA	NA	NA	0.0469561	NA	NA	NA	0.0311978	NA	4700030	4130680	3965040	4130740	869991	NA	NA	NA	NA	NA	NA	NA	2541040	2281320	4203620	3876090	17081.2	NA	NA	NA
P22091	TAL1_MOUSE	T-cell acute lymphocytic leukemia protein 1 homolog	Tal1	3	NA	NA	NA	NA	NA	NA	NA	NA	NA	NA	NA	NA	132612	214175	242617	135582	NA	NA	18555.2	22478.5	50650.1	57864.3	65571.6	8843.54	NA	NA	NA	NA	145549	212278	121604	256149
P22315	HEMH_MOUSE	Ferrochelatase, mitochondrial	Fech	8	-1.72102	-0.08412	-0.916008	-0.637144	0.000201932	0.752768	0.00683517	0.0302533	3.37127e-05	0.712781	0.00340831	0.0193917	328686	484244	326305	392805	249704	253383	192890	187699	637830	634136	735376	937336	784131	923258	760798	544402	467472	567930	432831	390344
P22366	MYD88_MOUSE	Myeloid differentiation primary response protein MyD88	Myd88	7	-0.166954	0.392798	0.568347	0.111822	0.617639	0.0536709	0.0192856	0.610881	0.558565	0.0348506	0.0113179	0.564496	664446	571893	595694	735878	226933	409704	573655	428019	620202	622775	624127	578646	464125	485334	357711	497437	568171	478887	396688	443400
P22437	PGH1_MOUSE	Prostaglandin G/H synthase 1	Ptgs1	14	3.27033	NA	1.77997	-0.397416	2.15094e-05	NA	4.70053e-05	0.0752186	1.14381e-06	NA	4.97574e-06	0.0536116	2184880	2677420	2465840	2436550	8760940	3620850	7404140	9747170	90685.1	NA	NA	93575.6	703656	914341	627409	736824	533762	459388	595024	592447
P22682	CBL_MOUSE	E3 ubiquitin-protein ligase CBL	Cbl	18	-0.444637	-0.278767	0.510551	-0.570858	0.0894765	0.101438	0.0219275	0.009335	0.0599232	0.0716781	0.0131361	0.00511914	1369910	1446270	1820610	1560930	614144	898365	1036560	735244	965829	879036	966647	1063180	1134040	1168760	1015630	1194680	802047	618378	689915	840414
P22682;Q3TTA7	CBLB_MOUSE;CBL_MOUSE	E3 ubiquitin-protein ligase CBL	Cbl;Cblb	2	-0.129099	-0.652857	-0.0297063	-1.00368	0.809193	0.23387	0.954475	0.0940195	0.772111	0.184576	0.945218	0.0684361	306494	275328	350182	252575	286916	218619	422416	223381	151003	308386	167131	226695	494836	485355	297728	130185	175731	81961.7	229633	154849
P22892	AP1G1_MOUSE	AP-1 complex subunit gamma-1	Ap1g1	17	-0.333121	-0.702057	-0.258982	-0.498343	0.35598	0.0523272	0.435937	0.150829	0.292825	0.0339088	0.381508	0.116613	553182	495112	477710	530407	427780	501075	632695	436207	377648	382387	408916	464917	866747	835865	379816	599605	512817	422999	408541	410252
P22907;P22907-2	HEM3_MOUSE	Porphobilinogen deaminase	Hmbs	7	0.302185	1.11631	0.218513	1.09892	0.245198	0.000211446	0.377214	0.000268131	0.190927	3.95849e-05	0.324339	7.10311e-05	639545	589425	613736	965990	690778	579390	920678	801563	1321430	1264990	1507190	1477410	587485	563541	769730	558807	1064990	1292150	1374040	1377090
P23116	EIF3A_MOUSE	Eukaryotic translation initiation factor 3 subunit A	Eif3a	75	0.168965	0.536303	0.947358	0.65038	0.479392	0.00816771	0.000360216	0.00209353	0.414124	0.00396114	8.80637e-05	0.000893148	9207030	9577270	9015740	8815090	4205790	5819080	6576900	5332100	7272800	7991630	8075080	6904630	4405980	4337900	5786260	5502120	7360710	7461920	7419520	7713200
P23198	CBX3_MOUSE	Chromobox protein homolog 3	Cbx3	5	1.81083	1.03788	1.25647	1.5811	3.01846e-05	0.000219969	0.000182959	2.09438e-05	2.04219e-06	4.20394e-05	3.62158e-05	1.93167e-06	3098390	2894960	3846860	3142620	4849260	4610080	4595510	5156570	3002100	3205710	3047080	2853040	1241270	1313730	1726710	1401080	3893170	4369400	3812540	4186940
P23249	MOV10_MOUSE	Putative helicase MOV-10	Mov10	28	1.74696	1.77573	2.98749	NA	0.000317027	0.000521699	1.89724e-05	NA	5.93181e-05	0.000137279	1.3021e-06	NA	1256100	1329600	949818	1158560	440254	511789	586390	469846	568062	547002	692782	404985	183840	217797	115558	116442	NA	NA	NA	NA
P23298	KPCL_MOUSE	Protein kinase C eta type	Prkch	8	-1.00208	0.303794	-0.941239	-1.9838	0.0178152	0.156828	0.0232846	6.25997e-05	0.00921078	0.116776	0.01408	1.02179e-05	126971	219019	143863	316237	193336	296096	189942	102657	415633	482844	512900	522671	397896	438674	304997	372524	102063	63381.9	114787	96805.7
P23475	XRCC6_MOUSE	X-ray repair cross-complementing protein 6	Xrcc6	8	NA	NA	NA	NA	NA	NA	NA	NA	NA	NA	NA	NA	155175	219112	213064	145602	241997	333612	543302	438152	433820	358702	363439	321617	NA	NA	NA	NA	459495	820320	434691	723968
P23492	PNPH_MOUSE	Purine nucleoside phosphorylase	Pnp	16	-1.19047	-1.00827	-0.990209	-0.666278	0.0503039	0.061869	0.0573157	0.193043	0.030982	0.0409458	0.038958	0.153747	2068550	1667080	2209220	2254210	874887	1669930	3109620	2292320	1700810	2054350	3039910	2156570	6131550	7293150	1958480	3597340	3664330	2078660	2285950	2462940
P23506-2	PIMT_MOUSE	Isoform 2 of Protein-L-isoaspartate(D-aspartate) O-methyltransferase	Pcmt1	12	-1.58436	-0.0679291	-0.543748	-0.517346	0.000105242	0.671134	0.00848355	0.00952703	1.34078e-05	0.622163	0.00438815	0.0052497	1297420	1313130	1147440	1230350	464341	590560	725438	711308	1993310	1825810	1876750	1835180	1832680	2058930	1813210	1866060	1139510	1336040	1333280	1297520
P23591	FCL_MOUSE	GDP-L-fucose synthase	Gfus	10	-1.16089	-0.45168	-0.378371	0.0597704	0.00187579	0.0116869	0.0713523	0.741832	0.000606359	0.00605996	0.0499521	0.703483	2641030	2922480	1897910	2209660	973489	1438900	2180020	1278320	2708880	2374620	2395720	2408960	3394210	3122200	3271870	3154980	3816750	2671010	3349930	3245310
P23611	IRF8_MOUSE	Interferon regulatory factor 8	Irf8	9	1.42426	-0.0076388	-0.00827982	-0.395845	0.00183022	0.982259	0.977892	0.169866	0.000587454	0.978174	0.974479	0.133037	161496	126058	153494	98760.9	532878	324951	302302	323199	207239	121380	107035	151022	138354	84606.9	179875	172161	116661	78270	109627	106970
P23708;P23708-2	NFYA_MOUSE	Nuclear transcription factor Y subunit alpha	Nfya	2	0.742634	0.180642	0.398507	-0.0273678	0.0721407	0.654929	0.307097	0.946782	0.0467495	0.604753	0.255775	0.93746	148165	248681	183599	234657	182796	223867	327738	321033	133732	153759	217303	257715	116106	95528.4	200121	273953	174395	93737.1	169885	178951
P23780	BGAL_MOUSE	Beta-galactosidase	Glb1	15	-0.732674	-2.08541	-1.95579	-2.03311	0.0975066	0.000769382	0.00111044	0.000848331	0.0661169	0.000228924	0.000375673	0.000298144	711862	829807	690977	769720	1534130	2215910	1764880	1623840	853285	698338	756626	665690	4572520	4716260	2039270	1889460	818957	647801	722020	673617
P23906	IRF2_MOUSE	Interferon regulatory factor 2	Irf2	7	0.77927	0.828555	1.28646	-0.731947	0.00935776	0.00502979	0.000358613	0.00400539	0.00425081	0.00224772	8.74631e-05	0.00193026	460243	342263	472660	409839	274034	292809	277603	351289	373301	370554	327888	254119	208403	155157	145097	212451	97972.8	97855	112688	107549
P23949	TISD_MOUSE	mRNA decay activator protein ZFP36L2	Zfp36l2	5	0.253191	0.184777	0.566301	-0.244425	0.611003	0.687895	0.241165	0.595105	0.551518	0.640886	0.194877	0.547551	691288	628816	938374	527652	341264	640893	794741	546248	488650	523652	624029	637114	280888	265575	808098	871018	448285	441471	331595	353382
P24063	ITAL_MOUSE	Integrin alpha-L	Itgal	10	0.385842	-1.65839	0.0789127	NA	0.297167	0.00244069	0.784378	NA	0.238117	0.000948386	0.749554	NA	418578	414857	341439	429746	622576	383966	389918	666721	151076	113220	75222.4	212415	319056	272871	429498	637001	NA	NA	NA	55633.2
P24270	CATA_MOUSE	Catalase	Cat	34	-1.80584	-2.63472	-3.89392	-1.73534	0.000827442	0.000105585	1.28865e-05	0.00103151	0.000214924	1.47898e-05	6.6896e-07	0.000377173	2911960	2809470	2863460	3419790	10044800	15667900	14693500	11859100	7627190	7042600	8948060	7851250	64819600	65780100	39467000	27762800	14064200	14258200	12798000	12521300
P24288	BCAT1_MOUSE	Branched-chain-amino-acid aminotransferase, cytosolic	Bcat1	11	NA	NA	NA	NA	NA	NA	NA	NA	NA	NA	NA	NA	2157490	1932710	2663990	2558860	533926	1058550	1366020	1117720	2149080	2793540	2247500	1384320	NA	NA	NA	NA	1075380	1247600	1106490	955787
P24369	PPIB_MOUSE	Peptidyl-prolyl cis-trans isomerase B	Ppib	17	-0.12297	-0.28027	-0.969618	-0.924403	0.617047	0.115145	0.000377166	0.000385362	0.557794	0.0826257	9.32312e-05	0.000111671	7680850	7273280	7304430	7142120	14317100	14737000	11738000	12940600	13071900	14167000	12794400	12102700	16079900	15677700	13951200	14637100	7751310	7062730	7980010	7713650
P24452	CAPG_MOUSE	Macrophage-capping protein	Capg	15	-1.12238	-0.304516	-0.745737	-1.38098	0.00103575	0.0795785	0.00276801	2.76952e-05	0.000284196	0.0541936	0.00117686	3.12774e-06	67838800	71718000	52287200	54078600	33869000	49233300	60239400	51353100	97870600	82198900	88247700	100372000	94444900	93487700	126593000	119856000	38467600	37828300	39083300	42614900
P24527	LKHA4_MOUSE	Leukotriene A-4 hydrolase	Lta4h	26	-1.13524	-0.0682805	-0.42279	0.0794229	0.0152264	0.787191	0.123898	0.757563	0.0076494	0.752038	0.0925992	0.72041	1427520	1549350	1200500	1502560	446665	847266	1444330	1069280	2022880	1897080	2043120	1897730	2418040	2444290	1584350	1615970	2026420	2093390	2068580	1858280
P24547	IMDH2_MOUSE	Inosine-5'-monophosphate dehydrogenase 2	Impdh2	34	2.37027	1.92127	1.42307	2.7638	1.72817e-05	3.75777e-05	0.000196699	3.42215e-06	7.75524e-07	2.94986e-06	4.01597e-05	4.8176e-08	5523490	4494020	6126480	6192190	7466530	12006600	12878600	11880900	7817970	9986400	9654110	7176450	2135710	1824070	1928020	2892040	13871500	15093400	13365900	14044300
P24547;P50096	IMDH1_MOUSE;IMDH2_MOUSE	Inosine-5'-monophosphate dehydrogenase 2	Impdh1;Impdh2	3	2.09249	1.83608	1.52774	2.28789	2.87601e-05	5.99199e-05	0.000158276	8.13573e-06	1.88671e-06	6.3291e-06	2.97035e-05	3.65114e-07	6562290	5271330	7472790	6524470	7292270	10161400	10729900	10709100	8872740	9596440	9794470	6870620	2550380	2382690	1780850	2687410	10455900	11229300	10519500	11426100
P24604	TEC_MOUSE	Tyrosine-protein kinase Tec	Tec	4	NA	NA	NA	NA	NA	NA	NA	NA	NA	NA	NA	NA	NA	NA	NA	NA	63643.5	77498.5	104601	98559.1	44633.1	17115.2	37925.4	29373.1	73122.5	57380.8	NA	NA	126410	118880	86845.4	133314
P24638	PPAL_MOUSE	Lysosomal acid phosphatase	Acp2	10	-1.3009	-2.32581	-3.09241	-1.16151	0.00136027	2.06098e-05	2.69448e-05	0.000508776	0.000401472	1.09867e-06	2.1788e-06	0.000160215	375185	467210	178004	312552	1533070	1088330	1034450	839897	649134	429376	559852	708199	2318040	3367080	2821730	2726440	1412710	1130840	1281020	1013140
P24668	MPRD_MOUSE	Cation-dependent mannose-6-phosphate receptor	M6pr	9	1.12777	-0.00481985	-0.58904	-0.596151	0.0012756	0.981188	0.0114704	0.0116995	0.00037111	0.976922	0.00619108	0.00664842	4813970	4920170	4524380	4736810	17728800	17023800	15486900	13279500	7885500	7198970	7462430	8713460	8415750	8159980	6814960	6625880	4552210	4125330	5424530	4983880
P24788	CD11B_MOUSE	Cyclin-dependent kinase 11B	Cdk11b	18	1.42815	1.4335	0.558583	1.51772	0.000232263	0.00014074	0.0229941	8.71656e-05	4.02342e-05	2.24545e-05	0.0138865	1.62084e-05	436492	485322	403003	485026	859445	835390	881774	759897	1003660	949308	846089	794160	332611	378913	310758	260106	857494	1001940	805100	865632
P24860	CCNB1_MOUSE	G2/mitotic-specific cyclin-B1	Ccnb1	6	NA	NA	NA	NA	NA	NA	NA	NA	NA	NA	NA	NA	106869	55326.6	260223	174197	121410	204164	187783	160169	44026	73600.2	123338	55579.6	NA	NA	NA	NA	217226	212955	197303	140004
P25085;P25085-2	IL1RA_MOUSE	Interleukin-1 receptor antagonist protein	Il1rn	5	NA	NA	NA	NA	NA	NA	NA	NA	NA	NA	NA	NA	NA	NA	NA	NA	NA	NA	NA	NA	226562	110129	165596	139803	37025.2	51160.2	NA	NA	30529	6975.42	25093.2	36414.9
P25119	TNR1B_MOUSE	Tumor necrosis factor receptor superfamily member 1B	Tnfrsf1b	3	-1.0306	NA	NA	-0.422439	0.0610087	NA	NA	0.231835	0.0385379	NA	NA	0.188199	NA	NA	NA	NA	186454	144606	122717	41888.4	NA	NA	10898.7	4031.38	189448	161226	259766	336884	248470	103539	166689	170192
P25206	MCM3_MOUSE	DNA replication licensing factor MCM3	Mcm3	38	2.53893	1.39523	1.53874	1.29045	2.28519e-05	0.00122363	0.00107779	0.00109292	1.26883e-06	0.000409188	0.000362118	0.000403767	4199470	3672020	6053340	5085280	9042230	8928690	9814720	10083900	4825990	5148560	5123700	3577710	1394120	1124820	1832800	2766700	3999010	3961810	3899930	3943280
P25322	CCND1_MOUSE	G1/S-specific cyclin-D1	Ccnd1	5	NA	NA	NA	NA	NA	NA	NA	NA	NA	NA	NA	NA	428865	544494	403368	262612	331682	409452	590566	636335	220988	171254	106089	151162	NA	43219.7	NA	239512	NA	NA	NA	NA
P25425;P25425-10;P25425-11;P25425-12;P25425-2;P25425-3;P25425-4;P25425-5;P25425-6;P25425-7;P25425-8;P25425-9	PO2F1_MOUSE	POU domain, class 2, transcription factor 1	Pou2f1	6	0.232121	1.67168	1.92451	1.4292	0.500828	2.53531e-05	6.6327e-05	4.75129e-05	0.435731	1.44259e-06	8.40982e-06	6.7747e-06	323254	317538	431512	501743	68920.5	164489	114935	164766	321485	347964	357729	371135	105674	92559.6	95032.8	133084	244709	273610	292426	293318
P25444	RS2_MOUSE	40S ribosomal protein S2	Rps2	18	0.551068	0.456293	0.99899	0.676459	0.0282095	0.0104192	0.000188764	0.00312084	0.015781	0.00527786	3.79217e-05	0.00144333	58254800	59261300	57314300	56075300	33327200	44034400	51075300	45556400	41832900	43068500	44215800	46611100	28410900	26838200	31813000	35139500	52014400	50000000	41916400	42610300
P25446	TNR6_MOUSE	Tumor necrosis factor receptor superfamily member 6	Fas	3	NA	NA	NA	NA	NA	NA	NA	NA	NA	NA	NA	NA	NA	NA	NA	NA	197081	46567.1	89509.3	45479.4	NA	23585.8	16135	41280.9	32084.5	55998.9	NA	NA	NA	NA	NA	NA
P25799	NFKB1_MOUSE	Nuclear factor NF-kappa-B p105 subunit	Nfkb1	13	1.2695	0.922862	-0.320658	-0.447846	0.00128411	0.00640703	0.228948	0.102981	0.000374075	0.00298429	0.184029	0.0757978	305358	341957	305242	326281	825854	928159	1087510	1066390	694434	826649	799330	969794	536376	494043	311853	353538	284944	253258	322855	319180
P25911	LYN_MOUSE	Tyrosine-protein kinase Lyn	Lyn	3	0.48953	-0.244576	-0.527839	-1.47863	0.118725	0.326949	0.0535731	0.00218685	0.0827392	0.270735	0.0361655	0.000940418	604928	665627	755700	518106	1339940	1637100	1343490	936926	779183	761921	749605	1063640	1098040	1064220	696140	975941	236467	227803	543130	394933
P25911;P25911-2	LYN_MOUSE	Tyrosine-protein kinase Lyn	Lyn	17	1.0822	0.0481394	-0.542178	-0.552154	0.0103451	0.880932	0.125832	0.129032	0.00480372	0.858451	0.0942154	0.0978553	840573	915624	1005520	1251320	3821660	3008560	3345050	2373070	1667440	1481300	1593370	1756850	1946130	2052870	999444	1276380	1022210	688451	1247260	1094300
P25976;P25976-2	UBF1_MOUSE	Nucleolar transcription factor 1	Ubtf	32	0.881363	0.74563	0.89905	0.771266	0.0064876	0.00790235	0.00370429	0.0053854	0.002767	0.00381567	0.0016604	0.00271768	2679180	2754440	3297370	2903340	2809370	2801300	2719820	3306400	2735060	3066240	3036780	2559710	1257830	1269310	2042550	2127050	2770530	2526280	2617770	2760140
P26011	ITB7_MOUSE	Integrin beta-7	Itgb7	5	NA	2.05972	0.774108	NA	NA	0.0318938	0.483965	NA	NA	0.0193594	0.429826	NA	114115	197830	16385.6	56207.2	NA	NA	NA	NA	284262	78110.5	255676	169464	NA	12739.8	51557	105237	NA	NA	NA	NA
P26039	TLN1_MOUSE	Talin-1	Tln1	115	-1.89241	-0.674327	-1.66248	-2.323	2.33651e-05	0.00113562	1.63813e-05	2.75813e-06	1.33731e-06	0.000373531	1.01274e-06	2.23196e-08	7716980	7824500	6282330	6263120	4649720	6109110	7086440	6592310	15026800	14325600	15671200	15895300	21886500	22907800	23134900	24744900	4190250	4180330	4702920	4725460
P26039;Q71LX4	TLN1_MOUSE;TLN2_MOUSE	Talin-1	Tln1;Tln2	11	-1.88296	-0.786098	-1.72111	-2.34504	2.15094e-05	0.000509357	1.3131e-05	2.81495e-06	1.14521e-06	0.000132491	7.179e-07	2.45277e-08	4763940	4677060	3830840	3915530	3084350	4031830	4473430	4044510	9163960	8389230	9291580	9004940	13624200	13659700	16775700	15140900	2828190	2533270	2944650	2870310
P26040	EZRI_MOUSE	Ezrin	Ezr	22	0.0567255	-0.617572	-0.779244	-4.46	0.841931	0.00946274	0.00207744	0.000705995	0.809498	0.00470096	0.000832508	0.000237961	2993480	2792560	2986710	2712640	3548450	5279430	6586490	5860030	3171250	3239450	3473130	4207850	4356000	4468890	5338410	6731080	348851	44887.6	878116	189133
P26040;P26041;P26043	EZRI_MOUSE;MOES_MOUSE;RADI_MOUSE	Ezrin	Ezr;Msn;Rdx	6	-0.668291	-1.50974	-1.12634	-1.88357	0.0093834	2.03992e-05	0.000162026	7.27997e-06	0.00427151	1.05934e-06	3.05643e-05	2.88245e-07	26808500	23260300	21428400	19379100	28509100	29224200	35367100	33087500	19004500	17215800	19542300	20645100	54783500	44646800	51362600	57017100	13463600	11521300	14718900	14237900
P26041	MOES_MOUSE	Moesin	Msn	41	-0.687981	-1.37361	-1.31512	-1.68825	0.00664384	3.64468e-05	6.74833e-05	8.32163e-06	0.00284754	2.77887e-06	8.70035e-06	3.7976e-07	24804200	27583100	21074500	20490200	32885800	36604300	41175900	35866200	24083900	21681400	24905800	28640600	59093900	57354900	61881800	65825300	16535300	16833100	19134500	20174000
P26041;P26043	MOES_MOUSE;RADI_MOUSE	Moesin	Msn;Rdx	4	-0.695064	-1.42659	-1.18836	-1.71282	0.00669924	4.2018e-05	0.000157923	1.04505e-05	0.0028802	3.45517e-06	2.95454e-05	5.95647e-07	16702700	20609100	19455300	15876500	23067900	25706000	28187200	26414100	15521900	15514700	16595700	20229000	39947500	37819400	48511200	47615300	10921900	13528100	12979400	13263500
P26043	RADI_MOUSE	Radixin	Rdx	24	-0.306733	-0.431092	-0.114279	-0.15024	0.172658	0.0136648	0.481373	0.341742	0.126925	0.00729734	0.427151	0.291137	3114930	2891400	3276580	2930220	2405130	2569370	3201170	2700790	2644970	2701910	2775410	2554970	3282060	3411090	3760020	3348600	2619480	3112840	3037690	3221460
P26151	FCGR1_MOUSE	High affinity immunoglobulin gamma Fc receptor I	Fcgr1	11	0.892598	-0.587586	-1.00307	-0.0911743	0.0179222	0.0060802	0.00219204	0.73635	0.00927975	0.00280811	0.000890101	0.697029	509503	542579	821170	489052	3210100	1856550	2617230	1417870	890869	730173	803140	920596	1232040	1290570	1134190	1159650	1175010	1242300	1359710	709837
P26187	MGMT_MOUSE	Methylated-DNA--protein-cysteine methyltransferase	Mgmt	6	-0.161146	0.836315	NA	-1.11678	0.766181	0.158113	NA	0.0551629	0.721309	0.117942	NA	0.0378755	NA	NA	NA	NA	153534	144859	147120	163865	402629	241135	254501	442153	85210.8	94012.5	362585	320484	83116.8	69296.8	90689.2	71062.2
P26231	CTNA1_MOUSE	Catenin alpha-1	Ctnna1	8	-0.504032	-1.2709	-0.0870482	-0.838666	0.205441	0.00367031	0.725744	0.0084555	0.155321	0.00154432	0.682549	0.004576	263814	328249	291424	266941	106869	252793	281456	292568	142114	131463	206286	86792.5	242853	273023	319629	468679	143840	219523	154184	175525
P26323	FLI1_MOUSE	Friend leukemia integration 1 transcription factor	Fli1	13	0.485189	0.61426	-0.0569362	0.0874183	0.168985	0.0287487	0.865701	0.728552	0.124044	0.0172166	0.840872	0.688131	238952	286580	420905	434727	297423	491843	723933	557479	547520	693428	563583	510786	278403	400481	305693	499461	326221	325064	409207	438783
P26350	PTMA_MOUSE	Prothymosin alpha	Ptma	4	-0.922325	-0.393319	2.28333	0.727751	0.081697	0.414682	0.00091355	0.137445	0.0539831	0.355341	0.000296842	0.105147	287395000	226972000	257084000	226298000	19020100	22193600	33717700	39732700	35436700	42869300	50372100	45180300	31726000	27537000	104665000	92325600	68688700	84571900	93243200	96831200
P26369	U2AF2_MOUSE	Splicing factor U2AF 65 kDa subunit	U2af2	14	2.33968	1.66493	2.12466	2.22049	1.95267e-05	9.08149e-05	2.95062e-05	2.09438e-05	9.91992e-07	1.20171e-05	2.50557e-06	1.92528e-06	3400580	3453700	3503610	3828030	4171910	4716370	4049040	3775370	2906140	2811530	2871010	2653820	723691	1146380	851810	727539	4141730	3877380	3303990	3945670
P26443	DHE3_MOUSE	Glutamate dehydrogenase 1, mitochondrial	Glud1	35	5.13508e-05	-0.106212	-1.08252	-0.490409	0.999838	0.639316	0.00108616	0.0506169	0.999838	0.587832	0.000365353	0.0344571	6596970	6262900	5975420	5972590	15579300	13885600	11024300	13051100	13322300	13522400	13056300	13656300	16198000	16240000	11450000	11787900	10264200	9145740	8791940	9381930
P26450	P85A_MOUSE	Phosphatidylinositol 3-kinase regulatory subunit alpha	Pik3r1	15	-2.60969	-0.709547	-1.67122	-0.765369	0.000131425	0.00585298	6.12451e-05	0.00492373	1.8343e-05	0.00267976	7.44372e-06	0.00245114	372891	322523	365468	350021	83689.2	205298	299884	232954	749483	682694	763074	771127	1272370	1360400	1132270	937523	663934	587161	636696	773482
P26516	PSMD7_MOUSE	26S proteasome non-ATPase regulatory subunit 7	Psmd7	16	0.5232	0.812755	0.384106	0.596478	0.0617194	0.00162712	0.0679969	0.00928258	0.0391394	0.000587179	0.0472724	0.00508512	1335350	1345790	1335810	1457930	1134630	1574830	1960250	1544400	2028400	2082450	1975360	1921830	1141380	1264120	957554	1024780	1553780	1678020	1634860	1504940
P26638	SYSC_MOUSE	Serine--tRNA ligase, cytoplasmic	Sars1	32	0.506505	1.82563	1.29406	1.24823	0.114614	1.75957e-05	0.000680654	7.21951e-05	0.0795044	7.27826e-07	0.00020256	1.2413e-05	10251100	11943200	6134380	8833940	3036350	5917090	7101310	6214420	15003200	13986200	12407500	16231000	3934020	4039230	3416080	4042530	8587680	9430000	8494430	8660480
P26645	MARCS_MOUSE	Myristoylated alanine-rich C-kinase substrate	Marcks	9	-3.36974	NA	-2.46418	-2.53378	2.69617e-05	NA	0.000117384	0.000106142	1.68345e-06	NA	1.9344e-05	2.13249e-05	4473390	3425490	2789750	3040980	1855280	1393450	3068820	1403730	NA	NA	NA	NA	24423800	25665300	20335200	11255900	3007600	4381050	3005490	2753840
P26883	FKB1A_MOUSE	Peptidyl-prolyl cis-trans isomerase FKBP1A	Fkbp1a	7	0.850745	1.24563	0.753257	2.25211	0.0736203	0.0276463	0.0931352	0.000825981	0.0478623	0.0164049	0.0673867	0.000287176	24937800	32872400	25681700	21787600	17509400	32514500	31318600	35792000	52308100	21793500	42593600	55392300	14934200	10693500	11408300	38000900	102838000	56331400	86774800	59067100
P26954;P26955	IL3B2_MOUSE;IL3RB_MOUSE	Interleukin-3 receptor class 2 subunit beta	Csf2rb;Csf2rb2	2	NA	NA	NA	-1.88615	NA	NA	NA	0.00935996	NA	NA	NA	0.00513814	NA	35172.1	NA	20353.7	NA	NA	16039.4	10307.5	NA	NA	NA	NA	111579	149788	260179	79308	21499.5	20088.9	84258.4	45514.8
P27046	MA2A1_MOUSE	Alpha-mannosidase 2	Man2a1	24	0.476021	-0.736344	-0.655693	-1.44984	0.114311	0.0101568	0.0206909	0.000347477	0.0792069	0.00511515	0.0123071	9.89595e-05	493640	495859	429209	518698	1215100	1088600	924460	1069090	489546	509469	506578	467243	1070290	819678	605249	734601	270866	302078	319164	235404
P27048	RSMB_MOUSE	Small nuclear ribonucleoprotein-associated protein B	Snrpb	9	1.26225	0.977567	0.99976	1.13956	0.000793042	0.000424064	0.000489213	0.000485411	0.000203124	0.00010309	0.00013174	0.000151111	7509420	6498950	6342600	6637950	9768470	7850060	6616160	8819700	7557760	6989830	7590950	6942840	3388620	3173450	4495240	3176630	8942000	5849670	7875660	7490730
P27512;P27512-5	TNR5_MOUSE	Tumor necrosis factor receptor superfamily member 5	Cd40	4	NA	NA	NA	NA	NA	NA	NA	NA	NA	NA	NA	NA	400905	428541	390034	211391	762681	325458	342045	181753	52293	43227.5	52486	198476	NA	95307.6	NA	NA	NA	NA	NA	NA
P27546;P27546-2	MAP4_MOUSE	Microtubule-associated protein 4	Map4	31	-2.06265	-1.63746	-0.866937	-2.46	0.000163049	0.000233929	0.00776525	2.76952e-05	2.48961e-05	4.60782e-05	0.00395037	3.12192e-06	3002350	2929490	2784890	2436130	765844	1285270	1574900	1479210	1923870	1906380	1668360	1612150	4022700	3731430	7163180	7320590	726096	953511	963989	1107670
P27600	GNA12_MOUSE	Guanine nucleotide-binding protein subunit alpha-12	Gna12	3	-0.886828	NA	NA	-1.63133	0.0292063	NA	NA	0.00112637	0.0164386	NA	NA	0.000419536	NA	NA	NA	NA	100998	61620.7	77825	NA	NA	NA	NA	34036.6	171872	187966	105709	143472	51215.8	57304.3	57790.2	28017.6
P27601	GNA13_MOUSE	Guanine nucleotide-binding protein subunit alpha-13	Gna13	13	-0.725847	0.135198	-1.10155	0.15769	0.0678905	0.645057	0.00428412	0.585968	0.0436079	0.594209	0.0019585	0.537519	373290	273034	237593	295602	498699	470315	371203	242328	738299	596850	799366	850827	775194	817972	425327	649787	702207	693537	821613	592787
P27612	PLAP_MOUSE	Phospholipase A-2-activating protein	Plaa	31	-0.681151	0.331988	0.54539	0.551268	0.033124	0.097036	0.0157639	0.0147949	0.0190594	0.0680626	0.00896993	0.00867357	1525190	1518090	1292710	1520670	413267	693222	876125	638652	1267050	1262540	1400710	1560470	1024380	1186630	885853	1093810	1503640	1642110	1360410	1401500
P27641	XRCC5_MOUSE	X-ray repair cross-complementing protein 5	Xrcc5	12	NA	NA	NA	NA	NA	NA	NA	NA	NA	NA	NA	NA	131718	187170	177289	169536	183888	282938	463013	370872	375076	316092	281260	336145	NA	NA	NA	NA	448065	830629	452205	771947
P27659	RL3_MOUSE	60S ribosomal protein L3	Rpl3	32	0.754188	0.746669	1.22702	0.839919	0.0104595	0.00132093	0.000101913	0.000695111	0.00486877	0.000451962	1.55695e-05	0.000233371	30923300	32474700	30817900	31757700	16260500	24506000	28022500	25247900	24811800	25859900	25898300	23215800	15123500	14331900	12854700	14270800	25759900	22180100	24977700	24111400
P27661	H2AX_MOUSE	Histone H2AX	H2ax	3	0.0387671	0.302819	0.771463	-0.549314	0.900138	0.24242	0.0157639	0.0623638	0.878572	0.192387	0.00896997	0.0434338	27422000	34848700	31107200	35628100	18348300	20110700	17455500	22928000	24392900	22736800	28106500	27587800	14295400	22295500	27760200	17172700	14481900	10155200	15125400	12584500
P27661;Q64522	H2A2B_MOUSE;H2AX_MOUSE	Histone H2AX	H2ac21;H2ax	2	-1.01177	-1.17927	-1.28527	-1.818	0.123953	0.0783817	0.0697915	0.0150105	0.0869252	0.0532966	0.0486565	0.00881703	1249490000	2170940000	1002160000	1494290000	1808470000	1256930000	1587990000	2576020000	1651220000	1569560000	1705440000	2016410000	1493680000	2038950000	5132660000	11821500000	716124000	968778000	1104280000	1247490000
P27773	PDIA3_MOUSE	Protein disulfide-isomerase A3	Pdia3	53	-0.0458917	-0.185135	-0.484744	-0.304834	0.864156	0.215704	0.00976436	0.0550577	0.836879	0.167874	0.00515856	0.0377929	47952100	42832600	46001000	41394900	72817600	65802600	47922900	60846800	65435800	61274900	57084800	59257000	63848900	56961000	71809900	70425000	50898200	51628300	51108100	48982000
P27790	CENPB_MOUSE	Major centromere autoantigen B	Cenpb	4	NA	NA	NA	NA	NA	NA	NA	NA	NA	NA	NA	NA	26235.7	19133.4	31979.1	16659.8	126925	107517	126422	173927	99541.7	129176	152700	155139	22868.2	NA	NA	NA	134699	117349	93489	133270
P27808	MGAT1_MOUSE	Alpha-1,3-mannosyl-glycoprotein 2-beta-N-acetylglucosaminyltransferase	Mgat1	7	-0.299342	-1.13751	-1.25572	-0.589184	0.349806	0.00317555	0.00220562	0.0984582	0.286882	0.00129663	0.000897827	0.0720772	158644	178305	127067	160639	326804	278728	301009	309776	158615	182972	182147	200391	532537	468789	300817	286698	256182	169018	329918	259859
P27870	VAV_MOUSE	Proto-oncogene vav	Vav1	29	-0.0297116	-0.0866475	0.21604	-0.32336	0.934917	0.764364	0.476964	0.252568	0.921402	0.725929	0.422129	0.207708	3087380	3092710	2060970	2609190	1461400	2378780	3020930	2608110	2522370	2181160	2102480	2695980	2971960	2887920	1557130	2492200	2052560	1709100	1849030	1810500
P27870;Q9R0C8	VAV3_MOUSE;VAV_MOUSE	Proto-oncogene vav	Vav1;Vav3	2	2.64077	2.1281	0.779873	1.49076	0.00018175	0.000335872	0.10393	0.00454519	2.91863e-05	7.53014e-05	0.0762448	0.00223774	180374	89108.2	125314	210280	318503	542929	698246	634204	409629	328448	439048	403093	135347	75824.1	NA	60905.8	305262	164765	282633	216463
P28033;P28033-3	CEBPB_MOUSE	CCAAT/enhancer-binding protein beta	Cebpb	8	1.51222	1.14035	3.08547	1.81226	0.0387831	0.0240649	0.000123835	0.00320131	0.0229341	0.0139749	2.08422e-05	0.00148781	2211150	2623520	2825090	2073030	301266	634409	1182950	2035290	673527	678638	583118	799415	130375	259439	476404	479125	1001970	698898	1056690	1380200
P28063	PSB8_MOUSE	Proteasome subunit beta type-8	Psmb8	13	0.113281	-0.34359	-0.655024	-0.923414	0.739622	0.272228	0.0445207	0.0402975	0.689977	0.219377	0.0293208	0.0268141	1633800	1721720	1884390	1656000	2339340	2806840	3664470	3222300	1958400	2121270	2767550	2538210	3527900	3708680	1892040	2567750	1878120	766839	1878270	1573970
P28271	ACOC_MOUSE	Cytoplasmic aconitate hydratase	Aco1	37	-1.26064	0.408594	-0.181633	0.962149	0.00555366	0.179665	0.554695	0.0092138	0.00229792	0.135784	0.502107	0.00504046	1026770	838845	866951	1065300	275389	473294	618518	522334	1557620	1392260	1708740	1528730	1396090	1377720	692108	1155390	2323670	1755310	2353610	1999980
P28293	CATG_MOUSE	Cathepsin G	Ctsg	3	NA	NA	NA	NA	NA	NA	NA	NA	NA	NA	NA	NA	NA	NA	NA	NA	NA	NA	NA	NA	NA	NA	NA	NA	159056	160550	326427	451669	NA	NA	NA	NA
P28352	APEX1_MOUSE	DNA-(apurinic or apyrimidinic site) endonuclease	Apex1	18	0.753338	1.75038	2.28612	2.56299	0.0104797	2.57187e-05	8.13672e-06	4.30494e-06	0.00488475	1.47311e-06	3.12344e-07	8.79169e-08	15414700	17430100	15737700	13753100	4385030	5393150	5679800	6568900	12210300	11451100	11014900	12495400	2601020	3522260	3364020	4009600	18415100	16539800	20502500	20471400
P28474	ADHX_MOUSE	Alcohol dehydrogenase class-3	Adh5	10	0.831288	0.997044	0.2942	1.84698	0.0165962	0.00448759	0.307159	0.000142974	0.00846694	0.00196639	0.255946	3.11042e-05	3377500	3897770	3323470	4416550	4319140	5226730	6481300	6165790	6633300	5671630	6557090	7886020	3813410	3944770	2204910	3057440	13011700	9451660	9949040	11852600
P28574;P28574-2	MAX_MOUSE	Protein max	Max	7	-0.362114	0.181283	0.89133	1.05174	0.196	0.413573	0.00430608	0.00115367	0.146991	0.354312	0.00197439	0.000431235	2787390	2551960	3494300	2910780	1402000	1294080	1241610	1049250	1959350	1952390	2113100	1754530	1394680	1196840	2103790	2066950	3351770	3545560	2844140	3401530
P28650	PURA1_MOUSE	Adenylosuccinate synthetase isozyme 1	Adss1	20	-3.63813	-0.0388032	-3.62007	-3.60278	2.04596e-06	0.860118	1.64858e-05	1.24348e-05	8.22442e-09	0.833778	1.04437e-06	8.42955e-07	320892	385005	139823	232412	229531	217211	293596	271847	3101890	2978620	3301930	3744170	2960320	3383320	2549920	4177050	141754	342536	336868	261269
P28650;P46664	PURA1_MOUSE;PURA2_MOUSE	Adenylosuccinate synthetase isozyme 1	Adss1;Adss2	4	-1.6559	-1.14179	0.180464	-1.57288	0.00139847	0.0359279	0.627014	0.00497776	0.00041643	0.0222087	0.576931	0.00248275	1178710	975543	854011	877828	216064	257095	365590	275222	328702	522138	711420	244904	519177	628051	1354310	1391170	NA	338717	283880	250909
P28651	CAH8_MOUSE	Carbonic anhydrase-related protein	Ca8	4	NA	NA	NA	NA	NA	NA	NA	NA	NA	NA	NA	NA	NA	NA	NA	NA	NA	NA	NA	NA	NA	NA	NA	NA	NA	NA	NA	NA	225226	275849	233128	230541
P28656	NP1L1_MOUSE	Nucleosome assembly protein 1-like 1	Nap1l1	8	0.726946	1.30734	1.92722	1.46019	0.0131572	5.7493e-05	1.20427e-05	2.71817e-05	0.00641471	5.89059e-06	5.86026e-07	3.01915e-06	12864400	12961800	15310800	15109700	4322450	6257920	7941680	6854940	10251100	10468600	10741700	8745770	3389400	3868040	4108200	4118120	8887090	11332800	10345600	10383100
P28656;Q78ZA7	NP1L1_MOUSE;NP1L4_MOUSE	Nucleosome assembly protein 1-like 1	Nap1l1;Nap1l4	2	0.491769	1.14141	1.079	1.12333	0.0545406	0.000145369	0.000154004	8.20919e-05	0.0339543	2.35464e-05	2.83346e-05	1.47364e-05	6859480	6835270	6781100	7481150	3514100	4638640	5817910	5213350	7451860	8918250	8698750	7063630	3352780	3073510	3482560	3980600	6547450	7767440	7271550	7420410
P28658	ATX10_MOUSE	Ataxin-10	Atxn10	24	0.80907	0.48537	2.4095	2.46861	0.00877135	0.0328891	8.19957e-06	3.52054e-06	0.00395119	0.0200319	3.16346e-07	5.83934e-08	2181800	1766040	2467070	2318390	547683	705863	973775	732759	639655	576470	519357	763475	429299	358200	393296	538148	2305590	2199970	2383170	2188170
P28659-4	CELF1_MOUSE	Isoform 4 of CUGBP Elav-like family member 1	Celf1	11	1.61168	0.913464	1.96879	2.36778	5.4852e-05	0.000463827	1.00126e-05	5.01038e-06	5.03775e-06	0.000116182	4.32884e-07	1.23338e-07	2596220	3117800	2732990	2781310	2098910	2461300	2265820	2056950	1517100	1553760	1308590	1493880	667448	714844	719194	901817	4092340	3006260	3826240	4021620
P28659-4;Q9Z0H4;Q9Z0H4-2;Q9Z0H4-4;Q9Z0H4-5;Q9Z0H4-6;Q9Z0H4-7;Q9Z0H4-8;Q9Z0H4-9	CELF1_MOUSE;CELF2_MOUSE	Isoform 4 of CUGBP Elav-like family member 1	Celf1;Celf2	2	0.437346	-0.209014	0.62125	0.187998	0.22408	0.476313	0.0786622	0.530758	0.172012	0.416436	0.0556796	0.479702	1738280	1253320	1553310	2202620	2021540	1469150	1335840	1183340	885314	1067180	1099590	993143	1149700	660815	1200770	1724760	1475190	1197910	1195590	1082800
P28667	MRP_MOUSE	MARCKS-related protein	Marcksl1	3	-1.30933	-2.81169	1.65732	NA	0.00790572	6.91566e-05	4.09035e-05	NA	0.00350564	8.06609e-06	3.98091e-06	NA	4277820	3660170	4559560	4041180	680428	411906	987767	296574	220073	129911	153383	371836	1179430	1492690	1581140	1241250	NA	NA	NA	NA
P28700;P28704;P28704-2	RXRA_MOUSE;RXRB_MOUSE	Retinoic acid receptor RXR-alpha	Rxra;Rxrb	6	NA	NA	NA	NA	NA	NA	NA	NA	NA	NA	NA	NA	99605.1	96319.8	66205.4	126840	82065.7	36324.7	78687.6	55318.4	80456.9	69345.1	53994.3	52275.1	NA	29982.6	NA	NA	107892	77567.5	95536.8	80287.5
P28704;P28704-2	RXRB_MOUSE	Retinoic acid receptor RXR-beta	Rxrb	6	NA	NA	NA	NA	NA	NA	NA	NA	NA	NA	NA	NA	178084	103942	190000	78082.5	182612	108212	150526	96593.3	151543	177637	166459	163088	NA	NA	NA	NA	185609	247299	225694	167941
P28738;P33175;Q61768	KIF5A_MOUSE;KIF5C_MOUSE;KINH_MOUSE	Kinesin heavy chain isoform 5C	Kif5a;Kif5b;Kif5c	8	-0.662918	0.151746	-0.315826	-0.531598	0.00993341	0.447266	0.114775	0.00714075	0.00456344	0.387405	0.0852248	0.00376441	1052970	1337490	1104060	934699	848976	865004	944129	840322	1652060	1434560	1450770	2147270	1482760	1190270	1416320	1640150	969736	986585	895787	949503
P28740;P28740-1;P28740-2	KIF2A_MOUSE	Kinesin-like protein KIF2A	Kif2a	19	0.109386	0.927197	1.33812	1.32649	0.688614	0.00159927	0.000303984	0.000246727	0.633714	0.000575314	7.14503e-05	6.36789e-05	1199960	1323570	1256720	1415320	464363	553232	666699	576519	1063840	1060410	1022860	1082850	598338	639009	430190	491579	1333220	1356570	1148150	1341360
P28741	KIF3A_MOUSE	Kinesin-like protein KIF3A	Kif3a	15	-1.59218	-0.915499	-1.95107	0.979354	0.00243084	0.0692278	0.00306753	0.0266545	0.00084171	0.0463525	0.00132978	0.0167771	NA	91944	56435.3	64099.8	93560.6	82744.4	112421	77881.9	171104	128611	102566	247820	330378	361461	383015	134391	552667	499684	503224	587628
P28798	GRN_MOUSE	Progranulin	Grn	19	0.179472	-0.140148	-1.81811	-0.0513534	0.598323	0.597936	0.00475218	0.832916	0.538366	0.544585	0.00222315	0.805315	815580	1709790	358050	572123	4109640	2982070	2107400	2913730	3135380	2379940	1941600	2877150	1937200	2716330	2629690	3742660	2730130	2122470	2360790	2821670
P28867;P28867-2	KPCD_MOUSE	Protein kinase C delta type	Prkcd	26	-0.267443	0.474726	-1.34202	-0.245983	0.493633	0.225962	0.00684989	0.521586	0.428866	0.177107	0.00341906	0.470326	770646	661527	416755	601886	1022410	1172260	1589170	1377960	2423120	1863380	2071290	2924700	2286530	2159450	907991	1369940	1502240	977448	1270170	1447840
P29341	PABP1_MOUSE	Polyadenylate-binding protein 1	Pabpc1	40	0.482107	0.175477	0.614671	0.292165	0.0752807	0.403295	0.0189828	0.163318	0.0491279	0.344116	0.0111159	0.127104	17414400	17461500	21472500	17527400	14350900	18498000	19724600	16047800	15112400	15338400	15688100	13683500	10210100	9859490	14830800	16920200	14638800	14268400	14880600	15409400
P29351;P29351-2	PTN6_MOUSE	Tyrosine-protein phosphatase non-receptor type 6	Ptpn6	33	0.070265	0.640483	-0.170733	0.00334917	0.804937	0.00793865	0.42679	0.989334	0.766672	0.00383876	0.372841	0.987273	7305760	7319120	5886250	7650350	5845420	8896750	10103100	9443330	13813700	12231700	13394600	14684800	9495390	8825350	6787690	8136530	9018440	5777940	9204160	8296220
P29352	PTN22_MOUSE	Tyrosine-protein phosphatase non-receptor type 22	Ptpn22	4	-0.632443	1.85474	NA	NA	0.141476	0.000139136	NA	NA	0.101285	2.20935e-05	NA	NA	NA	NA	68992.2	96679.9	NA	28113.3	22326.9	49665.2	153885	178164	244372	171832	NA	53614.8	42593.1	52601.6	NA	NA	NA	6945.44
P29391	FRIL1_MOUSE	Ferritin light chain 1	Ftl1	5	-2.86261	-1.80411	-2.85652	-3.36069	3.81612e-06	1.75957e-05	3.98534e-06	7.38421e-06	4.31125e-08	6.82783e-07	7.8657e-08	3.03422e-07	12154300	10519500	7521220	8060510	7549280	11387000	11124800	8416900	23290200	22386800	18241200	22130900	69285300	56879300	77973300	84115000	5341770	4615810	10466900	7592270
P29391;P49945	FRIL1_MOUSE;FRIL2_MOUSE	Ferritin light chain 1	Ftl1;Ftl2	7	-2.89927	-1.2374	-2.89042	-2.74793	7.97444e-06	0.00013058	3.08959e-06	1.14062e-05	1.80445e-07	2.01565e-05	3.79953e-08	6.97636e-07	1955230	2083560	2285220	2542260	1539700	3135310	2572450	1960140	6597420	7215870	8427230	8259960	18075600	17716200	16981800	15677800	1816260	1926490	3378420	3032320
P29416	HEXA_MOUSE	Beta-hexosaminidase subunit alpha	Hexa	17	-1.41386	-1.304	-3.37997	-2.00751	0.00628722	0.00555028	4.10868e-05	0.000451159	0.00265644	0.00252543	4.00672e-06	0.000135664	1382550	1529470	856158	1030120	6763070	4839140	3723040	3704410	6030490	4539780	4953650	6147100	17661200	18664600	8797790	8895550	3466310	2658040	3210570	2862830
P29452	CASP1_MOUSE	Caspase-1	Casp1	21	-0.63643	-0.74413	-0.176759	-0.624463	0.0571702	0.00765612	0.423954	0.0129105	0.0357871	0.0036761	0.370035	0.00746126	1635260	1511040	1473860	1653400	728800	1197990	1552250	1309300	1233620	942053	1209830	1230760	2144320	2110530	1460260	1749620	1168730	1093250	1215050	1143680
P29594	CASP2_MOUSE	Caspase-2	Casp2	2	NA	NA	NA	NA	NA	NA	NA	NA	NA	NA	NA	NA	NA	33079.7	69175.3	113768	18603	47173.5	67357.1	66262.1	82645.4	56302.4	127306	146788	NA	NA	NA	NA	64113.9	74830.4	69307.3	106945
P29595	NEDD8_MOUSE	NEDD8	Nedd8	5	-2.26985	-1.06174	-0.0977197	-0.882617	0.000455732	0.000442706	0.659307	0.00175638	9.66232e-05	0.000109296	0.611373	0.000724369	4674670	4036950	3282580	3436750	475211	828410	725198	1917220	2134520	2123850	2130560	2141310	3803440	3213760	4897730	5558920	1978550	2469620	2137460	2363800
P29758	OAT_MOUSE	Ornithine aminotransferase, mitochondrial	Oat	21	1.22001	1.23716	0.751239	1.00168	0.000676199	4.63872e-05	0.00145328	0.000155635	0.000163225	4.05226e-06	0.000532021	3.49229e-05	7233070	6124680	7538360	7186450	10529600	12267300	7934660	9041090	10853700	11472800	10501400	10242700	4523840	4092800	4368490	4421570	8866280	8584470	8270000	7779220
P29788	VTNC_MOUSE	Vitronectin	Vtn	2	NA	NA	NA	NA	NA	NA	NA	NA	NA	NA	NA	NA	NA	NA	NA	NA	NA	NA	37189.5	NA	69580.1	NA	NA	78340.6	48244	NA	357893	164844	NA	NA	NA	NA
P30115	GSTA3_MOUSE	Glutathione S-transferase A3	Gsta3	8	NA	NA	NA	NA	NA	NA	NA	NA	NA	NA	NA	NA	NA	NA	NA	NA	NA	NA	44586.8	NA	NA	163703	NA	NA	625986	718657	882603	1918490	NA	NA	NA	NA
P30204	MSRE_MOUSE	Macrophage scavenger receptor types I and II	Msr1	16	1.91376	-0.556511	-2.57084	NA	5.48049e-05	0.00712226	8.47392e-06	NA	5.023e-06	0.00338341	3.44604e-07	NA	775099	581220	962086	736454	20830500	14626600	19399300	14007900	3365970	3031470	3531260	3305530	4231360	3898060	4895330	5804950	NA	NA	NA	NA
P30285	CDK4_MOUSE	Cyclin-dependent kinase 4	Cdk4	12	1.53048	1.84368	2.13654	1.82988	0.00217022	0.000438316	0.000205713	0.000529055	0.000727307	0.00010788	4.28536e-05	0.000167602	1714070	2278330	2274650	1920770	953087	1405260	2082760	1203420	1798710	1601350	2208630	1665640	368725	434006	369236	910013	2095490	1542990	1691000	1360250
P30355	AL5AP_MOUSE	Arachidonate 5-lipoxygenase-activating protein	Alox5ap	3	-1.75126	-3.55044	-3.0063	-2.94716	0.000721879	9.547e-06	2.17288e-05	7.1805e-05	0.000178308	2.07543e-07	1.61344e-06	1.22644e-05	4265080	2770140	2607690	3143020	5302400	6109400	10199500	9979670	2811630	2123710	2295240	2198750	32153000	32666500	16773600	27319000	4348670	1869720	4421910	3231760
P30412	PPIC_MOUSE	Peptidyl-prolyl cis-trans isomerase C	Ppic	5	NA	NA	NA	NA	NA	NA	NA	NA	NA	NA	NA	NA	NA	NA	NA	NA	NA	NA	NA	NA	346957	476646	544132	184215	NA	NA	NA	NA	380788	695494	468397	377228
P30415	NKTR_MOUSE	NK-tumor recognition protein	Nktr	3	0.432184	1.35504	1.3646	0.960194	0.130737	0.0012694	0.000711707	0.00227205	0.092453	0.000430252	0.000215941	0.000984369	157776	233058	167898	213544	93364.1	88832.9	104182	120300	255040	252513	182516	144991	56910.3	66853.1	108190	83689.6	127518	135611	162513	155705
P30416	FKBP4_MOUSE	Peptidyl-prolyl cis-trans isomerase FKBP4	Fkbp4	33	2.04262	2.02734	2.44999	2.16266	2.87657e-05	7.56097e-06	3.08831e-06	3.52054e-06	1.89255e-06	1.32924e-07	3.05358e-08	5.91687e-08	15660400	14081600	14290700	15905300	7825860	11875800	14692100	12593500	11816100	13319300	12999400	11096100	2635240	2544450	3056880	3298480	12836100	11139400	12469100	12961400
P30658	CBX2_MOUSE	Chromobox protein homolog 2	Cbx2	3	NA	NA	NA	NA	NA	NA	NA	NA	NA	NA	NA	NA	NA	42729.5	129776	76354.6	22677.5	21351.8	37687.9	32975.3	26960.2	30421.2	22161.7	19001.2	NA	NA	NA	NA	36038.8	NA	36980.9	31376.6
P30681	HMGB2_MOUSE	High mobility group protein B2	Hmgb2	9	0.637086	1.05266	1.56624	0.373565	0.0217131	0.000373705	5.06051e-05	0.0620376	0.0116348	8.71037e-05	5.62169e-06	0.0431714	56547400	54619900	57215700	58573300	23943100	29977500	34058700	34362600	41660200	45456800	45622900	43465200	16374700	17268700	25790800	22606500	25586600	22466800	25588600	26518400
P30681;P63158	HMGB1_MOUSE;HMGB2_MOUSE	High mobility group protein B2	Hmgb1;Hmgb2	4	-0.689959	-1.45988	0.388416	-0.724738	0.0445372	0.00566335	0.30076	0.0270498	0.0268714	0.00258223	0.249914	0.0170873	6442850	5966800	10415700	4224760	2853510	2532280	3129740	3979880	1514830	2659510	1151410	3061040	5413240	3377690	4688250	8061710	3430970	3361600	2761030	2484690
P30993	C5AR1_MOUSE	C5a anaphylatoxin chemotactic receptor 1	C5ar1	4	-2.00802	-5.50077	-2.32221	-9.17456	0.000579581	3.19299e-06	1.40348e-05	5.56468e-06	0.000133241	2.354e-08	7.91805e-07	1.55832e-07	3150800	4126380	4587490	3076300	6653810	6995070	4159750	2378110	756360	340689	268990	541812	20244300	20063000	19529100	17311900	118934	18424.8	11873	41532.5
P30999	CTND1_MOUSE	Catenin delta-1	Ctnnd1	2	1.27081	1.29575	1.12291	1.36139	0.0200397	0.00940308	0.0253677	0.0080073	0.0106086	0.00466777	0.0154551	0.00428655	632336	764944	998029	537071	414943	843735	1147020	1022470	730134	982940	909307	879585	204715	218085	449453	672455	643042	990388	829575	966545
P30999-2	CTND1_MOUSE	Isoform 2 of Catenin delta-1	Ctnnd1	2	2.44615	1.84022	1.36061	1.99882	0.00252015	0.016034	0.0579579	0.00928258	0.000880303	0.00880507	0.0394738	0.00508511	199417	187170	362596	204817	307685	513576	632500	586910	240548	345188	414771	407906	26669.7	118121	105826	220573	286121	351605	378924	432871
P30999;P30999-2	CTND1_MOUSE	Catenin delta-1	Ctnnd1	36	0.451435	0.522294	0.48737	0.512469	0.112852	0.00842357	0.0297	0.0113165	0.0780885	0.0041051	0.0185237	0.00639002	1757940	1744990	2352250	1921180	1226190	2089290	2366500	2181260	1989310	2136200	2298810	2191570	1373980	1182330	1672010	1561510	1874050	2102710	1785490	2152510
P31041	CD28_MOUSE	T-cell-specific surface glycoprotein CD28	Cd28	3	-4.32717	NA	-0.334279	0.292335	0.000114117	NA	0.275628	0.346396	1.50811e-05	NA	0.226626	0.295759	1097750	1105450	677440	741726	100404	85649.4	NA	19973.7	NA	NA	NA	48129.6	1463260	1303710	1174160	802627	1718300	1598940	1017980	1254100
P31230	AIMP1_MOUSE	Aminoacyl tRNA synthase complex-interacting multifunctional protein 1	Aimp1	19	0.687909	1.39486	1.00044	1.27911	0.0152454	7.90034e-05	0.000797097	0.000142974	0.00766779	9.9613e-06	0.000250623	3.11344e-05	3807410	3989060	4221750	3444900	2548740	3111950	3742000	3301460	5628720	5676490	5245720	5622330	1822570	1532640	2463580	2383910	5078990	4493570	4304930	4956600
P31266	SUH_MOUSE	Recombining binding protein suppressor of hairless	Rbpj	15	3.20635	3.04869	3.19301	0.939726	7.16814e-05	0.000184743	0.000135259	0.0673455	7.53751e-06	3.3142e-05	2.35417e-05	0.0473497	3186870	2845930	2708810	2868300	2676910	2903330	3421530	2893240	2946110	2832240	2620170	3048560	437868	410207	130481	504162	663479	701843	531728	566400
P31324	KAP3_MOUSE	cAMP-dependent protein kinase type II-beta regulatory subunit	Prkar2b	5	-0.587964	0.302588	-2.41289	-0.0576744	0.206888	0.49394	0.00191687	0.892535	0.15669	0.434332	0.000752551	0.875634	37889.3	14736.1	31170.7	55066.7	124739	139991	74905.7	118806	174918	219178	292279	208670	210876	243950	78318.1	216265	137925	142932	181535	184310
P31651	S6A12_MOUSE	Sodium- and chloride-dependent betaine transporter	Slc6a12	3	NA	NA	NA	NA	NA	NA	NA	NA	NA	NA	NA	NA	NA	NA	NA	NA	NA	NA	NA	NA	1849020	1023780	1616090	1331290	NA	NA	NA	NA	56599	13065.2	49309.7	132891
P31725	S10A9_MOUSE	Protein S100-A9	S100a9	3	NA	NA	NA	NA	NA	NA	NA	NA	NA	NA	NA	NA	NA	NA	NA	NA	NA	NA	NA	NA	NA	NA	NA	NA	805727	956556	3394600	6483470	NA	NA	NA	NA
P31750	AKT1_MOUSE	RAC-alpha serine/threonine-protein kinase	Akt1	14	-0.950277	-0.355075	-0.818031	-0.706029	0.00742442	0.0347993	0.0020671	0.0213783	0.00326115	0.0214157	0.000827562	0.013116	170162	192620	227851	226234	114980	184957	225707	255321	297857	314677	279921	310751	377474	340804	411932	355640	289905	149609	283923	190218
P31750;Q60823	AKT1_MOUSE;AKT2_MOUSE	RAC-alpha serine/threonine-protein kinase	Akt1;Akt2	2	NA	NA	NA	NA	NA	NA	NA	NA	NA	NA	NA	NA	NA	NA	NA	NA	16887.1	NA	48748.4	8274.07	21403.3	12945.9	1720.85	NA	44157.5	NA	NA	143747	26887.3	NA	5596.48	5533.66
P31786	ACBP_MOUSE	Acyl-CoA-binding protein	Dbi	5	-4.45624	-3.9278	0.193497	-1.86433	1.73793e-06	2.96766e-06	0.538467	4.01523e-05	3.24154e-09	2.10447e-08	0.486061	5.31461e-06	21691100	23028900	11085800	24345600	582677	621114	1078970	934493	1513850	827734	1192950	1389320	14046800	15726100	22301000	19411100	4823800	3512430	4627700	5898850
P31809	CEAM1_MOUSE	Carcinoembryonic antigen-related cell adhesion molecule 1	Ceacam1	3	NA	NA	NA	-0.599801	NA	NA	NA	0.308231	NA	NA	NA	0.258737	33248	NA	NA	NA	NA	7307.83	NA	NA	NA	NA	NA	18247.2	35356.2	40407.6	82643.7	95814.8	57260.7	13766.2	43666	55696.3
P31938	MP2K1_MOUSE	Dual specificity mitogen-activated protein kinase kinase 1	Map2k1	9	0.146562	0.576888	0.554852	-0.47698	0.697547	0.0446586	0.0729096	0.0901275	0.643165	0.0284161	0.0511696	0.0653813	3028740	3399410	2199760	2967100	1309480	2052110	3040850	2799570	3053640	3032490	3471890	3139980	1957980	2733470	1420650	2242090	1478560	1514430	1334480	1316290
P31938;Q63932	MP2K1_MOUSE;MP2K2_MOUSE	Dual specificity mitogen-activated protein kinase kinase 1	Map2k1;Map2k2	4	-0.871736	-0.52623	-0.240239	-0.854428	0.00352733	0.00789223	0.159767	0.000575924	0.00132937	0.00380886	0.122752	0.000185722	7314160	7145220	6324590	6261020	3319080	4559310	5318610	4723870	5851510	5551760	6705140	6177650	8345100	7561050	7784680	9831870	4073730	4769140	4657670	4259120
P31996	CD68_MOUSE	Macrosialin	Cd68	7	-2.19895	-3.03023	-3.4473	-2.56233	3.66328e-05	5.68948e-06	3.08831e-06	3.30406e-06	2.80383e-06	8.56103e-08	3.05289e-08	3.9416e-08	19567900	11120600	17678900	16030000	47028200	46978000	28880900	32374000	20570800	29264900	27183700	17677500	178200000	184033000	174629000	185955000	29440500	32615200	29712300	25553300
P32020	SCP2_MOUSE	Sterol carrier protein 2	Scp2	6	NA	NA	NA	NA	NA	NA	NA	NA	NA	NA	NA	NA	NA	NA	NA	105417	489204	583524	557768	373603	573514	773859	857287	495588	67010.7	35233.3	NA	NA	584283	275532	609332	402331
P32020;P32020-2	SCP2_MOUSE	Sterol carrier protein 2	Scp2	15	-1.26702	-0.86856	-2.18498	-1.43161	0.000604105	0.000847928	7.33974e-06	4.50543e-05	0.000140257	0.000259027	2.54336e-07	6.28872e-06	1939000	1837690	1814690	1588240	4087790	3486190	3010040	3189650	4745740	4543440	5048680	5145070	7935600	7176620	11082600	8261900	3009720	2896890	3251270	2968520
P32037	GTR3_MOUSE	Solute carrier family 2, facilitated glucose transporter member 3	Slc2a3	2	NA	NA	NA	NA	NA	NA	NA	NA	NA	NA	NA	NA	NA	NA	NA	18706.2	94015.1	155868	111444	86661.4	13734.7	20056.8	NA	18573.4	NA	NA	NA	NA	NA	NA	NA	NA
P32067	LA_MOUSE	Lupus La protein homolog	Ssb	27	1.56086	1.37967	1.27795	2.1538	4.95768e-05	2.06098e-05	4.39399e-05	3.39981e-06	4.31993e-06	1.09658e-06	4.40421e-06	4.19018e-08	5979670	5706890	5763380	5941090	6193710	7248950	8123990	7400650	6944260	6907270	6815230	6817930	2403850	2281000	2634670	2790110	10074000	11266000	11106600	10680700
P32233	DRG1_MOUSE	Developmentally-regulated GTP-binding protein 1	Drg1	18	1.25715	1.22272	1.58955	2.02655	0.00107395	0.000501438	0.00016414	2.83496e-05	0.00029815	0.000129108	3.11224e-05	3.25852e-06	2119560	2207080	2645850	2205510	1408970	2200170	2016040	1831770	2012310	1968600	1976210	1766780	715267	557014	1103290	894781	3455530	3104490	2939110	2957300
P32233;Q9QXB9	DRG1_MOUSE;DRG2_MOUSE	Developmentally-regulated GTP-binding protein 1	Drg1;Drg2	2	1.04023	1.43897	0.745319	1.83823	0.00275849	5.52795e-05	0.00851533	1.9768e-05	0.000988733	5.4757e-06	0.0044079	1.78864e-06	1638990	1803570	2173930	2397050	1965270	2010040	3320710	2799610	3439600	3421460	3753180	3373480	1399960	1220640	1033110	1303230	4948040	4057920	4146500	3885710
P32261	ANT3_MOUSE	Antithrombin-III	Serpinc1	5	-1.16981	NA	NA	NA	0.0106802	NA	NA	NA	0.00500401	NA	NA	NA	451034	NA	331589	NA	3059050	1584690	2094230	2032060	NA	83891.3	NA	NA	5108010	4272350	3168080	8655250	NA	NA	NA	NA
P32883-2	RASK_MOUSE	Isoform 2B of GTPase KRas	Kras	2	-0.206254	-1.29271	-2.50816	-2.61323	0.535304	0.000358672	1.63327e-05	8.52101e-06	0.471483	8.16335e-05	9.87943e-07	3.94546e-07	166461	212833	228450	155591	907403	1479160	732987	783225	460291	443087	420801	573781	904198	868941	1455880	1338350	153383	174570	219852	162493
P32921-2	SYWC_MOUSE	Isoform 2 of Tryptophan--tRNA ligase, cytoplasmic	Wars1	26	0.213442	1.69777	1.95119	1.35417	0.469608	4.63872e-05	6.72892e-05	6.6513e-05	0.403886	4.07055e-06	8.64923e-06	1.1159e-05	8123280	9788030	5447870	6067790	1434570	2250710	3086270	2264750	7387180	6391660	5427160	7308500	2087890	2156510	1733110	1792000	4846610	4603660	4718620	4873380
P33174	KIF4_MOUSE	Chromosome-associated kinesin KIF4	Kif4	23	2.7402	1.80099	2.43467	2.16548	0.00012143	0.00383154	0.0016974	0.000720574	1.63477e-05	0.00162533	0.000647712	0.000244103	304762	232816	678867	535116	527844	494628	531120	453562	225352	332656	382063	208631	47410.7	45622.5	98071.2	165264	324262	360913	326642	326022
P33175	KIF5A_MOUSE	Kinesin heavy chain isoform 5A	Kif5a	6	NA	NA	NA	NA	NA	NA	NA	NA	NA	NA	NA	NA	NA	NA	NA	NA	NA	23474.5	33451.7	NA	201427	213439	273067	185602	NA	NA	NA	NA	35671.1	50090.1	NA	60758.9
P33215	NEDD1_MOUSE	Protein NEDD1	Nedd1	2	0.492888	2.10739	1.23291	1.92107	0.271559	5.52795e-05	0.00455336	6.31279e-05	0.214552	5.46793e-06	0.00211072	1.03759e-05	107613	185593	229772	151128	44998.7	114342	177268	102723	276490	305472	308400	402159	83908.5	89098.6	53628.1	64784.4	215550	293105	274065	273748
P33609	DPOLA_MOUSE	DNA polymerase alpha catalytic subunit	Pola1	21	1.73574	1.23363	2.14608	1.45146	0.00213342	0.0189974	0.000992157	0.00694234	0.000707489	0.0106443	0.000327577	0.00364065	870714	626726	948527	963014	539625	559628	747534	743299	432071	564767	602205	367591	111771	121503	319008	350883	457634	643436	516910	487178
P33610	PRI2_MOUSE	DNA primase large subunit	Prim2	17	3.32158	2.74455	3.11377	2.80252	9.92959e-06	6.28519e-05	3.48487e-05	3.77893e-05	2.81809e-07	6.81985e-06	3.12139e-06	4.92584e-06	779759	634722	985815	1050930	789813	948968	1120650	1139520	584635	859576	856211	586162	90387.5	112472	63811.1	163450	560822	798154	815855	604128
P33611	DPOA2_MOUSE	DNA polymerase alpha subunit B	Pola2	8	1.96202	1.45696	2.07477	1.49948	6.58267e-05	0.000287667	7.07754e-05	0.000109739	6.77168e-06	6.14488e-05	9.26199e-06	2.21723e-05	809965	953656	1337810	1189010	698823	983632	1146820	1199580	749145	761209	928016	575075	248433	190995	275599	349239	657191	828673	659613	708987
P34022	RANG_MOUSE	Ran-specific GTPase-activating protein	Ranbp1	10	-0.1775	0.765437	0.8965	0.857615	0.640212	0.0193834	0.0109987	0.0112931	0.582996	0.0109155	0.00590238	0.00637471	14885900	17313800	16595800	15518000	4912760	6860120	10593800	10074800	16604700	15955300	16084000	15917100	6626710	6172820	13938000	11751300	15780000	15505200	15257800	16309500
P34152;P34152-4	FAK1_MOUSE	Focal adhesion kinase 1	Ptk2	12	NA	NA	NA	NA	NA	NA	NA	NA	NA	NA	NA	NA	158872	117254	141128	90370.6	147868	230771	323365	204176	556146	511089	589338	560569	NA	NA	17014.8	NA	155335	208487	142512	198821
P34884	MIF_MOUSE	Macrophage migration inhibitory factor	Mif	5	0.288685	3.26028	1.34929	3.1351	0.324506	5.11786e-06	0.000302462	3.86438e-05	0.263357	7.15921e-08	7.10124e-05	5.07835e-06	53844600	56695300	44780200	51953000	30524100	21083000	27576100	22500100	229939000	196991000	181773000	266280000	17630300	27856300	20198400	20723700	216941000	89957400	206789000	252756000
P34902	IL2RG_MOUSE	Cytokine receptor common subunit gamma	Il2rg	4	-0.414842	0.459816	-0.659936	0.411106	0.444638	0.331999	0.28846	0.388289	0.379113	0.275829	0.238408	0.336748	32324.9	24474.9	94390.6	43628.5	71897.3	74454.6	38678.7	32159	98391.8	77724.6	101616	121579	90238.5	131951	54175	35484.2	116570	84299.9	71253.6	91609.9
P34960	MMP12_MOUSE	Macrophage metalloelastase	Mmp12	6	-4.21232	NA	NA	NA	0.000553573	NA	NA	NA	0.000125683	NA	NA	NA	NA	NA	NA	NA	48735.3	610038	69333.9	53394.3	NA	NA	NA	NA	2701290	2664010	1570540	1266580	NA	NA	NA	NA
P35123	UBP4_MOUSE	Ubiquitin carboxyl-terminal hydrolase 4	Usp4	16	-0.142153	0.747982	0.0972319	0.0182371	0.682582	0.00230532	0.620841	0.924909	0.62703	0.000884215	0.57113	0.912187	350859	302978	348667	369479	162929	297208	416810	366496	630250	517660	591100	584687	373059	330464	275463	356249	369670	312628	304683	317601
P35123;Q8R5H1;Q8R5H1-5	UBP15_MOUSE;UBP4_MOUSE	Ubiquitin carboxyl-terminal hydrolase 4	Usp15;Usp4	2	2.36551	2.99864	0.0689973	2.52277	0.000454136	0.000146035	0.887493	0.000382781	9.59394e-05	2.3741e-05	0.867706	0.000110536	130767	198109	193334	120636	746117	568687	904978	948635	1406780	1265150	1431900	1089820	190875	225497	66609.1	198997	909364	740961	1073240	756250
P35235-1	PTN11_MOUSE	Isoform 2 of Tyrosine-protein phosphatase non-receptor type 11	Ptpn11	23	-0.156215	1.06448	0.285807	0.813787	0.606153	0.00299216	0.312161	0.0121019	0.546678	0.00120874	0.260598	0.00690916	563134	701831	693800	697395	405513	496958	552507	529380	1371100	1069550	1346220	1156960	775223	583477	386294	576911	1000840	784216	1069650	1000280
P35276	RAB3D_MOUSE	Ras-related protein Rab-3D	Rab3d	2	-0.0708015	-1.32269	-2.548	-2.36168	0.831941	0.0013767	0.000355273	0.00119514	0.798245	0.000479113	8.65108e-05	0.000451263	NA	65586.2	126297	70215.2	436965	541956	433128	492731	193923	204226	215717	235201	747154	572575	347495	458644	176346	NA	72184.9	71603.1
P35278	RAB5C_MOUSE	Ras-related protein Rab-5C	Rab5c	5	-1.14775	-1.71314	-1.56215	-2.0011	0.00108879	3.64468e-05	5.87836e-05	1.44698e-05	0.000303925	2.77234e-06	7.0317e-06	1.06859e-06	8891370	7630660	7694380	6660060	11844300	11039700	9912250	8905900	6971570	7256900	7351160	8875780	25630600	23437100	19330100	27397500	6249860	5962800	5629790	5010830
P35278;P61021;Q9CQD1	RAB5A_MOUSE;RAB5B_MOUSE;RAB5C_MOUSE	Ras-related protein Rab-5C	Rab5a;Rab5b;Rab5c	2	-0.0835934	-1.11563	-1.20988	-1.08253	0.784572	0.00163413	0.00109078	0.00247216	0.741457	0.000590325	0.00036733	0.00108792	2021090	1827220	1818890	1791270	4217050	4408670	4302900	3573630	2080770	2041450	2358170	2184500	5757040	5317480	3385430	3924780	2423910	1787220	1979940	2031830
P35279;P35279-2	RAB6A_MOUSE	Ras-related protein Rab-6A	Rab6a	7	-0.532514	-0.297777	-0.641689	-0.583983	0.0312842	0.0763574	0.0031847	0.00335353	0.0178283	0.0516603	0.0013923	0.00157167	4501540	4239590	3560950	3573010	4187810	5044530	4332430	3777310	5297210	5119100	5221740	6356600	6464980	6272880	6187430	6832500	4289740	4271960	4043240	3915870
P35279;P35279-2;P61294	RAB6A_MOUSE;RAB6B_MOUSE	Ras-related protein Rab-6A	Rab6a;Rab6b	5	1.34608	0.80967	0.263974	0.949275	0.0038814	0.0415891	0.484631	0.0321825	0.0014916	0.0262507	0.430597	0.020805	2031490	1636170	1819160	2276320	4255150	4113310	4347860	3804460	3084840	2888480	3019350	3273180	2715880	2024800	998186	1418120	3886890	3464780	2984340	2323290
P35282	RAB21_MOUSE	Ras-related protein Rab-21	Rab21	8	-1.0002	-0.450651	-1.10454	-1.19399	0.00279764	0.0420812	0.000725795	0.0002609	0.00100804	0.0265931	0.000221481	6.88686e-05	1911370	1881660	1345080	1677860	2209010	1799190	1747250	1635220	2503740	2842050	3091220	3177540	4588820	3716480	3186240	3770310	1760010	1587330	1605830	1436940
P35283	RAB12_MOUSE	Ras-related protein Rab-12	Rab12	2	0.461867	-0.104927	-0.113177	-1.31781	0.360279	0.812317	0.794661	0.00935996	0.297115	0.780377	0.760921	0.00513778	194155	138283	154597	138526	362682	288073	182094	154174	146820	139548	210143	180334	266425	197097	79351.4	215912	60006.7	77762.6	63915.9	69665.8
P35285	RB22A_MOUSE	Ras-related protein Rab-22A	Rab22a	4	0.813379	-0.82554	-1.23931	-0.122387	0.0793176	0.128544	0.0119044	0.760694	0.0521394	0.0933826	0.00646224	0.724105	86496.9	147736	140787	102696	454093	749917	513928	323959	193590	84194.1	169726	277801	446802	253283	NA	197392	357798	188405	238771	256731
P35285;Q921E2	RAB31_MOUSE;RB22A_MOUSE	Ras-related protein Rab-22A	Rab22a;Rab31	2	1.76293	1.7157	-0.529294	1.426	0.00417659	0.00263434	0.30917	0.00750726	0.00162716	0.0010373	0.257862	0.00399458	706204	614650	1534020	767447	6947830	3916410	3173210	3536190	4450170	3923640	4281850	4865290	1362480	2237240	1353490	627011	3814560	3422360	2748160	3252040
P35288	RAB23_MOUSE	Ras-related protein Rab-23	Rab23	2	NA	NA	NA	NA	NA	NA	NA	NA	NA	NA	NA	NA	NA	27111	17626.2	NA	21656	29978.6	12996.6	22460.9	30874	45091.9	24314.9	29509.9	NA	NA	NA	NA	20620.9	NA	18419	22523.7
P35290	RAB24_MOUSE	Ras-related protein Rab-24	Rab24	6	0.423726	0.492675	0.274446	0.606558	0.353621	0.281172	0.72407	0.196282	0.290616	0.227755	0.680552	0.15655	267147	74793.3	NA	284186	198641	169212	225085	206518	265331	193267	213483	220376	238294	181343	77595.1	NA	208034	245153	266128	186012
P35293	RAB18_MOUSE	Ras-related protein Rab-18	Rab18	11	0.0685451	0.222532	-0.469568	-0.385918	0.822853	0.331539	0.0764148	0.118579	0.788117	0.275321	0.0538666	0.08903	2353480	1697250	2022640	2207740	3490430	3213330	3196280	2318220	3462230	3542730	3588230	3901290	3764840	2934210	2182090	3214430	2100330	2480630	2195700	2000960
P35294	RAB19_MOUSE	Ras-related protein Rab-19	Rab19	2	NA	NA	NA	NA	NA	NA	NA	NA	NA	NA	NA	NA	NA	NA	NA	NA	NA	NA	NA	NA	NA	NA	NA	NA	46143.1	65875.5	NA	NA	NA	NA	28520.2	1406.61
P35295	RAB20_MOUSE	Ras-related protein Rab-20	Rab20	4	NA	NA	NA	NA	NA	NA	NA	NA	NA	NA	NA	NA	101137	69851	30286.1	80406	20300	66478.9	52270.2	11269.4	31033.6	12559.7	NA	32032.7	NA	NA	NA	NA	18211.3	28946.6	24812.2	39937.3
P35329	CD22_MOUSE	B-cell receptor CD22	Cd22	4	NA	NA	NA	NA	NA	NA	NA	NA	NA	NA	NA	NA	NA	NA	NA	NA	NA	NA	NA	NA	NA	NA	NA	NA	NA	NA	NA	NA	57692	29734.2	46425.1	68328.7
P35330	ICAM2_MOUSE	Intercellular adhesion molecule 2	Icam2	3	1.55933	-1.24314	1.12587	1.32561	0.0345815	0.0747063	0.110248	0.0347657	0.0200558	0.0504444	0.0815071	0.0226856	169709	174134	386897	369467	552231	511719	274327	188818	56250.8	NA	54093.4	48927.5	76726.2	71621.7	NA	314942	340908	250688	281374	311098
P35456	UPAR_MOUSE	Urokinase plasminogen activator surface receptor	Plaur	3	1.82057	0.168127	-1.60348	-3.08709	0.000201932	0.666257	0.0015579	5.67119e-05	3.37513e-05	0.616382	0.000582548	8.79612e-06	98183.7	201161	239626	218334	2814590	1875040	1595120	1680790	908957	343108	611900	998033	430921	504442	700824	670469	32477.3	94521.4	60367.9	93527.4
P35486	ODPA_MOUSE	Pyruvate dehydrogenase E1 component subunit alpha, somatic form, mitochondrial	Pdha1	22	0.184493	0.60084	-0.185722	0.691433	0.625581	0.0919587	0.586509	0.11075	0.567174	0.0639365	0.535213	0.0821034	2560840	2595100	2552120	2578420	3965940	3438560	2867180	3274080	5171060	4748850	4607110	4866850	4163050	4332350	2131290	2247230	4228040	4172960	7960050	3598290
P35492	HUTH_MOUSE	Histidine ammonia-lyase	Hal	7	NA	NA	NA	NA	NA	NA	NA	NA	NA	NA	NA	NA	NA	NA	NA	NA	40494.2	28573.1	76117.9	45160.9	NA	NA	88586.8	NA	NA	NA	NA	NA	NA	NA	NA	NA
P35550	FBRL_MOUSE	rRNA 2'-O-methyltransferase fibrillarin	Fbl	12	1.96492	1.46759	1.7763	1.82339	4.25231e-05	2.71577e-05	1.14136e-05	7.16447e-06	3.48497e-06	1.69415e-06	5.33282e-07	2.73203e-07	8964400	9810890	8805860	8580760	11728100	10737400	7897370	11876800	8347870	8353630	7279310	8047290	2559940	2346780	3089230	3115120	9391150	9590550	9376430	9146970
P35550;Q80WS3	FBLL1_MOUSE;FBRL_MOUSE	rRNA 2'-O-methyltransferase fibrillarin	Fbl;Fbll1	2	2.36666	1.90236	2.39187	2.22492	4.02592e-05	6.19401e-05	1.91668e-05	2.1104e-05	3.23053e-06	6.67407e-06	1.32699e-06	1.95815e-06	7527000	6987370	7209940	8144640	7200190	8056170	5586420	9372600	5401020	6213830	5938440	5734170	1745300	1718780	1052390	1533860	6961210	6696300	6367160	6688290
P35564	CALX_MOUSE	Calnexin	Canx	34	0.322527	0.159265	-1.48983	-0.415974	0.222731	0.396143	5.23766e-05	0.0411439	0.170511	0.336834	5.93019e-06	0.0274397	3303280	3227130	3440400	3142110	13480600	12747200	10014600	10650700	11304500	12357900	9995480	11524900	9786830	10655500	8325150	9840320	6251990	6345200	7735610	7483350
P35585	AP1M1_MOUSE	AP-1 complex subunit mu-1	Ap1m1	19	-0.362595	0.0666016	-0.310953	-0.266909	0.277252	0.823458	0.313533	0.360054	0.219682	0.793104	0.261805	0.309192	1450670	1130090	1072500	1348030	935352	1278380	1521390	1185890	1637990	1653670	1865720	1858720	2133870	2051450	1155140	1300260	1322400	1254170	1348170	1218330
P35601;P35601-2	RFC1_MOUSE	Replication factor C subunit 1	Rfc1	29	1.46364	1.53703	1.5574	1.61794	0.000946992	0.000925596	0.000811522	0.000569198	0.000252819	0.000289402	0.000256767	0.000183122	857055	786819	1078410	861591	722960	891723	866030	907743	888623	1075530	1097740	776240	224534	223524	377220	516299	780426	1099100	955405	920184
P35700	PRDX1_MOUSE	Peroxiredoxin-1	Prdx1	17	-1.80409	-1.31389	-1.98954	-0.996011	0.000347473	0.000627627	6.12451e-05	0.00397047	6.72613e-05	0.00017678	7.40999e-06	0.00190968	113113000	111476000	108074000	112345000	80813900	131386000	182783000	140831000	193618000	180022000	220283000	201263000	586827000	546174000	380135000	387643000	250220000	175833000	237461000	234814000
P35761;P35761-2	TTK_MOUSE	Dual specificity protein kinase TTK	Ttk	8	NA	NA	NA	NA	NA	NA	NA	NA	NA	NA	NA	NA	NA	28008.2	316935	153423	91873.5	199819	245298	232459	46378.6	66716.4	108759	47964.8	NA	NA	NA	89988.5	101696	118307	125040	121770
P35821	PTN1_MOUSE	Tyrosine-protein phosphatase non-receptor type 1	Ptpn1	21	0.818527	-1.0425	-0.814103	-0.112564	0.0479135	0.013544	0.0477688	0.77481	0.0292547	0.00722518	0.0317934	0.739744	1457690	1158450	1519910	1842870	5496260	5094890	4485490	3634120	1543230	1217530	1215640	1527600	3919920	3536100	1598110	2399530	3172880	1740110	2552840	2384260
P35831	PTN12_MOUSE	Tyrosine-protein phosphatase non-receptor type 12	Ptpn12	14	-0.860505	-0.818181	-0.882675	-0.826187	0.00693528	0.00216236	0.00228282	0.000659318	0.00300806	0.000819164	0.000934285	0.000218607	687088	903993	555568	595276	470752	675836	858882	838045	1008570	674201	705728	699828	1179890	1244510	1491340	1267480	689311	681440	649160	800909
P35922-3	FMR1_MOUSE	Isoform 3 of Synaptic functional regulator FMR1	Fmr1	2	0.863468	2.32091	1.7696	1.64645	0.102158	0.00137065	0.00782072	0.0102805	0.0698149	0.000475712	0.00398617	0.00570968	106660	44862.9	127668	115100	27190.9	43560.4	71266.9	70697.9	258532	147141	101840	109934	12821.2	44691.4	25821.7	39922.2	44362.1	81281.8	139971	100734
P35922-3;P35922-7;P35922-8	FMR1_MOUSE	Isoform 3 of Synaptic functional regulator FMR1	Fmr1	12	0.719045	0.227815	0.99343	0.710006	0.0117504	0.267586	0.00234467	0.00501253	0.0056327	0.215334	0.000964142	0.00250769	1101240	846737	1314210	1234470	793208	891014	1015500	1034900	754129	658600	801643	624026	539364	447408	756635	618708	868053	870995	1074260	865668
P35951	LDLR_MOUSE	Low-density lipoprotein receptor	Ldlr	17	1.73011	-0.185035	1.03289	-1.25855	0.00087659	0.537174	0.00686163	0.000285299	0.00023119	0.479598	0.00342682	7.66597e-05	415430	537257	790725	430699	1336440	1051890	659795	589862	224016	177637	365621	239591	282630	262151	340512	199492	105723	108291	110287	107765
P35979	RL12_MOUSE	60S ribosomal protein L12	Rpl12	8	0.611654	0.688377	0.967442	0.596373	0.0397204	0.0150207	0.00297263	0.0287655	0.0236253	0.00813218	0.00127711	0.0183291	46322300	47710500	50637200	44900600	35973000	37891800	38413500	38044700	43851600	43270100	46280500	39708300	17331800	22575100	30156500	35685600	33622200	39958800	35752100	38306300
P35980	RL18_MOUSE	60S ribosomal protein L18	Rpl18	14	0.034888	-0.0351568	1.07045	-0.108775	0.888665	0.8465	0.000277085	0.559624	0.865526	0.818481	6.34427e-05	0.509831	111650000	114140000	99033200	95015100	40159900	53234600	60322700	56293800	52287900	59234600	55180700	49660700	45748600	43399500	60123300	63750200	49830800	50571400	44510100	41795200
P35991	BTK_MOUSE	Tyrosine-protein kinase BTK	Btk	24	0.269852	0.626895	-0.156094	0.812786	0.397178	0.0190305	0.532057	0.028966	0.333512	0.0106773	0.479656	0.0185014	1312670	1266310	1314100	1618840	1304040	1650860	2604550	2158930	2741280	2467420	2334960	2751960	1913070	1854640	1228140	1469550	2422040	2092590	4564000	2277150
P36371	TAP2_MOUSE	Antigen peptide transporter 2	Tap2	9	0.209881	-0.760976	-2.62879	-2.44767	0.603063	0.0660809	0.000178547	0.00160988	0.543211	0.0440331	3.49151e-05	0.000652974	165896	105730	106562	149042	1082520	912008	856142	889186	471518	445421	584649	539942	1313090	1130450	529864	594352	167148	71061.2	305374	128793
P36423	THAS_MOUSE	Thromboxane-A synthase	Tbxas1	9	-4.8128	NA	NA	NA	2.8374e-05	NA	NA	NA	1.82902e-06	NA	NA	NA	NA	NA	NA	NA	33212.3	NA	58065.9	36658.7	NA	NA	NA	NA	1936940	2047160	697131	731949	NA	13941.9	NA	NA
P36536	SAR1A_MOUSE	GTP-binding protein SAR1a	Sar1a	5	-0.647352	-0.0318165	-0.342381	0.151251	0.024386	0.873901	0.0642474	0.42537	0.0132618	0.849948	0.0443803	0.372692	404368	456985	349113	348343	366975	231544	365901	324092	480441	405836	617612	597521	492417	488754	499402	560457	615004	636691	481925	474098
P36536;Q9CQC9	SAR1A_MOUSE;SAR1B_MOUSE	GTP-binding protein SAR1a	Sar1a;Sar1b	4	-0.310106	0.372202	-0.347083	0.489128	0.276751	0.122932	0.173663	0.0426891	0.21918	0.088911	0.134574	0.0285834	3154040	2719740	2845460	3868350	2314500	3575550	3758000	3546750	5424990	5627440	6646300	4881030	4689220	4603870	3113020	4366020	5749760	5955830	5430980	5237950
P36552	HEM6_MOUSE	Oxygen-dependent coproporphyrinogen-III oxidase, mitochondrial	Cpox	15	1.53048	1.86458	0.921061	0.690948	0.000939014	0.000143199	0.00892119	0.0293957	0.000250154	2.30093e-05	0.00463701	0.0187919	694677	611328	644692	791400	1288590	1178120	863247	934524	1332070	1509290	1435540	1418600	493275	457893	261467	331325	653504	567059	605638	519339
P36916	GNL1_MOUSE	Guanine nucleotide-binding protein-like 1	Gnl1	15	0.506733	1.34854	1.35952	1.22178	0.125414	0.000301683	0.000268387	0.000409763	0.0880924	6.52982e-05	6.04646e-05	0.000120811	851024	783494	786943	844277	302255	473683	672207	455631	923793	772254	839333	985223	248245	385547	297075	418671	771479	731778	762114	715362
P36993;P36993-3;P36993-4;P36993-5	PPM1B_MOUSE	Protein phosphatase 1B	Ppm1b	8	-0.294002	0.104037	0.382407	-0.640215	0.30552	0.620688	0.0679969	0.0106932	0.24574	0.56824	0.0472735	0.00598179	925809	980479	890882	976499	397164	642501	763474	654088	880647	682674	849424	981901	614241	678058	985107	781128	406062	449535	444488	584381
P36993;P36993-3;P36993-4;P36993-5;P49443	PPM1A_MOUSE;PPM1B_MOUSE	Protein phosphatase 1B	Ppm1a;Ppm1b	4	-0.86946	-0.236424	-0.229028	-2.05504	0.0858386	0.519753	0.509162	0.000828144	0.0570788	0.460999	0.455857	0.000288698	1098740	810362	1059350	1132500	296386	1048910	719809	852671	1078690	968830	895808	1542940	1529010	1610310	701367	1365220	291286	168090	425369	333465
P37040	NCPR_MOUSE	NADPH--cytochrome P450 reductase	Por	42	-1.33988	-1.29677	-1.86182	-0.706808	0.000718545	0.000590089	8.18425e-05	0.0234924	0.000177203	0.000163224	1.17099e-05	0.0145955	3937940	3449690	2951380	3511520	4289040	5766760	4999670	5086180	6240650	5456560	5788480	4884540	16424300	14861200	9858820	12164800	7333540	9892710	7412700	6520700
P37913	DNLI1_MOUSE	DNA ligase 1	Lig1	36	2.82565	2.22578	2.47709	2.19657	4.29955e-05	0.000438316	0.000156532	0.000239739	3.53186e-06	0.000107652	2.9165e-05	6.13301e-05	2204090	1684080	2365680	2534080	2140850	2624840	3521290	3109610	1814160	2304070	2646970	1403350	342324	232952	447649	766136	1644850	2046620	2009010	1542070
P38060	HMGCL_MOUSE	Hydroxymethylglutaryl-CoA lyase, mitochondrial	Hmgcl	14	0.897942	0.200198	-0.712759	0.653622	0.00559351	0.337817	0.00728457	0.00566654	0.00231973	0.281493	0.00366488	0.0028778	4426780	3764810	3412810	2928460	12639300	11830100	9091170	11139100	8338720	6647570	6397730	8464530	7601880	5773100	5975410	5450460	8668320	9574350	9775620	9181510
P38585	TTL_MOUSE	Tubulin--tyrosine ligase	Ttl	5	-1.2717	-0.421915	0.492705	-0.0244753	0.00261869	0.211796	0.128364	0.950014	0.000923688	0.164192	0.0963102	0.941199	316622	282556	350246	339610	81162.4	89001.9	106830	108765	146143	164919	227263	204711	179857	301926	165272	349368	146157	217951	237103	342639
P38647	GRP75_MOUSE	Stress-70 protein, mitochondrial	Hspa9	47	0.327211	1.37821	1.2922	1.31538	0.196898	4.20205e-05	7.60333e-05	2.34297e-05	0.147926	3.46331e-06	1.03039e-05	2.37802e-06	51581600	57066300	42635200	43834400	28500300	28756200	20420100	24064100	62654700	60320800	48527600	57497200	19294200	19019500	22339700	22785300	47262200	50667500	48657300	51459800
P39053;P39053-3;P39053-4;P39053-5;P39053-6;P39054;P39054-2	DYN1_MOUSE;DYN2_MOUSE	Dynamin-1	Dnm1;Dnm2	4	-0.743173	-0.279003	-0.864682	-1.19186	0.00957785	0.0982189	0.00141596	8.70166e-05	0.00437824	0.0690317	0.000514445	1.61429e-05	3164940	3384770	2317530	2969900	2427280	3543260	4086860	3093760	4934860	4401840	4558000	5374400	5842190	5528960	5167790	5770490	2373920	2459780	2069150	2512550
P39053;P39053-3;P39053-4;P39053-5;P39053-6;P39054;P39054-2;Q8BZ98;Q8BZ98-2	DYN1_MOUSE;DYN2_MOUSE;DYN3_MOUSE	Dynamin-1	Dnm1;Dnm2;Dnm3	6	-0.789511	-0.083111	-0.90708	-1.02218	0.0595213	0.79466	0.0189828	0.0040177	0.0375078	0.761011	0.0111181	0.00193772	1203420	1923150	1017830	1338500	843935	2069980	2058930	1278250	2731100	2234070	2057610	3456580	3287040	3001780	2741270	1694700	1103880	1270390	1274240	1306410
P39054;P39054-2	DYN2_MOUSE	Dynamin-2	Dnm2	22	-1.05976	-0.401475	-0.798455	-1.38416	0.00137714	0.0559871	0.00817937	4.97191e-05	0.000407722	0.0365133	0.00420684	7.17277e-06	1446140	1761330	952716	1126420	817293	1199230	1318210	1077020	1799080	1546560	1804380	2278840	2526230	2410250	2089420	2311340	782406	936823	825094	908435
P39054;P39054-2;Q8BZ98;Q8BZ98-2	DYN2_MOUSE;DYN3_MOUSE	Dynamin-2	Dnm2;Dnm3	7	-1.66764	-0.985627	-1.11625	-1.73235	5.71123e-05	0.000294851	0.00103065	8.32163e-06	5.4191e-06	6.33178e-05	0.000342685	3.79563e-07	3911300	5015840	2756420	3122170	2139510	2825270	2984230	2139960	4352240	3945770	3980080	5045800	7929750	8513800	7983510	8241470	2312820	2217720	2377670	2562260
P39098;P39098-2	MA1A2_MOUSE	Mannosyl-oligosaccharide 1,2-alpha-mannosidase IB	Man1a2	13	0.723988	0.884158	0.949523	1.02591	0.0698154	0.0302004	0.0243141	0.0156445	0.0449904	0.018223	0.0147638	0.00923086	796419	867239	817735	661004	618018	628522	696146	774090	884145	770971	799129	783372	561002	479442	538471	215336	773489	808317	924361	811833
P39429;P39429-2	TRAF2_MOUSE	TNF receptor-associated factor 2	Traf2	6	1.19958	2.59547	1.53329	2.36927	0.00296476	1.03042e-05	0.00308484	1.62793e-05	0.00107958	2.43606e-07	0.00133908	1.26899e-06	43325.5	102070	90688.7	59468.2	59091.2	64238.1	39715.9	65212.8	135979	169767	163459	157778	23760.9	26582.6	NA	23821.3	151438	126268	112009	114363
P39688;P39688-2	FYN_MOUSE	Tyrosine-protein kinase Fyn	Fyn	4	0.479933	-1.02512	0.487818	-1.65357	0.200073	0.00265209	0.0397667	0.00374952	0.150616	0.0010468	0.0258506	0.00179007	396457	494773	371786	431270	652380	517659	271619	349396	138366	138299	229201	143772	327877	283934	255132	397031	54172.4	208972	90115	83453
P39689	CDN1A_MOUSE	Cyclin-dependent kinase inhibitor 1	Cdkn1a	4	NA	NA	NA	NA	NA	NA	NA	NA	NA	NA	NA	NA	155231	353629	186493	NA	462669	178356	442691	392429	390674	443788	161419	364205	NA	NA	199626	590330	NA	NA	NA	NA
P39749	FEN1_MOUSE	Flap endonuclease 1	Fen1	13	0.762618	0.757251	1.11286	0.823294	0.0155461	0.00590979	0.000810014	0.00297084	0.00783957	0.00271814	0.000255662	0.00136025	5826000	6003960	6459670	6734330	3704340	5031150	6331920	5166910	5280770	5308090	6086340	4773060	2289650	2524280	3802060	3787630	5135830	4867030	4946690	5635240
P40124	CAP1_MOUSE	Adenylyl cyclase-associated protein 1	Cap1	28	0.365054	-0.16524	-0.994757	-1.25378	0.179434	0.4389	0.00144261	0.000312075	0.13269	0.378665	0.000526993	8.57452e-05	12134800	13883300	11257500	12282100	25705000	32823700	40066000	31522100	25884900	21551300	24851000	24730600	27641800	28811200	19684800	28301500	11484200	9454960	9868190	10834900
P40142	TKT_MOUSE	Transketolase	Tkt	40	-0.958389	0.0370473	0.187021	-0.00697131	0.00579117	0.835594	0.294919	0.969129	0.00241359	0.806214	0.244317	0.963257	82374300	80980100	78869400	83320700	23415200	39471900	50009200	42401700	78006000	78567000	91550500	78637700	78211700	80167300	68484700	74822000	73409700	65309500	77837100	70274300
P40201	CHD1_MOUSE	Chromodomain-helicase-DNA-binding protein 1	Chd1	22	2.44481	1.73989	1.58908	1.88728	7.33654e-06	1.75957e-05	0.000100996	9.09923e-06	1.5485e-07	7.1553e-07	1.53902e-05	4.34199e-07	422626	403517	639879	433933	735064	757077	888882	1071780	610998	590195	576706	469702	144448	156541	177442	166825	523399	671807	537410	581889
P40237	CD82_MOUSE	CD82 antigen	Cd82	2	NA	NA	NA	NA	NA	NA	NA	NA	NA	NA	NA	NA	68922.8	NA	NA	NA	71282.6	33667	NA	27649.7	16203.1	79376.8	45093.4	NA	247201	170801	NA	NA	19864.2	NA	NA	NA
P40240	CD9_MOUSE	CD9 antigen	Cd9	3	-5.34425	-5.18917	-2.53482	-2.34486	2.87601e-05	1.95476e-05	0.000834566	0.0015206	1.88623e-06	9.26164e-07	0.000266647	0.000609652	357719	350043	395893	410095	63612.6	62916.8	107438	20655.7	60775.4	55594.1	65353.3	76841.4	3769230	2969520	844557	2819580	579217	338347	428000	416957
P40336-2	VP26A_MOUSE	Isoform 2 of Vacuolar protein sorting-associated protein 26A	Vps26a	16	-1.21101	-1.20604	-1.11375	-0.545707	0.00503671	0.00222988	0.00324662	0.0884021	0.00204188	0.000851063	0.00142567	0.0639957	4019510	3830720	3825630	3848900	2429940	3704350	5045640	4025330	3910410	4058300	4363870	3603810	11644500	10816200	6023090	7801470	6209680	6556070	5536790	4937210
P40338	VHL_MOUSE	von Hippel-Lindau disease tumor suppressor	Vhl	3	1.09235	1.65069	NA	0.671195	0.0353564	4.60063e-05	NA	0.00694626	0.0205657	3.99185e-06	NA	0.00364478	16896.1	NA	12006.2	NA	52303.8	48282.6	128530	137435	130755	115473	122668	142249	38103.4	39834.3	NA	38454.3	64974.3	50313.1	60468.2	68486.9
P40630;P40630-2	TFAM_MOUSE	Transcription factor A, mitochondrial	Tfam	17	0.492241	1.00009	0.813923	1.69459	0.0597443	0.0009322	0.00345585	1.87211e-05	0.0376824	0.000292524	0.00152827	1.60588e-06	2100190	2261120	1583740	1623990	1619040	1616150	1329300	1510470	2527930	2332840	1836910	2647260	910656	1164360	1323010	1072980	3540980	3471270	3367670	3437110
P40694	SMBP2_MOUSE	DNA-binding protein SMUBP-2	Ighmbp2	9	-0.347395	0.874984	0.147084	1.6221	0.49176	0.0567165	0.753795	0.00408334	0.427052	0.0370533	0.714921	0.00197786	92018.5	125934	78118.9	66471.7	NA	72233.2	51117.4	71575.8	143654	162333	153969	165506	42506.6	78067	177135	77724.7	204810	267132	212621	311197
P41105	RL28_MOUSE	60S ribosomal protein L28	Rpl28	15	-0.0441556	-0.161963	0.776845	-0.0781399	0.860044	0.36343	0.0024372	0.735541	0.831228	0.30524	0.00101259	0.695873	44394200	43244200	49640900	42871200	20743400	26896100	30452300	26312600	28044600	24024500	25520700	26257800	27113700	21523800	28034500	35470900	25411500	32180100	22616200	21172700
P41183	BCL6_MOUSE	B-cell lymphoma 6 protein homolog	Bcl6	2	NA	NA	NA	NA	NA	NA	NA	NA	NA	NA	NA	NA	21943.2	20096.3	44009.9	15993	NA	17470.4	25332.2	16289.1	12065	67169.7	31100.9	15245.9	NA	NA	NA	NA	12333.7	24994.6	3424.72	NA
P41216	ACSL1_MOUSE	Long-chain-fatty-acid--CoA ligase 1	Acsl1	20	1.40305	0.202056	-0.262119	0.4138	0.00166973	0.48259	0.362063	0.165768	0.000528954	0.423019	0.309066	0.12945	540698	537888	673156	518136	2292160	2038130	1530840	1491470	810404	728438	816718	1042860	980190	709746	470738	745420	1082110	889447	924376	752898
P41216;Q8JZR0	ACSL1_MOUSE;ACSL5_MOUSE	Long-chain-fatty-acid--CoA ligase 1	Acsl1;Acsl5	2	1.07159	0.0367183	0.631929	-0.105841	0.0142806	0.918047	0.0841285	0.776559	0.00706832	0.902255	0.0601197	0.741856	1344350	1253440	1204010	1282720	2114340	1807180	1445050	1667620	953068	884369	852009	958735	1207920	1027720	468128	908222	832189	783104	884104	596139
P41230;P41230-2	KDM5C_MOUSE	Lysine-specific demethylase 5C	Kdm5c	14	NA	NA	NA	NA	NA	NA	NA	NA	NA	NA	NA	NA	101784	110035	166307	127496	102200	101452	88040.8	104505	113705	125717	118690	147241	19333.9	43353.9	NA	NA	149719	139588	284194	144250
P41233	ABCA1_MOUSE	Phospholipid-transporting ATPase ABCA1	Abca1	14	-1.12702	NA	-1.28845	-0.482064	0.0276179	NA	0.00150225	0.169854	0.0153765	NA	0.000555115	0.132995	156346	88521.7	104882	83910.4	130175	167889	164441	55064.1	NA	75787.1	NA	156822	258712	272999	253635	NA	210293	130892	291317	143474
P41241	CSK_MOUSE	Tyrosine-protein kinase CSK	Csk	23	-0.242287	0.0455116	-0.343138	-0.162649	0.341006	0.774914	0.0968149	0.325121	0.278887	0.737413	0.070387	0.274842	2400150	2184590	2728670	2955480	2055300	2580070	3550080	3130540	3672100	3356050	3821830	3736140	3444640	3495080	3128410	3447140	2946130	2522620	3073530	3111640
P41245	MMP9_MOUSE	Matrix metalloproteinase-9	Mmp9	9	NA	NA	NA	NA	NA	NA	NA	NA	NA	NA	NA	NA	1328550	1436540	345547	319850	179547	NA	NA	NA	NA	NA	NA	NA	NA	NA	NA	85887.1	NA	NA	NA	NA
P41274	TNFL9_MOUSE	Tumor necrosis factor ligand superfamily member 9	Tnfsf9	2	NA	NA	NA	NA	NA	NA	NA	NA	NA	NA	NA	NA	NA	84986.5	53531.7	106855	75554.6	88166.2	153673	87624.5	57148.1	44132.7	30293.3	48430.9	NA	NA	NA	NA	NA	NA	NA	NA
P41438;P41438-2	S19A1_MOUSE	Reduced folate transporter	Slc19a1	2	NA	NA	NA	NA	NA	NA	NA	NA	NA	NA	NA	NA	NA	NA	NA	NA	NA	NA	NA	NA	NA	161558	120634	NA	NA	NA	NA	NA	197574	111211	180117	116648
P41731	CD63_MOUSE	CD63 antigen	Cd63	3	NA	-3.93502	NA	-0.756134	NA	1.2698e-05	NA	0.0477786	NA	3.8879e-07	NA	0.0323259	NA	NA	NA	NA	NA	NA	NA	NA	345629	243203	393318	407569	5709010	7795590	3793530	3784180	2094800	3466170	3054540	3048530
P42082;P42082-2	CD86_MOUSE	T-lymphocyte activation antigen CD86	Cd86	5	2.49932	NA	1.59144	2.70129	0.00491749	NA	0.0402853	0.00534978	0.00198514	NA	0.0262268	0.00269768	233678	346037	138437	85751.9	831944	266310	194148	284798	NA	NA	NA	NA	108738	69445	27965.2	NA	504412	137848	469092	644893
P42125	ECI1_MOUSE	Enoyl-CoA delta isomerase 1, mitochondrial	Eci1	7	1.15105	0.219194	-0.221952	0.691608	0.00251267	0.272355	0.280141	0.00400874	0.000876257	0.219639	0.230826	0.00193264	1573320	1805300	1312610	1327620	5402500	3799110	3001070	3768260	2419220	2025830	1872240	2563010	1770280	1987110	1951390	1569460	2606590	2802570	3281600	2635000
P42128	FOXK1_MOUSE	Forkhead box protein K1	Foxk1	9	0.114415	1.19734	1.38603	1.33511	0.749837	0.00375492	0.00168391	0.00221691	0.70193	0.00158573	0.000640851	0.000955862	829196	885730	778394	771497	279556	382926	407850	312937	834454	768708	697400	800350	254253	199019	528202	413763	749845	667861	905149	860128
P42128;Q3UCQ1	FOXK1_MOUSE;FOXK2_MOUSE	Forkhead box protein K1	Foxk1;Foxk2	3	-0.284183	0.873914	0.683578	0.418879	0.47814	0.0128763	0.0557293	0.11622	0.41286	0.00681055	0.0377723	0.0868724	670637	616101	468642	320299	363233	334033	151582	240427	730358	644628	434184	698124	239009	253512	369727	483376	412243	355895	456279	452066
P42208	SEPT2_MOUSE	Septin-2	Septin2	15	-0.333453	-0.0631919	-0.03115	-0.266845	0.142598	0.685029	0.85418	0.0952021	0.102174	0.637505	0.827352	0.069351	3133990	2975060	3234970	3022020	2385100	2454630	2962320	2394950	3236060	3054140	3450220	3462430	3029670	3380840	3171550	3632110	2550600	2597420	2720100	2684880
P42225	STAT1_MOUSE	Signal transducer and activator of transcription 1	Stat1	26	-0.785209	0.345578	-1.74091	-0.970449	0.0704497	0.403295	0.00102229	0.0711388	0.0454929	0.344135	0.000339311	0.0503131	438512	323311	451452	431649	602797	626638	1244350	868691	1780550	1829170	2852960	1336460	2109870	1896350	946904	1056300	922002	329740	1111890	701945
P42227-2;P42227-3	STAT3_MOUSE	Isoform Stat3B of Signal transducer and activator of transcription 3	Stat3	15	-1.1603	-0.47934	-0.0188531	-0.0805006	0.0103312	0.115005	0.949924	0.760694	0.00479528	0.082482	0.939426	0.723881	464517	353232	550731	455722	108396	248768	300249	226230	314113	270659	428025	425536	604784	541634	337780	454540	496289	371961	440183	434548
P42230	STA5A_MOUSE	Signal transducer and activator of transcription 5A	Stat5a	4	NA	-0.570497	-2.43833	0.0897271	NA	0.0505729	0.000676976	0.762877	NA	0.0326381	0.000201203	0.726473	78890.1	NA	29132.1	60929.8	NA	NA	10918.5	NA	192653	191111	193105	238460	299077	183793	428540	304671	282527	228304	368128	340117
P42230;P42232	STA5A_MOUSE;STA5B_MOUSE	Signal transducer and activator of transcription 5A	Stat5a;Stat5b	14	-2.01145	-0.722731	-1.58127	0.0796576	3.60574e-05	0.0100141	4.79961e-05	0.688738	2.72948e-06	0.00502222	5.14441e-06	0.644787	468924	532624	434558	463355	264166	449597	375097	359020	972089	687004	936359	1189800	1653170	1577410	1332660	1351930	1526150	1332140	1777590	1404460
P42232	STA5B_MOUSE	Signal transducer and activator of transcription 5B	Stat5b	3	-2.99694	-1.60013	-1.31451	-0.206338	7.83941e-05	0.000418581	0.0122406	0.368041	8.67568e-06	0.000101203	0.00668396	0.317514	144984	108711	48236.4	NA	21201.1	40446.6	15002.3	51297	91488.2	63395.6	59582	114373	189177	199297	311217	250699	207806	NA	190413	192374
P42337	PK3CA_MOUSE	Phosphatidylinositol 4,5-bisphosphate 3-kinase catalytic subunit alpha isoform	Pik3ca	2	NA	NA	NA	NA	NA	NA	NA	NA	NA	NA	NA	NA	NA	NA	NA	NA	NA	NA	NA	NA	46921.9	NA	40159.2	37732.9	NA	30492.9	NA	NA	64551.5	43002.7	63391.1	75339.2
P42567	EPS15_MOUSE	Epidermal growth factor receptor substrate 15	Eps15	18	-2.10432	-0.975151	-0.692133	-1.59812	9.7877e-05	0.0058903	0.0324992	0.000358449	1.20601e-05	0.00270405	0.0205215	0.000102492	723421	822666	687853	756842	247398	250567	363955	288120	703895	636447	668530	644684	1480590	1714760	876040	1107170	369886	419015	396614	417610
P42669	PURA_MOUSE	Transcriptional activator protein Pur-alpha	Pura	7	0.867242	1.74855	0.511778	1.25141	0.0254084	0.000579311	0.140015	0.00398572	0.0139676	0.00015904	0.106029	0.00191852	962408	958543	1048390	1029810	1164130	1276550	1518970	1239000	2635160	2377530	2414640	2840090	962640	1020180	453923	630427	1840810	1406220	1803820	1682720
P42859	HD_MOUSE	Huntingtin	Htt	29	-0.642896	0.36651	-0.581146	-0.0655444	0.126495	0.248395	0.0810282	0.834606	0.0890204	0.198092	0.0575743	0.807425	179155	186251	205050	169936	100225	231940	246981	178540	378723	337235	385564	437898	363849	380675	177988	271108	266741	258875	250086	284984
P42867	GPT_MOUSE	UDP-N-acetylglucosamine--dolichyl-phosphate N-acetylglucosaminephosphotransferase	Dpagt1	2	NA	NA	NA	NA	NA	NA	NA	NA	NA	NA	NA	NA	31729.3	75486.7	28367.2	52637.9	NA	24883.1	51407.1	63077.6	57966.1	57211.7	100542	58089.4	183476	100843	NA	NA	83215.4	76601.8	81418.9	91012.1
P42932	TCPQ_MOUSE	T-complex protein 1 subunit theta	Cct8	42	0.628149	1.03677	1.40455	1.08324	0.024839	0.000282659	6.48146e-05	0.000213876	0.0135932	5.97377e-05	8.0924e-06	5.21223e-05	20106700	19551400	19741300	19802900	8867380	11452200	14536900	12856400	16391000	16356000	17744100	17161500	8642430	7805900	6631690	8445730	15946600	16351700	15820200	15635800
P43024	CX6A1_MOUSE	Cytochrome c oxidase subunit 6A1, mitochondrial	Cox6a1	2	-2.05616	-1.53714	-1.99429	-0.937464	0.000218914	0.00640389	0.000466409	0.00563939	3.72558e-05	0.00298162	0.000123972	0.00286294	588932	870831	326230	688362	395667	852511	413831	727493	513859	935467	628183	1853220	2556220	3044820	2064520	2108890	1122450	NA	1156080	1412980
P43247	MSH2_MOUSE	DNA mismatch repair protein Msh2	Msh2	33	2.66601	2.32874	3.45178	2.59513	1.00774e-05	1.26118e-05	3.07766e-06	6.10155e-06	2.9981e-07	3.76928e-07	2.64576e-08	1.92948e-07	2573370	2505080	2996330	3058090	1250910	1514750	2140550	1742010	1539810	1418270	1313020	1278010	316920	228322	212085	315771	1379600	1613050	1710640	1477040
P43274	H14_MOUSE	Histone H1.4	H1-4	3	-0.17037	0.183046	0.260551	-0.0854985	0.55037	0.331008	0.21018	0.659491	0.487264	0.274818	0.166539	0.614034	15843200	13685300	15047500	16881200	8556470	11276100	11416100	16055600	15796400	16805700	15208600	16159600	11154400	11898000	17894500	13629200	10911200	11769100	13658700	12308800
P43274;P43276;P43277	H13_MOUSE;H14_MOUSE;H15_MOUSE	Histone H1.4	H1-3;H1-4;H1-5	2	-5.01472	-4.07795	-3.44478	-6.77058	1.65289e-05	0.000108469	0.00434683	1.73853e-05	7.10312e-07	1.55817e-05	0.00199728	1.44818e-06	5408060	6782640	668136	1265570	694643	1231540	613863	798181	1263660	1933670	1444840	2109100	9483250	21867900	53307400	47122200	160435	121674	315393	513921
P43275	H11_MOUSE	Histone H1.1	H1-1	9	-1.03501	-1.3674	0.761695	-4.7926	0.00378725	0.000115356	0.00739578	0.00528163	0.00144677	1.7227e-05	0.00372944	0.00265785	69690000	56688100	44506500	61991900	11932200	16406000	17767800	22994200	14993000	15127600	13488200	14400800	27866500	32225000	47437900	37968700	NA	5307700	2644900	136426
P43276	H15_MOUSE	Histone H1.5	H1-5	6	0.00998149	-0.235897	0.20582	-0.347225	0.975795	0.292344	0.369422	0.169914	0.969301	0.237895	0.316267	0.133138	120912000	111217000	98299000	108247000	82582000	90195800	86893900	136823000	84934000	87936800	91081900	94599000	78166700	81508000	147178000	106805000	63573900	88764300	81816100	68600300
P43277	H13_MOUSE	Histone H1.3	H1-3	2	-0.696419	-0.744773	NA	-0.491048	0.0467349	0.00608313	NA	0.0342232	0.0284373	0.00281273	NA	0.0222862	NA	NA	NA	NA	2690380	4607080	3765470	6376420	4299800	5265550	3729850	4161120	5797290	5868360	9351850	7309780	4734710	4644770	5577840	4139940
P43346	DCK_MOUSE	Deoxycytidine kinase	Dck	6	0.623587	0.224478	0.179614	-0.917834	0.165247	0.667915	0.643722	0.016436	0.120894	0.618295	0.59505	0.00978812	348708	216030	488838	581403	259645	478275	1083560	572369	427148	481399	898506	177260	400385	382196	259023	380427	253964	109319	212985	176769
P43406	ITAV_MOUSE	Integrin alpha-V	Itgav	31	-1.21861	-2.76325	-3.51058	-2.02961	0.0314411	1.8801e-05	9.40475e-06	7.54226e-05	0.0179356	8.52975e-07	3.97486e-07	1.31679e-05	106577	119571	165445	179684	1399320	704982	775899	293931	268243	232878	205707	311529	1559100	1377620	1320880	2614050	343646	436398	470620	329156
P43883	PLIN2_MOUSE	Perilipin-2	Plin2	9	-0.877344	0.090078	1.65302	0.741572	0.131104	0.883018	0.0128263	0.169241	0.0927873	0.860817	0.00706962	0.132451	641979	889875	582915	386038	101553	157615	124588	60975.9	350268	238876	216135	124854	109227	99309.9	403254	350762	372619	367069	268857	284641
P45376	ALDR_MOUSE	Aldo-keto reductase family 1 member B1	Akr1b1	20	1.13133	1.59802	0.21757	1.74081	0.00214312	7.04955e-05	0.373019	3.85797e-05	0.000712334	8.38217e-06	0.320081	5.05533e-06	8268950	6466180	6819550	9650370	11595600	12111100	19522700	17046800	25437900	21006500	22196500	20016100	7497510	7991950	5674990	6777770	24510200	22676900	21331700	20527400
P45377	ALD2_MOUSE	Aldose reductase-related protein 2	Akr1b8	9	2.07963	0.30461	-3.09783	-1.45147	0.000769545	0.28119	1.19602e-05	0.00363725	0.000195349	0.227822	5.72738e-07	0.0017253	364812	207200	266646	220945	4568010	7861620	16984900	12911200	2760620	2360950	3964300	2984270	2736060	2814760	1815610	1982930	515512	1421890	853498	688167
P45481	CBP_MOUSE	Histone lysine acetyltransferase CREBBP	Crebbp	11	0.243964	0.265186	1.18947	0.605548	0.589276	0.541037	0.0173376	0.187611	0.528993	0.483558	0.00998398	0.148744	211114	177149	201683	217498	92389.4	84779.4	138159	115324	113736	100070	130588	111975	60397.2	49340.5	175280	133983	107257	113233	173094	157581
P45700	MA1A1_MOUSE	Mannosyl-oligosaccharide 1,2-alpha-mannosidase IA	Man1a1	10	-2.30668	-2.20629	-2.87144	-3.45079	7.90787e-05	1.78767e-05	6.60101e-06	2.64982e-06	8.76647e-06	7.58696e-07	2.15e-07	1.89301e-08	73549.4	86190.2	60401.4	80935.8	178268	93184	102082	90468.1	142655	119325	118316	127253	679377	620713	537900	448271	47381.3	49728.2	47509.7	56493.1
P45878	FKBP2_MOUSE	Peptidyl-prolyl cis-trans isomerase FKBP2	Fkbp2	8	0.336191	0.360821	-1.73995	0.575808	0.233121	0.110254	1.81171e-05	0.00594684	0.180149	0.0785476	1.20827e-06	0.00303141	2259530	1783460	2074270	2109280	11350700	7021750	7660210	9513340	11899300	7907440	7950570	11450000	5982680	7216820	7667420	7872820	9120350	10871300	10046300	10964400
P45952	ACADM_MOUSE	Medium-chain specific acyl-CoA dehydrogenase, mitochondrial	Acadm	23	-0.250241	-0.0191988	-1.27466	0.0226475	0.444135	0.945007	0.00115609	0.933064	0.378515	0.933038	0.000395376	0.92211	1982990	1676780	1443470	1734760	3981270	4194720	2852330	3126480	4512600	4250720	4054550	4920490	5291020	5403820	3459760	3399890	4195310	4439240	4312810	3826160
P46061	RAGP1_MOUSE	Ran GTPase-activating protein 1	Rangap1	28	1.81737	0.835271	1.06604	1.39529	3.01846e-05	0.000860795	0.00870936	7.36748e-05	2.04887e-06	0.000263934	0.00451509	1.28069e-05	1877400	1645920	3979450	2405010	3812820	4381880	4203420	3552480	2046720	2264720	2299760	2055990	949833	1158300	1325270	1248450	3386870	2924820	2524920	3000660
P46062	SIPA1_MOUSE	Signal-induced proliferation-associated protein 1	Sipa1	12	-0.516208	-0.611815	0.800952	-1.0246	0.0790056	0.0248145	0.0187587	0.00152517	0.0519042	0.0144853	0.0109541	0.000611975	1549490	2118590	1223130	1117170	462646	571126	711753	652148	553063	679252	630445	515801	643074	718649	1120930	1105560	418190	378169	381446	483250
P46414	CDN1B_MOUSE	Cyclin-dependent kinase inhibitor 1B	Cdkn1b	3	-0.849423	-0.350192	-0.368731	-1.55448	0.0660295	0.370957	0.293099	0.000884784	0.042287	0.312824	0.242583	0.000313972	152036	208421	242353	153886	74365.3	110790	197496	200753	247010	124189	189971	283630	219990	380859	266978	168558	66971.4	92161.1	95323.5	76625
P46460	NSF_MOUSE	Vesicle-fusing ATPase	Nsf	39	-0.148732	0.444236	-0.762069	-0.0446206	0.640438	0.133365	0.02237	0.883229	0.583689	0.0972124	0.0134446	0.864665	1973740	1973560	1930990	2179920	2823080	3412540	3335870	2932480	5325940	4791330	5003220	5172690	4549350	4606330	2499810	3055920	3254020	2717390	3914780	3518280
P46467	VPS4B_MOUSE	Vacuolar protein sorting-associated protein 4B	Vps4b	15	-1.16047	-0.605733	-0.642875	-0.901275	0.00146154	0.00178911	0.00241804	0.000221228	0.00044438	0.000652738	0.00100228	5.48357e-05	2255780	2274800	2045280	1875340	946757	1574440	1932930	1715490	2311280	2339550	2411160	2348170	3473260	3276720	3446300	3530490	1776070	1626580	1753570	1935060
P46467;Q8VEJ9	VPS4A_MOUSE;VPS4B_MOUSE	Vacuolar protein sorting-associated protein 4B	Vps4a;Vps4b	3	0.38587	0.29781	-1.09088	0.400729	0.363856	0.398185	0.0396035	0.363577	0.300549	0.338796	0.0257293	0.313043	401575	136869	282362	386597	NA	615129	991688	833489	806312	750882	963468	656838	567996	330057	995925	769566	1063520	983791	437585	825841
P46471	PRS7_MOUSE	26S proteasome regulatory subunit 7	Psmc2	30	-0.0189525	0.387772	0.526742	0.275687	0.936752	0.0329922	0.0105285	0.131315	0.923749	0.0201134	0.00562144	0.0998246	6087870	5774760	5928160	5618260	3401090	4203330	4725110	4035700	5920990	5565810	6092630	5692020	4445800	4401590	3751600	4418220	4539160	5498060	4620520	5168010
P46638;P62492	RB11A_MOUSE;RB11B_MOUSE	Ras-related protein Rab-11B	Rab11a;Rab11b	16	0.217636	-0.740827	-0.798853	-0.783635	0.48118	0.0160287	0.0126218	0.0204045	0.416083	0.00879611	0.00692999	0.0124374	6027570	5759540	5744540	6349000	13204500	12460700	13116300	10327300	7052900	6251350	6971230	6962830	14568300	12538600	8117120	9353850	7039310	6606970	6080780	4760000
P46656	ADX_MOUSE	Adrenodoxin, mitochondrial	Fdx1	5	0.25511	0.659879	0.521439	1.27882	0.603724	0.141297	0.269962	0.0149812	0.544143	0.103903	0.221287	0.00879694	802475	422346	545111	405962	449402	604748	271834	506087	689776	691654	515621	607845	253511	253619	352510	908501	1178290	911645	711331	810226
P46660	AINX_MOUSE	Alpha-internexin	Ina	5	NA	NA	NA	NA	NA	NA	NA	NA	NA	NA	NA	NA	NA	NA	NA	NA	NA	NA	NA	NA	NA	NA	NA	NA	NA	NA	NA	NA	132233	234545	NA	185181
P46662;P46662-2	MERL_MOUSE	Merlin	Nf2	4	NA	-0.172934	-1.52567	-0.625383	NA	0.677028	0.00734726	0.205605	NA	0.628394	0.0037007	0.164842	NA	28911.7	29259.2	21753.9	37642.6	54888	NA	NA	53374.1	86529.7	92987.2	64595.3	86986.6	112723	NA	48990.8	56260.3	63418.8	NA	34475.9
P46664	PURA2_MOUSE	Adenylosuccinate synthetase isozyme 2	Adss2	19	0.944326	1.51243	1.06008	0.388189	0.00983091	7.5746e-05	0.000476484	0.0505649	0.00450718	9.3358e-06	0.000127296	0.0344025	5893040	5048250	6156450	5834620	3141970	5654610	7263770	6356880	8026240	8501730	10400800	7617740	2421390	2493720	3019950	3703400	3888720	3588630	3550650	3424220
P46718	PDCD2_MOUSE	Programmed cell death protein 2	Pdcd2	8	NA	NA	NA	NA	NA	NA	NA	NA	NA	NA	NA	NA	399425	511033	471770	430329	274837	282849	444727	379442	468351	432928	447620	283660	NA	72239.3	144858	NA	501108	480541	310679	619397
P46737	BRCC3_MOUSE	Lys-63-specific deubiquitinase BRCC36	Brcc3	11	-0.881622	-0.144656	-0.0473491	-0.129433	0.0189437	0.642058	0.883377	0.676508	0.00997705	0.590718	0.862483	0.632057	1194280	1147970	863326	956534	485761	550734	749214	587645	1091850	861154	1111250	1140170	1370750	1434100	690331	1111240	1124390	847391	978520	983884
P46935	NEDD4_MOUSE	E3 ubiquitin-protein ligase NEDD4	Nedd4	9	NA	NA	NA	NA	NA	NA	NA	NA	NA	NA	NA	NA	NA	NA	NA	NA	NA	NA	NA	NA	NA	NA	NA	NA	NA	NA	NA	NA	NA	NA	NA	NA
P46978	STT3A_MOUSE	Dolichyl-diphosphooligosaccharide--protein glycosyltransferase subunit STT3A	Stt3a	15	0.58038	-0.300031	-0.376711	-0.240194	0.0513416	0.223523	0.140591	0.340381	0.031709	0.17471	0.106547	0.289785	3021600	2623520	2539780	3031010	5822050	5250450	5439820	5463430	3463800	3325880	2843990	3256730	4948370	3997650	2817380	3686720	3532980	3024600	3143640	2699810
P47199	QOR_MOUSE	Quinone oxidoreductase	Cryz	11	-0.607245	1.88669	-0.432947	1.46617	0.206908	0.000156996	0.105992	0.000174295	0.156745	2.65617e-05	0.0779017	4.0133e-05	453993	489942	322008	391527	148092	378426	642069	505073	2377910	1802150	1801430	3124190	660347	681761	436571	548807	1477160	1693880	1472000	1484030
P47226;P47226-2	TES_MOUSE	Testin	Tes	22	1.10841	0.569318	0.989799	-0.51833	0.00487108	0.029338	0.00257073	0.0496008	0.00195714	0.017636	0.00107853	0.0336809	2098400	2124190	2201980	1735960	1450520	2233280	3013960	2552690	1654030	1564180	1619290	1769010	821843	809271	1336250	1456620	682459	809803	649589	743143
P47713	PA24A_MOUSE	Cytosolic phospholipase A2	Pla2g4a	25	2.48617	2.83642	3.60444	1.434	3.69372e-05	1.16592e-05	3.12874e-06	0.000485411	2.85861e-06	3.21785e-07	4.707e-08	0.000151102	5484470	5401930	5497790	5364030	1682390	2523740	3139360	3128690	3535460	3693570	3363700	3364990	376011	507448	361750	684757	1158740	1474340	1123770	1140630
P47738	ALDH2_MOUSE	Aldehyde dehydrogenase, mitochondrial	Aldh2	26	-2.23227	-1.52482	-2.0042	-0.816181	5.19042e-05	0.000480018	8.06193e-05	0.0088641	4.62884e-06	0.000121762	1.14897e-05	0.0048223	11885900	12844300	9834310	9808070	10088800	10820200	7826650	9667440	18251600	14430600	14718600	21032300	56938900	57202700	37404900	37785100	26634400	23265700	24642000	26374300
P47740	AL3A2_MOUSE	Aldehyde dehydrogenase family 3 member A2	Aldh3a2	11	-0.346122	-1.33332	-3.02123	-2.47525	0.293043	0.00141859	2.79708e-05	3.64238e-05	0.234367	0.000498249	2.32638e-06	4.6858e-06	140880	222052	132687	133014	1157460	960653	917302	929328	587938	476239	471981	605366	1594810	1741720	1067180	932047	238995	207687	255649	200178
P47753	CAZA1_MOUSE	F-actin-capping protein subunit alpha-1	Capza1	8	-0.295242	-0.624131	-0.481334	-0.481819	0.220425	0.0021357	0.0476595	0.018514	0.168527	0.000807447	0.0317022	0.0111589	4521160	6079230	3417020	4257470	5888740	5423730	5075300	4344700	4222430	4226710	4558400	4715220	6411010	5609370	6768690	7452470	4745280	3617030	5187410	4572430
P47753;P47754	CAZA1_MOUSE;CAZA2_MOUSE	F-actin-capping protein subunit alpha-1	Capza1;Capza2	7	-0.602183	-0.818817	-1.01458	-0.815808	0.0159185	0.000508252	0.000157742	0.00048404	0.00806673	0.000132004	2.94811e-05	0.000150409	12726600	12552200	11472600	11761000	16445300	17926800	16208000	14934000	15193700	13605100	15546200	16905700	24321200	22519500	27660900	28684700	13595800	12423100	15174000	14887200
P47754	CAZA2_MOUSE	F-actin-capping protein subunit alpha-2	Capza2	10	-0.0313216	-0.95525	-1.7062	-0.218266	0.925003	0.0057167	0.000331295	0.487747	0.908171	0.00260872	7.96443e-05	0.435841	4463110	3434240	3553090	2778980	12881800	10894900	12320200	9510720	6083740	5882020	7219290	6720330	13546700	15727100	8288340	11558500	13755100	8411300	8670530	9440930
P47757	CAPZB_MOUSE	F-actin-capping protein subunit beta	Capzb	2	1.70932	-0.323813	2.16437	0.0793415	0.0546147	0.746152	0.0228189	0.926535	0.0340212	0.705389	0.0137702	0.914078	1010200	956734	929932	651119	682802	917452	804692	344679	NA	153076	248480	122775	51593.6	108846	671203	451644	168436	177560	286142	216676
P47757-2;P47757-4	CAPZB_MOUSE	Isoform 2 of F-actin-capping protein subunit beta	Capzb	5	-0.644024	-1.13858	-1.24828	-0.8962	0.0906742	0.00618768	0.00561563	0.0181544	0.0608805	0.00286575	0.00269677	0.0109387	2739970	3833970	3200150	4013380	5775360	5992010	5302310	4127170	4474540	3784850	3628490	4233440	11334000	11259500	7643890	5237670	4148430	4233390	4230120	4911790
P47757;P47757-2;P47757-4	CAPZB_MOUSE	F-actin-capping protein subunit beta	Capzb	19	-0.0311842	-0.314856	-0.798248	-0.409663	0.915789	0.191371	0.00683246	0.0921768	0.897618	0.146043	0.00340493	0.0670075	8270480	7054560	6661480	7062980	12916700	13405400	13469800	10385900	11934800	9913770	10733000	11985000	15048400	15839700	10030400	12581100	9934780	9021770	9394600	9747100
P47758	SRPRB_MOUSE	Signal recognition particle receptor subunit beta	Srprb	14	0.416818	0.27417	0.297163	0.366035	0.0803688	0.199103	0.112685	0.0445236	0.0529374	0.152847	0.0835414	0.0299213	1428700	1077240	1383900	1424770	1370030	1680490	1264720	1522570	1059400	1698290	1596980	1374700	1150790	1014010	1157090	1158830	1507190	1451000	1436180	1189750
P47791;P47791-2	GSHR_MOUSE	Glutathione reductase, mitochondrial	Gsr	15	0.644653	0.655554	-2.86947	-0.0663725	0.0657918	0.021865	1.14136e-05	0.796516	0.0420973	0.0125362	5.32042e-07	0.764239	699674	517399	560276	672264	4516370	6865080	9177980	8474000	7699920	7558930	8300800	7017260	5568430	5656970	3475160	4159640	4138490	3839220	4874560	4196230
P47802	MTX1_MOUSE	Metaxin-1	Mtx1	13	1.55913	0.995257	1.22805	1.25503	0.000863521	0.00670198	0.00212082	0.00179625	0.000227415	0.00314195	0.000853179	0.000743872	2317510	2260840	2036080	2055890	3357770	2720040	2428190	2594850	2083200	2147450	1819420	1978580	1277310	1240100	682409	791217	2332760	2228370	2225750	2079610
P47809	MP2K4_MOUSE	Dual specificity mitogen-activated protein kinase kinase 4	Map2k4	9	-0.733	-0.195262	-0.109498	-0.30726	0.0289635	0.204827	0.519214	0.0644006	0.0162634	0.158004	0.466165	0.0450597	681804	774923	705196	630150	287505	417961	686785	531225	713557	670793	740164	713888	698571	703964	875566	863220	600014	637357	616558	585761
P47811	MK14_MOUSE	Mitogen-activated protein kinase 14	Mapk14	2	1.29469	0.514532	0.0478385	0.497877	0.119936	0.524358	0.955123	0.540196	0.0838573	0.465975	0.946493	0.489665	223021	153993	138338	230573	259626	414373	684820	491221	240225	249549	296609	299250	293148	403529	NA	49071.4	331005	195195	246110	243024
P47811-3	MK14_MOUSE	Isoform 3 of Mitogen-activated protein kinase 14	Mapk14	2	-0.479607	1.19185	0.10537	0.667779	0.409777	0.0399503	0.863132	0.238614	0.344948	0.0250955	0.837027	0.194334	173747	78401.7	169255	197130	73251.1	59723.7	148449	144540	382653	325598	251075	394508	232243	246323	62541.2	108037	131017	214443	265462	293980
P47811;P47811-3	MK14_MOUSE	Mitogen-activated protein kinase 14	Mapk14	8	0.283046	-0.184429	-0.205421	-0.235051	0.48118	0.558842	0.509942	0.430463	0.416208	0.502957	0.456852	0.377643	883791	694698	878707	975798	689283	1193860	1869340	1392380	1156550	879452	753209	1001590	1131370	1415550	661787	1024750	820993	734976	982116	833185
P47856;P47856-2	GFPT1_MOUSE	Glutamine--fructose-6-phosphate aminotransferase [isomerizing] 1	Gfpt1	17	0.274344	2.08951	2.31569	1.34522	0.483612	0.000156481	8.53903e-05	0.00181298	0.418963	2.63858e-05	1.25015e-05	0.000752176	2129580	1857250	1998170	1972370	309892	488619	722914	525763	1982760	1890290	1826250	1700280	633491	484126	280999	344525	1004780	1108850	986159	984036
P47857-3	PFKAM_MOUSE	Isoform 3 of ATP-dependent 6-phosphofructokinase, muscle type	Pfkm	14	-0.861299	0.375421	1.31422	1.38241	0.04438	0.352671	0.00576196	0.00678273	0.0267681	0.295404	0.00278491	0.00353714	647945	514910	411038	388243	83439.7	143823	129143	86812.7	199170	244135	278416	390368	270032	300484	148994	132559	605827	324038	676675	491723
P47879	IBP4_MOUSE	Insulin-like growth factor-binding protein 4	Igfbp4	3	NA	NA	NA	NA	NA	NA	NA	NA	NA	NA	NA	NA	NA	NA	NA	NA	599996	144373	453091	375211	19533.7	4839.84	9835.59	13866.8	NA	NA	NA	NA	NA	NA	NA	NA
P47911	RL6_MOUSE	60S ribosomal protein L6	Rpl6	25	0.271846	0.481523	1.02935	0.38801	0.26286	0.0214193	0.000526883	0.0587789	0.206815	0.0122483	0.000145664	0.0406254	82842600	87132100	80751600	73034400	39796000	51772700	53383100	50560300	59073300	63689400	60211300	62467400	35338100	33495400	48132900	53020100	45978500	56361200	52671500	54068300
[truncated: 5,494 more rows]
