# Supplementary material for: Mass spectrometry–based proteomic exploration of diverse murine macrophage cellular models
Source: Life Sci Alliance. 2024 Nov 7;8(1):e202402760. doi: 10.26508/lsa.202402760 (PMC11544424; doi:10.26508/lsa.202402760)
Supplement: Supplementary file 2 [file LSA-2024-02760_TableS2.xlsx]

## Sheet: Legend
Uniprot Accession	Uniprot Accession
Uniprot ID	Uniprot ID
Protein name	Protein names of identified proteins
Gene name	Gene name
Peptide Count	Number of peptides identified
log2 FC	log2 ratio of BALB/c vs C57BL/6J BMDM	Orange gradient indicates upregulation (log2 fold change >1) | Blue gradient indicates downregulation (log2 fold change <-1)
adj.P.Val	Benjamini-Hochberg adjusted p-value of BALB/c vs C57BL/6J BMDM	Green cells indicate significance (adjusted p-value <0.05)
P.value	p-value of BALB/c vs C57BL/6J BMDM
BALB/c_1	Raw intensity value
BALB/c_2	Raw intensity value
BALB/c_3	Raw intensity value
BALB/c_4	Raw intensity value
C57BL/6j_1	Raw intensity value
C57BL/6J_2	Raw intensity value
C57BL/6J_3	Raw intensity value
C57BL/6J_4	Raw intensity value

## Sheet: BALBc_vs_C57BL6J
Uniprot Accession	Uniprot ID	Protein name	Gene name	Peptide Count	log2 FC	adj.P.Val	P.Value	BALB/c_1	BALB/c_2	BALB/c_3	BALB/c_4	C57BL/6j_1	C57BL/6J_2	C57BL/6J_3	C57BL/6J_4
Q9DBL9;Q9DBL9-2	ABHD5_MOUSE	1-acylglycerol-3-phosphate O-acyltransferase ABHD5	Abhd5	7	-1.2217	0.00259413	0.000247574	7343.15	7320.32	4958.63	4127.68	14375.6	11697.3	13494.3	13593.2
Q921H8	THIKA_MOUSE	3-ketoacyl-CoA thiolase A, peroxisomal	Acaa1a	27	-1.10362	8.80919e-05	7.98507e-07	103375	118853	111845	132631	240921	264534	224734	252738
P68134	ACTS_MOUSE	Actin, alpha skeletal muscle	Acta1	5	-1.08338	0.000814373	3.99735e-05	281008	217985	305386	241381	609011	520411	524700	507741
Q05910	ADAM8_MOUSE	Disintegrin and metalloproteinase domain-containing protein 8	Adam8	18	-1.40049	0.000174041	2.70869e-06	26594.4	27067.4	34330.2	23736.7	66605.8	78794	72692.4	70158.3
P28650	PURA1_MOUSE	Adenylosuccinate synthetase isozyme 1	Adss1	36	-1.31379	8.04013e-05	6.73792e-07	104477	105694	122390	102325	263798	246032	276184	274389
P28650;P46664	PURA1_MOUSE;PURA2_MOUSE	Adenylosuccinate synthetase isozyme 1	Adss1;Adss2	4	-1.02223	0.000188714	2.97315e-06	33866.5	33167.4	40712.2	35715.4	73839.4	72505.8	65443.3	74449.2
Q8JZQ2;Q920A7	AFG31_MOUSE;AFG32_MOUSE	AFG3-like protein 2	Afg3l1;Afg3l2	3	-1.19958	0.000770023	3.63572e-05	18319.8	19531.7	12995.9	19855.8	32575.6	42917	42465.6	40729.8
Q8CJF9	AGO3_MOUSE	Protein argonaute-3	Ago3	4	-1.1187	0.000557343	2.02081e-05	5170	5480.7	5586.71	7447.51	12100.6	11506.7	12185.7	14637.2
Q9D517	PLCC_MOUSE	1-acyl-sn-glycerol-3-phosphate acyltransferase gamma	Agpat3	20	-1.04063	0.000339128	8.69453e-06	17841.1	22253.7	21523.3	17667.3	42780.6	37599.5	40572.9	38975.8
Q8BK64	AHSA1_MOUSE	Activator of 90 kDa heat shock protein ATPase homolog 1	Ahsa1	25	-1.11879	0.000661893	2.70203e-05	135000	138740	184706	123069	307489	297211	310365	310668
Q8R010	AIMP2_MOUSE	Aminoacyl tRNA synthase complex-interacting multifunctional protein 2	Aimp2	10	-1.16452	0.0126388	0.00259823	10284.1	16841	9038.2	22798.1	28809.3	26838.1	29453.6	37224.6
P45377	ALD2_MOUSE	Aldose reductase-related protein 2	Akr1b8	20	-1.32505	6.9031e-05	4.95861e-07	74048.5	86695.7	81160.3	73192.3	197796	175425	195223	206892
Q9Z110;Q9Z110-2	P5CS_MOUSE	Delta-1-pyrroline-5-carboxylate synthase	Aldh18a1	41	-1.34832	4.32677e-05	2.29399e-07	21565	22369.3	26431.2	25388.2	59539.2	63504.3	57976.3	58327.7
P48999	LOX5_MOUSE	Polyunsaturated fatty acid 5-lipoxygenase	Alox5	6	-1.21384	0.000269	5.7048e-06	58211.7	52155.6	40131.6	46491.8	112470	113642	112428	106792
O35298	AOAH_MOUSE	Acyloxyacyl hydrolase	Aoah	18	-1.93989	0.0213228	0.00533168	8335.19	11602.7	1768.22	8699.99	21167.9	24968.7	23811.3	24167.6
Q8BYW1;Q8BYW1-3	RHG25_MOUSE	Rho GTPase-activating protein 25	Arhgap25	48	-1.05163	0.000360276	9.48907e-06	102232	110031	127263	94795.4	229956	230658	194919	225999
Q6P3A9	ARL11_MOUSE	ADP-ribosylation factor-like protein 11	Arl11	4	-1.06788	0.0147216	0.0032102	2047.77	2437.38	1112.92	2400.54	3624.49	3158.83	4814.16	4447.4
Q9JM93	AR6P4_MOUSE	ADP-ribosylation factor-like protein 6-interacting protein 4	Arl6ip4	3	-1.7606	0.00950736	0.00174798	1671.87	822.543	3278.72	1197.65	3809.81	5909.25	5328.01	5682.77
P56212;P56212-2	ARP19_MOUSE	cAMP-regulated phosphoprotein 19	Arpp19	3	-2.04733	0.00152004	0.000105028	4634.82	3787.04	3447.71	7698.33	12195.1	27242.3	17946.2	21630.6
Q61024	ASNS_MOUSE	Asparagine synthetase [glutamine-hydrolyzing]	Asns	32	-2.04461	6.7273e-05	4.71512e-07	12320.5	14735.3	19919.9	13340.8	57260.1	62718.3	57681.1	63528.1
Q8BSY0	ASPH_MOUSE	Aspartyl/asparaginyl beta-hydroxylase	Asph	63	-1.28418	0.00028988	6.59382e-06	221530	231912	289214	193564	548112	592283	505232	572619
Q60765	ATF3_MOUSE	Cyclic AMP-dependent transcription factor ATF-3	Atf3	6	-1.11228	0.00462714	0.000611729	7555.86	6919.8	6649.29	4230.83	10321.6	16751.9	12996.7	13575.2
Q8BVE3	VATH_MOUSE	V-type proton ATPase subunit H	Atp6v1h	45	-1.00881	0.000249671	4.63035e-06	339176	397706	314828	357765	766863	667334	682384	659678
O70305;O70305-2;O70305-3	ATX2_MOUSE	Ataxin-2	Atxn2	7	-1.47933	0.000891154	4.57236e-05	3281.28	2049.3	1945.89	2284.64	7778.65	5355.22	6534.42	6319.21
Q9QUN3	BLNK_MOUSE	B-cell linker protein	Blnk	6	-1.24302	0.00264402	0.000256398	10168.6	7358.07	14474	9736.43	22085.1	28164.1	19644.4	25646.4
Q9Z0S1	BPNT1_MOUSE	3'(2'),5'-bisphosphate nucleotidase 1	Bpnt1	18	-1.15815	0.000339128	8.79576e-06	9424.99	11425.7	7829.5	10840.8	20055.3	24036.8	21632.5	20534.3
P14106	C1QB_MOUSE	Complement C1q subcomponent subunit B	C1qb	6	-3.85043	0.000269	5.68803e-06	12326.1	12961.5	0	4832.87	130692	140069	117850	131432
Q02105	C1QC_MOUSE	Complement C1q subcomponent subunit C	C1qc	9	-2.06546	0.000174041	2.68049e-06	21234.9	28511.4	15538.1	29361.7	97168.2	101666	86709.8	92785
P30993	C5AR1_MOUSE	C5a anaphylatoxin chemotactic receptor 1	C5ar1	7	-1.82873	1.60807e-05	3.39722e-08	93875.5	116146	116334	101168	335845	396302	369549	386594
Q3TTA7	CBLB_MOUSE	E3 ubiquitin-protein ligase CBL-B	Cblb	12	-1.68027	0.000339128	8.72215e-06	11172.1	9781.63	14923.4	9017.48	36115.3	30240.2	38233.7	35056.6
P27784	CCL6_MOUSE	C-C motif chemokine 6	Ccl6	4	-1.03657	0.0169604	0.00390725	5367.4	13243.8	7568.15	12637.4	18981.3	19042.9	17221.7	18246.9
P51670	CCL9_MOUSE	C-C motif chemokine 9	Ccl9	4	-1.05625	0.00274411	0.000269515	11864.3	19103.6	13976.6	15074.6	23834.7	30888.7	37712.8	30285.1
Q62192	CD180_MOUSE	CD180 antigen	Cd180	31	-2.89224	1.95993e-05	6.03366e-08	25231	37980.3	23875.8	36610.5	236097	199337	223182	226202
Q6XJV4	MO2R4_MOUSE	Cell surface glycoprotein CD200 receptor 4	Cd200r4	2	-1.09878	0.0073196	0.00118175	2767.35	5070.08	0	3187.78	6181.72	7742.97	8605.41	7574.77
Q08857	CD36_MOUSE	Platelet glycoprotein 4	Cd36	25	-1.5953	8.2979e-05	7.23778e-07	283136	394393	393062	313367	1062970	1005530	944596	1049710
P35762	CD81_MOUSE	CD81 antigen	Cd81	5	-1.09876	0.0012527	7.83912e-05	14089.4	16038.1	11107.1	19489.6	31657.7	29917.3	32417.7	31556.1
O35495	CDK14_MOUSE	Cyclin-dependent kinase 14	Cdk14	8	-1.15451	0.00158649	0.000113298	6942.27	7866.63	11329.6	7180.01	15416.6	17690	19354.2	19560.4
Q04899;Q8K0D0;Q8K0D0-2	CDK17_MOUSE;CDK18_MOUSE	Cyclin-dependent kinase 18	Cdk17;Cdk18	5	-1.55282	2.75564e-05	1.1311e-07	12350.8	12754.3	12902.7	10740.6	33656.1	34223.5	34062.7	38891.4
P30285	CDK4_MOUSE	Cyclin-dependent kinase 4	Cdk4	12	-1.5559	0.000487375	1.60041e-05	13755.5	11049.8	7642.3	13002.2	32922.5	30463	30774.5	34487.9
Q4VAA2;Q4VAA2-2	CDV3_MOUSE	Protein CDV3	Cdv3	6	-1.1167	0.0367311	0.0112943	8825.96	6559.34	17352.3	18055	17771.3	31005.3	27552.7	24968.6
O35744	CHIL3_MOUSE	Chitinase-like protein 3	Chil3	17	-2.82004	6.22335e-05	3.91196e-07	10431	14349.4	6869.78	11135.4	78050.2	65268	71744.6	73226.7
O35744;Q91Z98	CHIL3_MOUSE;CHIL4_MOUSE	Chitinase-like protein 3	Chil3;Chil4	6	-2.80792	2.28757e-05	8.6039e-08	18193.6	20576.1	12238.1	18992.7	135211	108837	116623	114288
Q9CY57;Q9CY57-2;Q9CY57-3;Q9CY57-4;Q9CY57-5	CHTOP_MOUSE	Chromatin target of PRMT1 protein	Chtop	6	-1.44489	0.0117755	0.00235832	3563.18	5437.42	7913.19	11962.3	14134.8	21808.1	15708.9	19692.6
Q6QLQ4	CLC7A_MOUSE	C-type lectin domain family 7 member A	Clec7a	7	-1.0971	0.000841074	4.19057e-05	5339.29	6465.4	5513.61	8249.75	14957.4	12532.8	12639.5	13135
Q8C0P5	COR2A_MOUSE	Coronin-2A	Coro2a	13	-1.99537	1.00973e-05	1.72692e-08	12256.6	13154.6	12427.6	15337.5	57374.7	50414.2	48393.8	52223.8
P56394	COX17_MOUSE	Cytochrome c oxidase copper chaperone	Cox17	3	-1.94214	0.000388221	1.09838e-05	4960.62	2998.31	3434.89	2801.84	10272.2	13466	15796.6	13574.3
Q812E0	CPEB2_MOUSE	Cytoplasmic polyadenylation element-binding protein 2	Cpeb2	3	-1.2197	0.0119045	0.00241266	1111.22	486.612	0	865.286	1915.39	1573.82	1749.53	1920.27
Q7TN98;Q7TN98-2;Q7TN98-3;Q7TN98-4;Q7TN98-5;Q7TN99;Q7TN99-2;Q7TN99-3;Q7TN99-4;Q7TN99-6;Q812E0	CPEB2_MOUSE;CPEB3_MOUSE;CPEB4_MOUSE	Cytoplasmic polyadenylation element-binding protein 4	Cpeb2;Cpeb3;Cpeb4	3	-1.17429	0.0150032	0.00330239	2993.79	5060.13	2433.06	6862.9	9001.32	9039.2	8797.25	8686.04
Q3UNZ8	QORL2_MOUSE	Quinone oxidoreductase-like protein 2	Cryzl2	8	-1.79581	0.000335142	8.19657e-06	1597.26	2440.88	0	2117.34	7613.45	6107.96	7469.4	6535.4
O89098	CYTF_MOUSE	Cystatin-F	Cst7	4	-1.38811	0.000975407	5.15479e-05	9316.07	8639.78	5311.69	8785.47	16940.3	21841.7	22077.6	20398.4
P49935	CATH_MOUSE	Pro-cathepsin H	Ctsh	11	-3.00807	7.85208e-05	6.26896e-07	19054.6	33403.9	15265	29642.1	182803	177957	182437	189984
Q922B2	SYDC_MOUSE	Aspartate--tRNA ligase, cytoplasmic	Dars1	44	-1.26067	2.79613e-05	1.19554e-07	59519.5	61397.5	60509.4	64227.1	150821	136803	146510	144658
P43346	DCK_MOUSE	Deoxycytidine kinase	Dck	5	-1.28606	0.000224383	3.96858e-06	3172.15	4155.01	4245.87	3643.65	10119.3	9917.47	7833.82	8716.06
Q99LD8	DDAH2_MOUSE	N(G),N(G)-dimethylarginine dimethylaminohydrolase 2	Ddah2	9	-2.41569	0.00289571	0.000298138	1778.22	2237.03	3020.87	711.863	8222.87	7366.38	10155.3	10747
Q9WV68	DECR2_MOUSE	Peroxisomal 2,4-dienoyl-CoA reductase [(3E)-enoyl-CoA-producing]	Decr2	8	-1.15857	0.000339128	8.72441e-06	10517.9	8635.08	11202.1	8860.18	19232.2	21195.8	22923.1	22653.9
Q8BZS9;Q8BZS9-2	DHX32_MOUSE	Putative pre-mRNA-splicing factor ATP-dependent RNA helicase DHX32	Dhx32	5	-1.0418	0.0281363	0.00769935	0	1132.59	1992.38	872.852	2977.18	2330.12	2806.09	2143.82
Q9D832	DNJB4_MOUSE	DnaJ homolog subfamily B member 4	Dnajb4	22	-1.19615	0.000650799	2.56001e-05	14499.3	15119.5	20847.3	13528	35681.3	34295.2	33731	38925.9
O70469	DOK2_MOUSE	Docking protein 2	Dok2	20	-1.0952	6.1943e-05	3.70789e-07	21817.7	24421.9	24555.6	23103.5	46672.6	49682.9	47602.9	53649.3
P97426	ECP1_MOUSE	Eosinophil cationic protein 1	Ear1	4	-1.80684	0.00312784	0.000344507	4623.01	9148.8	2791.06	5349.43	17869.3	14442.9	19346.2	17900.4
P97425	ECP2_MOUSE	Eosinophil cationic protein 2	Ear2	3	-1.25859	0.00483624	0.000649299	8332.76	13354.2	6217.61	8530.33	20748.5	15481.7	22977.3	24716.1
O70251;P57776-2;P57776-3	EF1B_MOUSE;EF1D_MOUSE	Elongation factor 1-beta	Eef1b;Eef1d	2	-1.44567	0.0151766	0.00335094	5539.15	8112.38	9508.86	19605.8	30386.9	19673.2	31061	23372.6
Q8C0D5	EFL1_MOUSE	Elongation factor-like GTPase 1	Efl1	15	-1.01256	0.018796	0.00447801	6979.58	18309.7	14346.5	14736.1	23986.9	24632.6	24121.5	29592.6
Q6NZJ6;Q80XI3;Q80XI3-3	IF4G1_MOUSE;IF4G3_MOUSE	Eukaryotic translation initiation factor 4 gamma 1	Eif4g1;Eif4g3	5	-1.41259	0.00439255	0.000567944	13438.8	29192.3	20101.4	34914	63124.1	54017	60917.4	62393.3
Q3TCT4	ENTP7_MOUSE	Ectonucleoside triphosphate diphosphohydrolase 7	Entpd7	3	-1.14945	0.0158016	0.00356629	5135.76	2868.3	3916.37	7463.27	7450.38	9995.95	10695.4	12429.9
Q6PH08-3	ERC2_MOUSE	Isoform 3 of ERC protein 2	Erc2	2	-1.96333	0.00543519	0.000776191	802.799	590.583	1722.19	0	3473.03	4383.8	2719.06	4154.25
Q8R180;Q8R2E9	ERO1A_MOUSE;ERO1B_MOUSE	ERO1-like protein alpha	Ero1a;Ero1b	3	-1.51182	0.0385109	0.0120532	6084.1	7719.33	1762.79	10040.9	16453.6	14588.9	12957.3	16703.5
Q9R0P3	ESTD_MOUSE	S-formylglutathione hydrolase	Esd	24	-1.06368	0.000480487	1.52027e-05	376082	464801	385487	545245	907099	853694	922025	906710
Q9D4V0	EKI1_MOUSE	Ethanolamine kinase 1	Etnk1	3	-1.95013	0.0430387	0.0139488	1905.03	1904.01	0	320.231	4670.78	3526.68	3616.81	4317.6
A6H5Z3;Q8R313	EXC6B_MOUSE;EXOC6_MOUSE	Exocyst complex component 6B	Exoc6;Exoc6b	2	-1.0424	0.0158373	0.00357808	3802.05	7733.39	4596.33	6419.79	7816.45	10209.8	14501.7	12766.6
Q8BH61	F13A_MOUSE	Coagulation factor XIII A chain	F13a1	28	-1.88903	7.85208e-05	6.07792e-07	7871.23	9804.84	6918.05	10036.4	35356	28766.2	32623.7	28653.4
Q8BR63	F177A_MOUSE	Protein FAM177A1	Fam177a1	5	-1.00203	0.000487375	1.59787e-05	6717.89	5946.77	7255.61	7335.24	11507.8	15817.4	13262.4	13436.5
A2AJL3;A2AJL3-2	FGGY_MOUSE	FGGY carbohydrate kinase domain-containing protein	Fggy	8	-1.09903	0.00459038	0.000602944	2162.51	1523.95	0	1844.33	2955.25	4306.53	4642.25	3719.61
Q05685	FOLR2_MOUSE	Folate receptor beta	Folr2	11	-2.63924	2.87336e-05	1.42513e-07	8626.24	15820.2	11547.3	11258.5	63599.6	70925.1	72151.9	77220.9
Q8C7U7	GALT6_MOUSE	Polypeptide N-acetylgalactosaminyltransferase 6	Galnt6	12	-1.06479	0.0048449	0.000652947	4557.67	3482.97	2147.3	3357.8	6948.32	6992.1	6613.5	6488.06
Q3UPI1	GAK1B_MOUSE	Golgi-associated kinase 1B	GaskbB	5	-1.61359	0.0158016	0.00355291	819.399	2758.04	0	1629.41	3319.52	5077.56	5119.81	5420.56
P47856;P47856-2	GFPT1_MOUSE	Glutamine--fructose-6-phosphate aminotransferase [isomerizing] 1	Gfpt1	27	-1.64894	7.85208e-05	6.31174e-07	12224	14185	14004.9	17751.2	47490.2	39872.1	45834.8	45192.6
P47856;P47856-2;Q9Z2Z9	GFPT1_MOUSE;GFPT2_MOUSE	Glutamine--fructose-6-phosphate aminotransferase [isomerizing] 1	Gfpt1;Gfpt2	6	-1.16459	0.00471464	0.000625715	7041.68	9986.75	11637.3	14854.6	20075.3	21151.2	27775.5	24544.1
Q9Z0L8;Q9Z0L8-2	GGH_MOUSE	Gamma-glutamyl hydrolase	Ggh	17	-1.04651	0.000655124	2.62152e-05	109886	101306	79102.9	82313	199995	179831	187486	182474
Q6Y7W8	GGYF2_MOUSE	GRB10-interacting GYF protein 2	Gigyf2	6	-1.34253	0.0232732	0.00599443	2119.04	2360.65	5045.11	2134.65	3694.72	9682.95	7185.92	8273.75
Q9QUH0	GLRX1_MOUSE	Glutaredoxin-1	Glrx	7	-1.61422	0.00123665	7.63518e-05	49180.1	80523.2	43939.1	91255.3	163086	201894	186354	211949
Q149F3	ERF3B_MOUSE	Eukaryotic peptide chain release factor GTP-binding subunit ERF3B	Gspt2	3	-1.09258	0.00310482	0.00034122	4195.69	3254.18	5559.51	5892.45	9975.77	8831.59	9500.13	10493.4
Q3UDW8;Q3UDW8-2	HGNAT_MOUSE	Heparan-alpha-glucosaminide N-acetyltransferase	Hgsnat	7	-1.45515	0.00537978	0.000761836	6328.04	11883.6	14897.8	18041.4	34725.8	32036.5	31127.5	31066
Q9JLR9	HIG1A_MOUSE	HIG1 domain family member 1A, mitochondrial	Higd1a	3	-1.31354	0.000571014	2.10204e-05	2809.51	3884.18	4761.86	3269.81	8720.86	9374.42	8732.41	8632.79
P17095	HMGA1_MOUSE	High mobility group protein HMG-I/HMG-Y	Hmga1	5	-1.26405	0.0216157	0.00546327	34502.2	109748	92502.9	62133.9	177533	207570	119123	154062
P52927	HMGA2_MOUSE	High mobility group protein HMGI-C	Hmga2	6	-2.72261	3.69063e-06	3.15601e-09	126930	142338	115793	133180	900804	952951	678147	843251
P17879;Q61696	HS71A_MOUSE;HS71B_MOUSE	Heat shock 70 kDa protein 1B	Hspa1a;Hspa1b	11	-1.48779	4.19641e-05	2.15311e-07	5445.19	4902.91	5678.88	4900.77	13241.8	15652.4	13194.7	15950.2
Q9DB29	IAH1_MOUSE	Isoamyl acetate-hydrolyzing esterase 1 homolog	Iah1	14	-1.43085	0.000268082	5.54779e-06	35777	47903.4	31921.5	46912.7	95705.8	101701	113354	114966
P35330	ICAM2_MOUSE	Intercellular adhesion molecule 2	Icam2	3	-1.16517	0.00290972	0.00030189	5070.3	5748.62	9726.04	7639.3	15005.8	15454.5	13245.4	16898.5
D0QMC3;P0DOV1-2;P0DOV2	IFI4_MOUSE;IFI5B_MOUSE;MNDAL_MOUSE	Myeloid cell nuclear differentiation antigen-like protein	Ifi204;Mnda;Mndal	2	-1.06839	0.00161014	0.000117036	21889.2	19057.8	12788.7	19273.4	37159.9	36790.8	38651.5	35420.1
Q9CQW9	IFM3_MOUSE	Interferon-induced transmembrane protein 3	Ifitm3	3	-1.22772	0.000484598	1.56643e-05	9556.5	11125.1	12522.8	9730.57	20884.5	27840.1	28176.2	22468
Q5SF07	IF2B2_MOUSE	Insulin-like growth factor 2 mRNA-binding protein 2	Igf2bp2	27	-2.23058	0.000655124	2.62184e-05	21443.7	15516.3	37650.2	16117.3	96987.9	106319	88513.8	100979
Q5SF07;Q9CPN8	IF2B2_MOUSE;IF2B3_MOUSE	Insulin-like growth factor 2 mRNA-binding protein 2	Igf2bp2;Igf2bp3	3	-1.29109	0.00731289	0.00117692	14624.1	17333.5	30729	12306.9	40394.9	50268.9	35100.7	45513.1
P25085;P25085-2	IL1RA_MOUSE	Interleukin-1 receptor antagonist protein	Il1rn	7	-1.01246	0.000526659	1.82849e-05	14073.5	13722	13054.7	12808.3	23777.4	24800.8	32082.6	26655
P26952;P26952-2	IL3RA_MOUSE	Interleukin-3 receptor subunit alpha	Il3ra	3	-1.31027	0.000268082	5.3167e-06	4643.39	5998.28	4677.9	6897.21	13117.2	14431.7	13160.1	12920.6
O55091	IMPCT_MOUSE	Protein IMPACT	Impact	10	-1.19072	0.00538271	0.000763173	9183.61	4417.78	8676.92	7052.76	13978.4	15290.7	17132.5	17453.6
Q3UQ44	IQGA2_MOUSE	Ras GTPase-activating-like protein IQGAP2	Iqgap2	55	-2.45007	9.78038e-06	1.42064e-08	4359.64	6073.16	4689.74	4653.84	28860	25188.2	24509.1	27350.3
P35561	KCNJ2_MOUSE	Inward rectifier potassium channel 2	Kcnj2	3	-1.76761	0.000124013	1.50077e-06	0	3243.5	4166.82	4169.81	11613.6	14578.4	12652.4	12615.4
O89109	KCNN4_MOUSE	Intermediate conductance calcium-activated potassium channel protein 4	Kcnn4	8	-1.56453	0.00186724	0.000146582	3147.23	3766.99	6514.3	3155.77	11948.5	13571.4	9288.88	11778.2
Q8C142	ARH_MOUSE	Low density lipoprotein receptor adapter protein 1	Ldlrap1	9	-1.0568	0.0012527	7.84804e-05	5155.04	6638.31	5081.06	5036.86	13729.2	10650.1	11487.6	9250.99
O89013	OBRG_MOUSE	Leptin receptor gene-related protein	Leprot	2	-1.4962	0.00854771	0.00150137	469.015	1014.88	413.567	894.189	2060.5	1323.88	2361.96	1652.45
Q64281;Q64281-2	LIRB4_MOUSE	Leukocyte immunoglobulin-like receptor subfamily B member 4	Lilrb4	6	-1.18878	0.000987599	5.30368e-05	91919.1	142895	136872	150288	280027	256015	298840	316520
P11152	LIPL_MOUSE	Lipoprotein lipase	Lpl	26	-1.67619	8.66843e-05	7.70922e-07	55990.4	65860.3	73734	54024.6	176836	230819	192827	181912
P19973-2	LSP1_MOUSE	Isoform 2 of Lymphocyte-specific protein 1	Lsp1	19	-1.03925	0.0270655	0.00730747	38015.1	40143.1	96185.9	59320.3	85861.9	138405	102455	119597
O88188	LY86_MOUSE	Lymphocyte antigen 86	Ly86	5	-2.5682	0.00162814	0.000118901	6401.51	11197.8	16552.9	4219.52	52026	47387.5	50246.6	47193.5
Q9CQ33;Q9CQ33-2	LZTR1_MOUSE	Leucine-zipper-like transcriptional regulator 1	Lztr1	3	-1.23448	0.00309387	0.00033759	1579.44	972.593	1970.09	1345.31	3816.63	2951.18	3162.07	3351.99
Q8K2I4	MANBA_MOUSE	Beta-mannosidase	Manba	39	-1.07134	0.00114302	6.82254e-05	27825.2	32828	21630.6	27716	64123.2	51628.8	60642.5	49892.5
Q9ESL4-2	M3K20_MOUSE	Isoform 2 of Mitogen-activated protein kinase kinase kinase 20	Map3k20	12	-1.00009	0.000806098	3.87401e-05	17580.5	24857.8	25595.5	22233.6	46846.6	42751.3	44939.8	41567.4
P41242;P41242-2;P41242-3	MATK_MOUSE	Megakaryocyte-associated tyrosine-protein kinase	Matk	4	-1.47163	0.000451655	1.39042e-05	1282.43	0	1639.58	1351.09	3634.87	4611.53	4143.51	3330
Q76LS9;Q76LS9-2	MINY1_MOUSE	Ubiquitin carboxyl-terminal hydrolase MINDY-1	Mindy1	7	-1.13395	0.00114725	6.86744e-05	29458.3	29867.5	39966.8	45805.4	67732.4	78192.6	76902.6	86033
P34960	MMP12_MOUSE	Macrophage metalloelastase	Mmp12	29	-1.01191	0.0029476	0.000310035	91985.4	124287	124207	78994.8	232161	189555	208488	188397
Q3TYA6	MPP8_MOUSE	M-phase phosphoprotein 8	Mphosph8	3	-1.1462	0.00724384	0.00115961	3808.96	5577.37	7350.29	8407.93	14786.6	14609.6	10304.6	13412.4
P18155	MTDC_MOUSE	Bifunctional methylenetetrahydrofolate dehydrogenase/cyclohydrolase, mitochondrial	Mthfd2	16	-1.80952	0.000441053	1.34382e-05	11061.8	7567.98	14459.6	8665.89	33440.4	40322.8	32090.1	34605.5
E9Q634	MYO1E_MOUSE	Unconventional myosin-Ie	Myo1e	64	-1.37173	0.000236081	4.23952e-06	60322.1	66743	89030	62486.7	175994	176171	169448	178600
Q9ERR1;Q9ERR1-2	NDEL1_MOUSE	Nuclear distribution protein nudE-like 1	Ndel1	4	-1.75278	0.0351435	0.0105665	3022.34	2017.58	465.2	2646.08	4750.86	6686.28	5472.17	5306.17
Q9ES70	NEK6_MOUSE	Serine/threonine-protein kinase Nek6	Nek6	3	-1.55216	0.0375619	0.011661	504.299	1390.55	2102.46	0	3951.77	2360.67	3139.59	4106.17
Q6P5H2;Q6P5H2-2	NEST_MOUSE	Nestin	Nes	27	-1.72074	0.00127034	7.99883e-05	8040.4	7522.11	5744.88	13647.6	27531.5	31500.5	21177	28790.6
O35657	NEUR1_MOUSE	Sialidase-1	Neu1	10	-1.0499	0.00893111	0.00159926	10941.2	26512.3	15544.2	19836.3	35657.8	37628.3	32724.8	35201
Q8R2U4	NTM1A_MOUSE	N-terminal Xaa-Pro-Lys N-methyltransferase 1	Ntmt1	4	-1.16235	0.000807195	3.9207e-05	2608.22	2874.36	3949.65	3952.3	7030.01	7585.64	6704.67	7814.46
Q9R061	NUBP2_MOUSE	Cytosolic Fe-S cluster assembly factor NUBP2	Nubp2	6	-1.09686	0.00545704	0.000785844	5325.75	5343.39	9153.86	4616.9	10401.3	13178.2	12367.3	14097.5
Q8VE38;Q8VE38-2	OXND1_MOUSE	Oxidoreductase NAD-binding domain-containing protein 1	Oxnad1	4	-1.10009	0.0386628	0.0121338	915.673	3302.09	1620.48	2109.45	4726.16	4057.74	3476.49	3116.32
Q9D771	PACC1_MOUSE	Proton-activated chloride channel	Pacc1	13	-1.16461	0.000261374	5.03306e-06	38575.9	42503.5	36671	43718.3	106299	86335.7	85776.6	78956
P17918	PCNA_MOUSE	Proliferating cell nuclear antigen	Pcna	23	-1.34456	7.9618e-05	6.53611e-07	113096	146924	151682	132550	335378	343792	335667	333837
Q8BFP9	PDK1_MOUSE	[Pyruvate dehydrogenase (acetyl-transferring)] kinase isozyme 1, mitochondrial	Pdk1	22	-2.26816	6.57174e-05	4.27101e-07	10887.6	15503.1	9134.68	12876.3	65174.8	51492.7	55501.2	53958.6
Q9R0A0	PEX14_MOUSE	Peroxisomal membrane protein PEX14	Pex14	8	-1.22319	0.00558828	0.00081359	25197.7	21838.2	11315.2	25005.2	43075.2	51557.3	43075.3	45474.6
P12382;P47857;P47857-2;P47857-3;Q9WUA3	PFKAL_MOUSE;PFKAM_MOUSE;PFKAP_MOUSE	ATP-dependent 6-phosphofructokinase, liver type	Pfkl;Pfkm;Pfkp	2	-1.28242	0.00250428	0.000237126	41692.2	82383.5	52425	45761.1	153725	122066	127299	112780
Q9WUA3	PFKAP_MOUSE	ATP-dependent 6-phosphofructokinase, platelet type	Pfkp	49	-1.08792	0.000224383	3.96208e-06	94734.9	88424.8	114822	96530	206154	201853	194917	218005
Q61753	SERA_MOUSE	D-3-phosphoglycerate dehydrogenase	Phgdh	31	-1.62084	0.000696912	2.97979e-05	80479.3	93398	141983	73882.1	265407	282940	275136	318397
Q8BTI9	PK3CB_MOUSE	Phosphatidylinositol 4,5-bisphosphate 3-kinase catalytic subunit beta isoform	Pik3cb	24	-1.1291	0.00280088	0.000279752	3635.4	5727.12	7238.21	5294.19	12444.2	11038	11053.6	11400.4
P06869	UROK_MOUSE	Urokinase-type plasminogen activator	Plau	19	-1.13915	0.00100204	5.49365e-05	12133.4	15553.2	16517.4	20676.7	31974.7	33147	37619.2	35804
Q64695	EPCR_MOUSE	Endothelial protein C receptor	Procr	2	-1.54637	0.000755149	3.51413e-05	2433.5	4021.86	4487.48	3504.23	10554.5	8618.92	11541.6	10118.9
Q99K85	SERC_MOUSE	Phosphoserine aminotransferase	Psat1	26	-1.54593	6.7273e-05	4.71728e-07	33364.8	39069.6	46623.9	39734.8	115696	111065	103899	123159
O55234	PSB5_MOUSE	Proteasome subunit beta type-5	Psmb5	14	-1.17469	0.00140879	9.42085e-05	14105.9	14354.3	10754.1	18700.5	33653.1	27597.2	35459	30220.8
Q99LL5	PWP1_MOUSE	Periodic tryptophan protein 1 homolog	Pwp1	8	-1.01504	0.000249671	4.69708e-06	5653.55	6080.88	5325.48	5685.44	11739.6	9824.35	11869.7	12017.9
Q9EPB4	ASC_MOUSE	Apoptosis-associated speck-like protein containing a CARD	Pycard	13	-1.15423	0.00299847	0.000321539	39131.8	41764.9	28336.8	57520.4	81082	104500	73843.8	97900.3
Q8BV49	IFIX_MOUSE	Pyrin and HIN domain-containing protein 1	Pyhin1	8	-3.0719	0.000907835	4.67348e-05	1992.62	628.574	0	1073.15	9777.42	10963.2	7564.43	8631.18
Q8VEA8	RAB7B_MOUSE	Ras-related protein Rab-7b	Rab7b	14	-1.03653	0.00157918	0.000111815	14232.6	18825.6	12286.5	19809.3	35733.5	30737.1	29905.5	33086.3
A3KGS3;A3KGS3-2	RGPA2_MOUSE	Ral GTPase-activating protein subunit alpha-2	Ralgapa2	14	-1.18907	0.00133366	8.64472e-05	5615.15	4780.75	7433	4281.19	11822.7	12360	11621.6	12909
P31266;P31266-2	SUH_MOUSE	Recombining binding protein suppressor of hairless	Rbpj	16	-1.09092	0.000106712	1.167e-06	12298.6	14354.5	14364.5	13818.6	30766.6	28602.4	29035.4	26619.1
Q99KK1	REEP3_MOUSE	Receptor expression-enhancing protein 3	Reep3	8	-1.46486	0.00175915	0.00013238	12622.5	6606.76	10735	13784.7	27455	27281.5	27768	32545.1
Q6PAQ4	REXO4_MOUSE	RNA exonuclease 4	Rexo4	9	-1.35874	0.000696095	2.96439e-05	1965.1	2343.87	1908.27	2771.74	4720.36	7527.59	4826.53	5859.58
P97492	RGS14_MOUSE	Regulator of G-protein signaling 14	Rgs14	9	-1.17246	0.000762195	3.57177e-05	4593.53	5662.3	3894.18	3817.09	8657.16	10414.8	8940.54	11757.9
Q9DB85	RRP8_MOUSE	Ribosomal RNA-processing protein 8	Rrp8	7	-1.61733	0.005179	0.000718346	1935.19	2146.36	5444.68	3851.45	8889.97	9316.06	8469.11	10466.8
Q99P72-1;Q99P72-3;Q99P72-5	RTN4_MOUSE	Isoform C of Reticulon-4	Rtn4	22	-1.51767	0.000119796	1.39321e-06	363976	349261	267604	347612	975052	917366	1.00039e+06	820790
P31725	S10A9_MOUSE	Protein S100-A9	S100a9	4	-1.21907	0.0184362	0.00434182	8409.28	5262.57	8656.67	5612.71	9647.82	20272.9	23893.3	12811.8
D3Z2R5	SELN_MOUSE	Selenoprotein N	Selenon	5	-1.01312	0.00142594	9.58433e-05	3893.64	3739.1	4975.34	3620.87	7832.33	7057.58	9524.2	7851.46
Q9CY58	PAIRB_MOUSE	Plasminogen activator inhibitor 1 RNA-binding protein	Serbp1	21	-1.0384	0.0220471	0.00561829	42526.5	31213.9	81737.8	58406.5	86515.9	122807	88490.1	112555
Q8BHK6	SLAF7_MOUSE	SLAM family member 7	Slamf7	6	-1.33848	0.000617189	2.33355e-05	7445.14	6169.22	5219.56	8864.84	18541.2	16061.8	15626.5	17671.8
Q8BPX9	S15A3_MOUSE	Solute carrier family 15 member 3	Slc15a3	7	-1.14127	0.00526614	0.000741241	17678.2	22953.6	10382.3	17821.4	42820.9	34958.5	32211.9	34677
P57787	MOT4_MOUSE	Monocarboxylate transporter 4	Slc16a3	4	-1.17563	0.000736663	3.36093e-05	11348.7	17281.4	16846.4	15961.4	37886.7	30190.9	33462	33771.5
P17809	GTR1_MOUSE	Solute carrier family 2, facilitated glucose transporter member 1	Slc2a1	4	-1.32023	0.00102933	5.9041e-05	9531.11	16703.5	12165.7	10007	25051.2	29478.1	28385.8	33912.9
P10923	OSTP_MOUSE	Osteopontin	Spp1	10	-1.85043	0.000961651	4.98715e-05	9145.42	7972.73	17122.4	10282.3	30880.7	45224.6	42328.9	34677.3
Q924S7;Q924S8;Q924S8-2	SPRE1_MOUSE;SPRE2_MOUSE	Sprouty-related, EVH1 domain-containing protein 2	Spred1;Spred2	2	-1.39288	0.000438317	1.32687e-05	0	3289.4	2948.29	4167.37	8162.78	9283.72	8010.38	10120.4
Q64337;Q64337-2	SQSTM_MOUSE	Sequestosome-1	Sqstm1	17	-1.61066	2.80217e-05	1.3419e-07	35480.5	44361.7	37675	35287.4	102542	115799	113024	127014
Q9JM90	STAP1_MOUSE	Signal-transducing adaptor protein 1	Stap1	29	-1.4373	0.000170839	2.59764e-06	48660.8	58568.4	69057.1	50096.2	161314	143310	148185	144684
Q8CI59;Q8CI59-2	STEA3_MOUSE	Metalloreductase STEAP3	Steap3	16	-1.62417	0.000132838	1.74936e-06	45202.2	46402.4	50526.7	33072.7	135634	131902	124871	132682
Q69ZR9;Q69ZR9-2	TASOR_MOUSE	Protein TASOR	Tasor	2	-1.12179	0.0208723	0.00516184	1568.88	906.557	0	2044.93	3043.3	3827.41	2297.11	3284.8
Q80VL1	TDRKH_MOUSE	Tudor and KH domain-containing protein	Tdrkh	6	-1.00997	0.00220575	0.000196814	5599.96	7717.6	8579.51	8899.45	13646.4	18669.2	13170.9	15320.7
P47226;P47226-2	TES_MOUSE	Testin	Tes	17	-1.44942	0.00122485	7.43667e-05	4703.98	8483.9	6987.42	9420.4	17654.8	21592.1	16645	21777.2
Q71LX4	TLN2_MOUSE	Talin-2	Tln2	4	-1.62779	0.0192323	0.00461812	3890.72	4205.2	8509.41	1778.39	9508.93	15585.9	10194.1	14245.5
Q8C1E7	TACAN_MOUSE	Ion channel TACAN	Tmem120a	9	-1.07044	0.00332257	0.000379024	19171.2	25770.2	14001.2	26298.5	40058.1	41413	44502.9	45025.4
Q9CYG7	TOM34_MOUSE	Mitochondrial import receptor subunit TOM34	Tomm34	23	-1.01659	0.000146221	2.10066e-06	17730.6	16925.1	16830.5	20815	35704.8	39080.8	33034.7	35994.5
Q9D8C2	TSN13_MOUSE	Tetraspanin-13	Tspan13	2	-1.1567	0.0339203	0.0100783	6889.92	21492.3	10062.1	21207.7	24639.3	29018.7	30243.1	33952.7
Q9D0B5	TSTD3_MOUSE	Thiosulfate sulfurtransferase/rhodanese-like domain-containing protein 3	Tstd3	5	-1.01548	0.0453895	0.0149125	9302.92	15116.6	5247.23	17226.5	20017.7	25334.2	19482.3	20262.3
P68373;Q9JJZ2	TBA1C_MOUSE;TBA8_MOUSE	Tubulin alpha-1C chain	Tuba1c;Tuba8	2	-1.3509	0.00230446	0.000209676	53349.6	81975	63013.4	116787	171953	177067	194795	213978
P68372;P99024;Q7TMM9;Q922F4;Q9CWF2;Q9ERD7	TBB2A_MOUSE;TBB2B_MOUSE;TBB3_MOUSE;TBB4B_MOUSE;TBB5_MOUSE;TBB6_MOUSE	Tubulin beta-4B chain	Tubb2a;Tubb2b;Tubb3;Tubb4b;Tubb5;Tubb6	5	-1.00618	0.00598046	0.000888836	205859	319043	358642	331380	468822	637056	513574	767731
P68372;P99024;Q7TMM9;Q9CWF2	TBB2A_MOUSE;TBB2B_MOUSE;TBB4B_MOUSE;TBB5_MOUSE	Tubulin beta-4B chain	Tubb2a;Tubb2b;Tubb4b;Tubb5	5	-1.07818	0.00248461	0.000232016	210620	256225	344168	374928	547132	598009	598295	654677
Q7TMM9;Q922F4;Q9CWF2	TBB2A_MOUSE;TBB2B_MOUSE;TBB6_MOUSE	Tubulin beta-2A chain	Tubb2a;Tubb2b;Tubb6	2	-1.11671	0.00063013	2.4356e-05	41727.4	49598.9	58704.2	49416.1	93983.1	96415.5	113849	120425
Q922F4;Q9ERD7	TBB3_MOUSE;TBB6_MOUSE	Tubulin beta-6 chain	Tubb3;Tubb6	2	-1.01067	0.0249145	0.006545	11308.9	14440	29093.7	18638.4	28187.7	31247.2	35780.9	43637.5
Q922F4	TBB6_MOUSE	Tubulin beta-6 chain	Tubb6	15	-1.14139	0.00303287	0.000328859	18883.7	20513.2	35118.6	22362	48304.9	48067.2	57119.5	51062.4
Q9CQ79	TXND9_MOUSE	Thioredoxin domain-containing protein 9	Txndc9	4	-1.03287	0.0185591	0.00438981	1478.54	2775.06	2793.61	3975.62	5590.57	4927.34	4438.4	6214.99
Q8BGG7	UBS3B_MOUSE	Ubiquitin-associated and SH3 domain-containing protein B	Ubash3b	17	-1.51968	0.000106712	1.17356e-06	9398.3	11540.6	13088.1	9332.08	29913.6	29938.8	30540.4	30897.6
P61961	UFM1_MOUSE	Ubiquitin-fold modifier 1	Ufm1	4	-1.2121	0.00460315	0.000606983	15529.2	22621.6	24261	32883.3	44843.9	45581.4	53985.9	68697.8
O70480	VAMP4_MOUSE	Vesicle-associated membrane protein 4	Vamp4	4	-1.16885	0.00250428	0.000237195	2720.95	2379.07	1436.91	2071.66	3910.9	5159.59	4738.85	4911.28
A2AIV2	VIR_MOUSE	Protein virilizer homolog	Virma	3	-1.0577	0.00413679	0.00051648	2128.45	3518.52	2136.35	2996.27	6148.26	5957.19	5596.32	4175.24
Q91VU1	YIPF1_MOUSE	Protein YIPF1	Yipf1	2	-1.79019	0.00845495	0.00148074	1520.05	4137.81	1164.72	2509.85	4505.3	8785.38	7739.4	8164.56
Q62523	ZYX_MOUSE	Zyxin	Zyx	13	-1.18097	0.0062877	0.000951704	9138.63	14237.9	18634.4	14303.2	22352.6	38989.8	27533.6	36060.2
Q78IK2	ATPMD_MOUSE	ATP synthase membrane subunit DAPIT, mitochondrial	Atp5md	4	-1.07664	0.142913	0.0713956	62200.4	172179	31592.7	194970	184926	194466	186829	180400
Q810U5;Q810U5-3	CCD50_MOUSE	Coiled-coil domain-containing protein 50	Ccdc50	6	-1.12361	0.0924103	0.0397963	3542.15	1294.17	7243.36	3543.18	5436.24	9367.98	6744.63	7374
Q9D1L0	CHCH2_MOUSE	Coiled-coil-helix-coiled-coil-helix domain-containing protein 2	Chchd2	4	-1.3859	0.0823976	0.0343288	29819.7	55704.6	8251.12	56048.3	67907.9	78552.3	82587.5	76006.4
Q8VEA4	MIA40_MOUSE	Mitochondrial intermembrane space import and assembly protein 40	Chchd4	4	-1.23358	0.096873	0.0422815	2516.59	12059.9	5333.2	14998.4	13338.9	18186.6	12895	22399.8
Q99LJ5	CKLF3_MOUSE	CKLF-like MARVEL transmembrane domain-containing protein 3	Cmtm3	2	-1.27629	0.079626	0.0327928	6177.68	40398.4	13328.5	26215.7	35044.8	41930.6	41152.3	46546.3
Q9D8X5	CNOT8_MOUSE	CCR4-NOT transcription complex subunit 8	Cnot8	2	-1.07785	0.17861	0.0956742	0	1248.69	384.145	1813.58	1742.43	2572.12	1726.13	0
O89106	FHIT_MOUSE	Bis(5'-adenosyl)-triphosphatase	Fhit	6	-1.39041	0.0820728	0.0340615	5147.31	3375.85	0	944.909	8295.25	7059.6	5649.32	5602.33
Q91XA2	GOLM1_MOUSE	Golgi membrane protein 1	Golm1	2	-1.01136	0.0567641	0.0205524	1481.62	687.073	2556.57	1672.03	2481.49	3421.87	2986.29	2715.5
Q9CPN8	IF2B3_MOUSE	Insulin-like growth factor 2 mRNA-binding protein 3	Igf2bp3	10	-1.04147	0.0546643	0.0195584	4248.27	5891.82	1918.86	6589.56	7350.5	7188.61	9465.96	10757.4
Q5RL79	KTAP2_MOUSE	Keratinocyte-associated protein 2	Krtcap2	2	-1.04709	0.0581624	0.0212377	2760.4	4370.31	1466.63	4915.35	6895.21	7204.31	7109.68	4258.41
Q7TQ95	LNP_MOUSE	Endoplasmic reticulum junction formation protein lunapark	Lnpk	12	-1.11713	0.0530175	0.0186881	8821.06	13447.7	3690.99	14319.5	17438.9	18548.9	21187	19089.9
Q8K1C9	LRC41_MOUSE	Leucine-rich repeat-containing protein 41	Lrrc41	7	-1.19444	0.207682	0.116414	418.279	4326.27	3781.28	3375.69	4489.79	5886.03	5332.41	4269.38
Q9WVS7;Q9WVS7-2	MP2K5_MOUSE	Dual specificity mitogen-activated protein kinase kinase 5	Map2k5	2	-1.27445	0.0563572	0.0203183	4485.19	4047.45	0	9971.64	13546	7454.24	21038.7	15312.1
P26041;P26043	MOES_MOUSE;RADI_MOUSE	Moesin	Msn;Rdx	4	-1.0614	0.107809	0.0487695	179506	484493	139253	595388	425253	680302	524193	833520
D3YZG8	MTD2L_MOUSE	Probable bifunctional methylenetetrahydrofolate dehydrogenase/cyclohydrolase 2	Mthfd2l	6	-1.07232	0.225271	0.129954	2719.71	7158.34	656.702	4840.58	5536.71	5365.9	6324.43	6099.92
Q9DB96	NGDN_MOUSE	Neuroguidin	Ngdn	3	-1.1121	0.0648739	0.0246425	0	1127.16	1424.34	3158.71	3761.88	5521.43	2318.23	3709.81
Q3UHX0	NOL8_MOUSE	Nucleolar protein 8	Nol8	2	-1.0599	0.0756888	0.030524	836.486	1484.52	2327.65	582.937	2232.43	2611.73	1711.99	3061.01
Q8BGT0	OSTM1_MOUSE	Osteopetrosis-associated transmembrane protein 1	Ostm1	6	-1.23934	0.316173	0.204734	891.612	12389.3	12771.3	25068.4	15454.6	22103.9	17176.5	17626.6
Q6P1F6;Q925E7	2ABA_MOUSE;2ABD_MOUSE	Serine/threonine-protein phosphatase 2A 55 kDa regulatory subunit B alpha isoform	Ppp2r2a;Ppp2r2d	3	-1.2809	0.0602975	0.0222431	2995.05	10263.5	3553.1	13137.7	17373.7	13962.9	15133.4	12844.6
Q8CHP5;Q8CHP5-2	PYM1_MOUSE	Partner of Y14 and mago	Pym1	3	-1.21593	0.0850475	0.0358427	5359.32	5939.35	1460.79	8739.46	9208.1	13099.7	8228.03	11301.2
Q9D620	RFIP1_MOUSE	Rab11 family-interacting protein 1	Rab11fip1	2	-1.24407	0.211642	0.119769	164.857	879.862	0	1784.37	1232.93	1755.49	1409.39	1604.5
Q8JZX4	SPF45_MOUSE	Splicing factor 45	Rbm17	8	-1.23148	0.268003	0.165238	635.732	6572.1	0	7596.9	6100.68	8423.95	7246.7	7623.84
Q9JI90	RNF14_MOUSE	E3 ubiquitin-protein ligase RNF14	Rnf14	2	-1.15877	0.209633	0.118064	3392.94	2199.35	388.846	3751.64	4238.27	3530.04	2995.59	5749.94
P60603	ROMO1_MOUSE	Reactive oxygen species modulator 1	Romo1	3	-1.21176	0.0655139	0.0249695	4925.4	18435.1	5591.06	18139	18678.6	22488.8	21830.5	27207
Q9R0P4	SMAP_MOUSE	Small acidic protein	Smap	2	-1.38955	0.0628213	0.0235513	478.725	623.608	2235.86	1665.59	1801.55	4077.65	2343.16	2918.97
Q8R570;Q8R570-2	SNP47_MOUSE	Synaptosomal-associated protein 47	Snap47	4	-1.196	0.067676	0.0260889	2992.19	596.871	1161.59	1927.67	3047.64	2712.98	3729.85	3418.65
P62307	RUXF_MOUSE	Small nuclear ribonucleoprotein F	Snrpf	3	-1.56738	0.0651773	0.0247912	2775.64	8433.11	1036.16	6102.03	9168.42	9580.62	12337	9954.2
P0DN89;P0DN90;P0DN91	T254A_MOUSE;T254B_MOUSE;T254C_MOUSE	Transmembrane protein 254	Tmem254a;Tmem254b;Tmem254c	2	-1.03166	0.0513878	0.0179466	0	9518.38	3640.61	8030.81	14382.4	15583.8	14167.3	9239.83
P83626	TNR26_MOUSE	Tumor necrosis factor receptor superfamily member 26	Tnfrsf26	3	-1.26932	0.10602	0.0476883	3205.79	896.446	0	5243.35	6033.13	6433.93	5883.23	5165.96
Q9JMD0;Q9JMD0-2;Q9JMD0-3;Q9JMD0-4	ZN207_MOUSE	BUB3-interacting and GLEBS motif-containing protein ZNF207	Znf207	5	-1.03274	0.122128	0.0576073	8157.9	19693.5	4862.77	25727.7	21187.5	27243.4	23348.9	24580.5
Q3UFS0;Q3UFS0-2;Q3UFS0-3	ZY11B_MOUSE	Protein zyg-11 homolog B	Zyg11b	2	-1.19892	0.0771242	0.0313799	603.542	810.072	2247.88	2782.01	3322.31	2812.21	2885.67	3007.71
P21447	MDR1A_MOUSE	ATP-dependent translocase ABCB1	Abcb1a	3	1.90855	0.000220292	3.74933e-06	13123.1	10555.5	10893.1	11350.5	2730.69	4292.03	2247	3117.71
Q61285	ABCD2_MOUSE	ATP-binding cassette sub-family D member 2	Abcd2	2	1.48514	0.0330443	0.00976014	2764.35	2489.86	4702.23	2329.47	0	527.598	1593.18	1350.86
Q9QXG4	ACSA_MOUSE	Acetyl-coenzyme A synthetase, cytoplasmic	Acss2	4	2.48438	1.83839e-05	5.34508e-08	13195.4	15205.4	12858.2	19823.6	2778.87	2425.99	2627.71	2792.48
P03958	ADA_MOUSE	Adenosine deaminase	Ada	26	3.41483	3.69063e-06	3.01503e-09	89478.6	83232.6	62212.6	95139.8	8129.18	7251.33	7060.38	7707.64
Q9Z0F8	ADA17_MOUSE	Disintegrin and metalloproteinase domain-containing protein 17	Adam17	14	1.07703	0.000452149	1.39968e-05	19709.3	19054.4	24592.2	17854.6	9632.6	9126.71	8712.72	10280.5
Q8JZZ7;Q8JZZ7-2	AGRL2_MOUSE	Adhesion G protein-coupled receptor L2	Adgrl2	5	1.05657	0.0126507	0.00260283	4370.16	2620.07	5897.16	3663.99	1443.59	2177.72	2068.13	1944.32
Q8BWF0	SSDH_MOUSE	Succinate-semialdehyde dehydrogenase, mitochondrial	Aldh5a1	3	1.13926	0.0476153	0.0159858	5277.53	8912.82	2945.27	9467.78	3719.78	2070.17	3148.03	2178.2
O88512	AP1G2_MOUSE	AP-1 complex subunit gamma-like 2	Ap1g2	11	1.1807	0.000274511	5.86862e-06	30349.7	26394.2	31850.7	23810.6	13006.7	12135	11235.5	12252.5
P51908	ABEC1_MOUSE	C->U-editing enzyme APOBEC-1	Apobec1	8	1.49029	0.000136409	1.81972e-06	24502.1	31327.5	31312.7	32729.8	12061.8	9121.95	10705.2	10106
P08226	APOE_MOUSE	Apolipoprotein E	Apoe	26	1.67094	4.70369e-05	2.69374e-07	282700	269318	222565	279636	68943.4	83913.9	88149.3	84234.6
Q3UGY8	BIG3_MOUSE	Brefeldin A-inhibited guanine nucleotide-exchange protein 3	Arfgef3	13	1.91509	7.85208e-05	6.21075e-07	12430.4	10298.2	9082.72	8883.77	2585.17	2255.08	2892.55	2878.01
Q3UL36	ARGL1_MOUSE	Arginine and glutamate-rich protein 1	Arglu1	4	1.23744	0.00153113	0.000106056	52031	58359.6	61881.7	36963.3	22604.4	25208.3	17319.4	21450.9
Q8BNU0	ARMC6_MOUSE	Armadillo repeat-containing protein 6	Armc6	4	1.32506	0.00195754	0.000157353	21812.8	16052.2	31946.9	20165.6	7400.76	8916.7	9270.06	8858.01
P50429	ARSB_MOUSE	Arylsulfatase B	Arsb	24	2.0106	9.78038e-06	1.50545e-08	1242313	1110741	964358	1057694	252130	275270	265316	268248
Q64518-1;Q64518-3	AT2A3_MOUSE	Isoform SERCA3B of Sarcoplasmic/endoplasmic reticulum calcium ATPase 3	Atp2a3	30	1.29959	1.60807e-05	3.60506e-08	47889	47716.3	48069.9	50853.5	19582.8	19877	18046.6	20380.1
G5E829	AT2B1_MOUSE	Plasma membrane calcium-transporting ATPase 1	Atp2b1	66	1.16661	2.80217e-05	1.24709e-07	316557	328754	327899	307157	144524	141898	135133	138547
P56382	ATP5E_MOUSE	ATP synthase subunit epsilon, mitochondrial	Atp5f1e	6	1.54649	0.000915178	4.72693e-05	593701	594508	557727	337608	150151	200453	148549	189914
P97450	ATP5J_MOUSE	ATP synthase-coupling factor 6, mitochondrial	Atp5pf	6	1.828	0.0109277	0.00211377	60796.4	16426.6	16978.6	17294.5	5117.24	7515.15	7090	6420.39
P01887	B2MG_MOUSE	Beta-2-microglobulin	B2m	6	1.13882	0.0045643	0.000598737	725310	986484	503105	1004030	355800	425613	286161	328043
P97302	BACH1_MOUSE	Transcription regulator protein BACH1	Bach1	3	1.10692	0.0158016	0.00356732	3462.6	2978.86	5439.74	3855.23	1155.57	2485.17	1455.38	2303.17
O54962	BAF_MOUSE	Barrier-to-autointegration factor	Banf1	4	1.81753	0.000605059	2.24556e-05	54523.1	53494	30932.8	46665.8	10684.7	14719.2	10029.1	16311.4
O88379	BAZ1A_MOUSE	Bromodomain adjacent to zinc finger domain protein 1A	Baz1a	5	1.0467	0.00287758	0.000294795	7229.92	6046.55	8431.8	5681.12	2739.47	4329.35	2878.41	3211.83
P50136	ODBA_MOUSE	2-oxoisovalerate dehydrogenase subunit alpha, mitochondrial	Bckdha	22	1.52514	2.48397e-05	9.77104e-08	70896.2	67854.7	62767.6	71503.4	21192.2	22511.6	25175.9	24599.9
Q6P3A8	ODBB_MOUSE	2-oxoisovalerate dehydrogenase subunit beta, mitochondrial	Bckdhb	8	1.29056	0.0140884	0.00303358	19289.3	36128.7	13753.7	40638	9870.39	9479.87	9988.81	10960.4
O08664	BCL7C_MOUSE	B-cell CLL/lymphoma 7 protein family member C	Bcl7c	2	1.16479	0.00049603	1.67125e-05	19872.2	22847.9	20035.6	17737.1	7544.96	11346.3	8505.24	8299.91
Q8CIF4	BTD_MOUSE	Biotinidase	Btd	3	1.1426	0.00055584	2.00123e-05	6367.07	6812.19	6073.9	8002.1	2964.57	3672.91	3124.76	2480.52
P01029	CO4B_MOUSE	Complement C4-B	C4b	6	2.47141	0.000124013	1.52044e-06	271141	257223	170861	368904	39074.5	47611	44597.5	52274.6
O54901	OX2G_MOUSE	OX-2 membrane glycoprotein	Cd200	2	1.78664	0.00486179	0.000656054	7417.65	4373.97	9136.46	8675.43	1754.05	1324.57	3445.07	2156.07
Q6SJQ0;Q6SJQ0-2	CLM8_MOUSE	CMRF35-like molecule 8	Cd300a	5	1.23665	0.000617189	2.34335e-05	88239.5	65710.2	64985.2	59502	27795.3	27774.7	25875.6	34205.3
Q60772	CDN2C_MOUSE	Cyclin-dependent kinase 4 inhibitor C	Cdkn2c	2	2.70317	0.000679049	2.84534e-05	14013.6	9180.65	5440.82	8094.17	0	1157.6	1360.45	1460.8
P61022	CHP1_MOUSE	Calcineurin B homologous protein 1	Chp1	15	1.11246	0.000100126	1.03492e-06	37299.7	40673.8	32120.6	39141.4	17270.3	17511.8	15300.6	17764.8
Q9D187	CIA2B_MOUSE	Cytosolic iron-sulfur assembly component 2B	Ciao2b	3	1.26938	0.00934636	0.00170586	13344.4	11127.6	10075.5	6185.42	2728.68	3838.41	5027.45	4947.79
O35454	CLCN6_MOUSE	Chloride transport protein 6	Clcn6	4	1.42476	0.00117508	7.05407e-05	7026.07	8155.64	4950.3	8828.64	2509.91	2289.9	2332.87	3419.24
Q9JKF4	CLC6A_MOUSE	C-type lectin domain family 6 member A	Clec6a	8	2.87956	0.00061503	2.31412e-05	23275.1	41609.7	20924.3	38575.3	2191.94	5287.05	5791.19	3752.59
Q5M8N0	CNRP1_MOUSE	CB1 cannabinoid receptor-interacting protein 1	Cnrip1	12	1.70039	0.000188714	3.0016e-06	181473	192769	117954	187579	50742.9	46860.6	51724.8	52674.8
Q9QZS0	CO4A3_MOUSE	Collagen alpha-3(IV) chain	Col4a3	2	1.21298	0.0134662	0.00283512	235255	0	178166	184094	113753	114101	53239.6	73477.7
Q8K4Q8	COL12_MOUSE	Collectin-12	Colec12	27	3.14329	4.7261e-06	4.84977e-09	89426.5	91725.1	82753.5	86054	9106.84	12798	7878.85	9838.03
P12787	COX5A_MOUSE	Cytochrome c oxidase subunit 5A, mitochondrial	Cox5a	7	1.94392	0.00430833	0.000551897	858321	327741	433587	237766	97499.5	122323	90924.9	113955
P19536	COX5B_MOUSE	Cytochrome c oxidase subunit 5B, mitochondrial	Cox5b	6	1.3454	0.0131768	0.00274939	300721	347237	127134	230056	99202.1	118386	93944.3	61831.7
P07141;P07141-2	CSF1_MOUSE	Macrophage colony-stimulating factor 1	Csf1	6	3.80058	0.00150523	0.00010349	21632.6	13071.6	7855.19	21697.5	0	1175.57	524.704	1900.18
P09581	CSF1R_MOUSE	Macrophage colony-stimulating factor 1 receptor	Csf1r	35	2.18977	3.02345e-06	1.03419e-09	342535	354834	302005	331563	69904	75729.4	66954.2	73869.9
P70658;P70658-2	CXCR4_MOUSE	C-X-C chemokine receptor type 4	Cxcr4	4	2.13017	0.00220365	0.000194183	7600.45	9499.17	9476.71	7756.86	2987.65	0	2069.2	1127.5
P56395	CYB5_MOUSE	Cytochrome b5	Cyb5a	10	1.06393	0.00122727	7.47237e-05	315035	250477	220009	214482	103897	136177	102394	125509
Q8CIM3	D2HDH_MOUSE	D-2-hydroxyglutarate dehydrogenase, mitochondrial	D2hgdh	7	2.93982	0.00014967	2.1758e-06	14481.7	18185.7	12346.3	15695.6	2531.3	1616.24	2691.26	1266.83
P70175	DLG3_MOUSE	Disks large homolog 3	Dlg3	3	1.69043	0.00531226	0.000749549	2550.69	3860.65	3642.99	1510.66	576.982	1218.75	813.66	837.915
O54946-2	DNJB6_MOUSE	Isoform B of DnaJ homolog subfamily B member 6	Dnajb6	5	1.04161	0.00556171	0.000806623	42969.6	43530.5	48561.1	37110	24499.2	24252.9	12900.9	23096.3
Q99N11	DUS22_MOUSE	Dual specificity protein phosphatase 22	Dusp22	4	1.00198	0.00154081	0.000107517	7354.11	7313.03	5791.85	5823.85	2780.34	4112.87	2774.43	3386.42
Q8BG67;Q8BG67-2	EFR3A_MOUSE	Protein EFR3 homolog A	Efr3a	11	1.13	6.57973e-05	4.38874e-07	27957.9	26843.2	25615.1	28256.1	13226.8	12112.8	11055.7	12615.1
P49290	PERE_MOUSE	Eosinophil peroxidase	Epx	20	1.4516	0.00475758	0.000636297	44029.4	41004.6	18968.1	23659.8	9464.03	9847.9	11625.4	12606.8
P11247;P49290	PERE_MOUSE;PERM_MOUSE	Myeloperoxidase	Epx;Mpo	6	1.43487	0.00920135	0.00166811	42314.6	43951.8	16815.3	51535	12571.9	14301	11171.8	14146.2
P49135	ERCC3_MOUSE	General transcription and DNA repair factor IIH helicase subunit XPB	Ercc3	2	1.09785	0.0482167	0.0162289	5888.74	10689.6	0	5141.28	2596.92	2700.48	0	4585.42
P11404	FABPH_MOUSE	Fatty acid-binding protein, heart	Fabp3	9	1.61377	0.000100126	1.04458e-06	116825	117159	113021	126391	41844.2	30122	38224.1	43277.5
P35505	FAAA_MOUSE	Fumarylacetoacetase	Fah	6	2.59501	2.23827e-05	7.65614e-08	39587.3	38680.3	48134.6	44024.9	7943.1	7676.49	5078.37	7433.53
Q8R0F8	FAHD1_MOUSE	Acylpyruvase FAHD1, mitochondrial	Fahd1	6	1.24773	0.00100399	5.54622e-05	13062.8	16898.3	11685.2	16480	5134.97	5609.69	7707.16	5694.35
P37889;P37889-2	FBLN2_MOUSE	Fibulin-2	Fbln2	2	1.05949	0.0118087	0.00237505	14721.9	17570.7	0	29237.7	8314.09	11413.5	9428.96	8142.3
P08101;P08101-2	FCGR2_MOUSE	Low affinity immunoglobulin gamma Fc region receptor II	Fcgr2	4	3.43	1.73139e-05	4.73785e-08	381613	410690	237211	435068	28522.4	30927.8	34517.4	36721.1
P08101;P08101-2;P08508	FCGR2_MOUSE;FCGR3_MOUSE	Low affinity immunoglobulin gamma Fc region receptor II	Fcgr2;Fcgr3	3	3.68165	3.69063e-06	2.89663e-09	590895	502862	390669	482301	31751	37021.3	40470	40485.2
P08508	FCGR3_MOUSE	Low affinity immunoglobulin gamma Fc region receptor III	Fcgr3	3	1.59356	0.00072003	3.11557e-05	107221	113594	72188.9	121410	26656	30704.5	42415.7	34686.5
Q61559	FCGRN_MOUSE	IgG receptor FcRn large subunit p51	Fcgrt	11	1.94855	0.000268082	5.41196e-06	124257	180009	90653.9	163059	30901.3	35512.8	34807.2	36467.6
Q3USJ8;Q3USJ8-2	FCSD2_MOUSE	F-BAR and double SH3 domains protein 2	Fchsd2	9	1.16359	0.000142624	1.95141e-06	9148.22	8835.66	7301.91	9533.23	4091.75	3793.3	3797.92	3599.47
Q6ZPF4-2;Q9JL26	FMNL1_MOUSE;FMNL3_MOUSE	Isoform 2 of Formin-like protein 3	Fmnl1;Fmnl3	2	1.59333	0.011807	0.00236665	76378.6	79550.1	79248.4	53153.4	25537	50615.4	14098.8	15973.4
Q9D964	GATM_MOUSE	Glycine amidinotransferase, mitochondrial	Gatm	30	1.49224	1.60807e-05	3.76904e-08	112051	134731	115559	123479	44387.2	43355.1	41156.4	40630.5
Q9R111	GUAD_MOUSE	Guanine deaminase	Gda	18	1.58526	0.000655124	2.61306e-05	25949.7	38877.2	23628.9	44510.2	10486	10046.9	10089	11601.1
Q9CPU0	LGUL_MOUSE	Lactoylglutathione lyase	Glo1	15	1.06343	0.000143578	2.01358e-06	202547	230719	208150	246678	95474.2	107181	96071.1	119248
P27600	GNA12_MOUSE	Guanine nucleotide-binding protein subunit alpha-12	Gna12	11	1.67069	1.60807e-05	3.85035e-08	24977.3	25199.7	27951.4	24760.3	8444.96	8531.23	7009.51	7940.48
P27600;P27601	GNA12_MOUSE;GNA13_MOUSE	Guanine nucleotide-binding protein subunit alpha-12	Gna12;Gna13	2	1.40993	0.00603764	0.000898874	68958.6	67067.3	80354	37618.6	16193.4	33500.4	20911.9	23300.4
P08752;P63094;Q6R0H7-4;Q9DC51	GNAI2_MOUSE;GNAI3_MOUSE;GNAS1_MOUSE;GNAS2_MOUSE	Guanine nucleotide-binding protein G(i) subunit alpha-2	Gnai2;Gnai3;Gnas	2	2.77763	0.000747642	3.44534e-05	652332	673072	955743	476321	99250.1	188275	70890.9	63626.7
Q9DAS9	GBG12_MOUSE	Guanine nucleotide-binding protein G(I)/G(S)/G(O) subunit gamma-12	Gng12	9	1.09284	0.0427779	0.013835	90092.4	174164	44109.1	115278	46133.9	49073.3	39308.8	40487.9
Q8BNQ3	G137B_MOUSE	Integral membrane protein GPR137B	Gpr137b	3	1.16727	0.0326013	0.0095769	43395.5	46268.1	66456.7	57780.2	23385.6	11289.1	29955.8	35937.2
P30115	GSTA3_MOUSE	Glutathione S-transferase A3	Gsta3	3	1.11632	0.000720107	3.17499e-05	6973.42	7038.64	6193.65	7653.62	2672.83	4231.42	3023.56	2932.47
P10649;P15626	GSTM1_MOUSE;GSTM2_MOUSE	Glutathione S-transferase Mu 1	Gstm1;Gstm2	2	1.77769	0.000247611	4.53128e-06	124892	120119	142778	129011	44967.1	46724.1	27171.5	32838.8
P10922	H10_MOUSE	Histone H1.0	H1-0	13	1.64895	0.00052246	1.80293e-05	586934	528882	767586	430606	158629	212120	150838	194393
P15864;P43274;P43275;P43277	H11_MOUSE;H12_MOUSE;H13_MOUSE;H14_MOUSE	Histone H1.2	H1-1;H1-2;H1-3;H1-4	3	1.58433	0.000658374	2.65157e-05	8554440	6024940	9110770	5999270	2496360	2937120	1889920	2303490
P15864	H12_MOUSE	Histone H1.2	H1-2	5	1.7956	0.0276641	0.00753337	3219110	2080970	5393420	982384	449539	949258	534366	992248
P15864;P43277	H12_MOUSE;H13_MOUSE	Histone H1.2	H1-2;H1-3	3	1.48371	0.000339034	8.34974e-06	8484820	7841630	8939350	6039930	2431440	2893770	2369240	3223150
P15864;P43274;P43277;Q07133	H12_MOUSE;H13_MOUSE;H14_MOUSE;H1T_MOUSE	Histone H1.2	H1-2;H1-3;H1-4;H1-6	3	1.20838	4.70369e-05	2.73517e-07	3273510	3282310	3345290	3159190	1330550	1587060	1322760	1308990
P43274;P43276;P43277	H13_MOUSE;H14_MOUSE;H15_MOUSE	Histone H1.4	H1-3;H1-4;H1-5	2	1.56305	0.0142722	0.00309024	882646	797384	1393390	383442	221426	343145	186109	324514
P04228	HA2D_MOUSE	H-2 class II histocompatibility antigen, A-D alpha chain	H2-Aa	4	3.66893	9.7968e-05	9.71805e-07	17447.5	24665.2	18755.1	18441.1	2255.99	1759.85	799.007	1706.53
P01921	HB2D_MOUSE	H-2 class II histocompatibility antigen, A-D beta chain	H2-Ab1	16	2.26923	1.73139e-05	4.57103e-08	169726	218220	165500	171376	43500.8	37742	32734.8	33842.5
P01895;P01900	HA12_MOUSE;HA1Y_MOUSE	H-2 class I histocompatibility antigen, alpha chain (Fragment)	H2-D1	26	1.2605	6.22335e-05	3.93816e-07	1.04553e+06	1.07142e+06	1.04368e+06	1104736	415138	427513	395365	516283
P01895;P01900;P06339	HA12_MOUSE;HA15_MOUSE;HA1Y_MOUSE	H-2 class I histocompatibility antigen, alpha chain (Fragment)	H2-D1;H2-T23	2	6.10424	9.61506e-07	1.64444e-10	346305	281663	347217	227549	3780.02	4932.14	4451.08	3902.68
P04230;P04231;P18468	HB21_MOUSE;HB23_MOUSE;HB2I_MOUSE	H-2 class II histocompatibility antigen, E-B beta chain	H2-Eb1	4	2.23088	0.0022676	0.000204382	14163.3	31524.9	9670.04	16059.4	2379.2	3299.87	5044.23	3410.41
C0HKE1;C0HKE2;C0HKE3;C0HKE4;C0HKE5;C0HKE6;C0HKE7;C0HKE8;C0HKE9;Q64523;Q6GSS7;Q8BFU2;Q8CGP5;Q8CGP6;Q8CGP7;Q8R1M2	H2A1B_MOUSE;H2A1C_MOUSE;H2A1D_MOUSE;H2A1E_MOUSE;H2A1F_MOUSE;H2A1G_MOUSE;H2A1H_MOUSE;H2A1I_MOUSE;H2A1K_MOUSE;H2A1N_MOUSE;H2A1O_MOUSE;H2A1P_MOUSE;H2A2A_MOUSE;H2A2C_MOUSE;H2A3_MOUSE;H2AJ_MOUSE	Histone H2A type 1-B	H2ac11;H2ac12;H2ac13;H2ac15;H2ac20;H2ac4;H2ac6;H2ac7;H2ac8;H2aj;H2aw;Hist1h2af;Hist1h2an;Hist1h2ao;Hist1h2ap;Hist2h2aa1	2	1.14377	0.000484598	1.56487e-05	4632080	3435440	4358870	3795640	1855570	2023440	1546390	1745640
C0HKE1;C0HKE2;C0HKE3;C0HKE4;C0HKE5;C0HKE6;C0HKE7;C0HKE8;C0HKE9;Q8BFU2;Q8CGP5;Q8CGP6;Q8CGP7;Q8R1M2	H2A1B_MOUSE;H2A1C_MOUSE;H2A1D_MOUSE;H2A1E_MOUSE;H2A1F_MOUSE;H2A1G_MOUSE;H2A1H_MOUSE;H2A1I_MOUSE;H2A1K_MOUSE;H2A1N_MOUSE;H2A1O_MOUSE;H2A1P_MOUSE;H2A3_MOUSE;H2AJ_MOUSE	Histone H2A type 1-B	H2ac11;H2ac12;H2ac13;H2ac15;H2ac4;H2ac6;H2ac7;H2ac8;H2aj;H2aw;Hist1h2af;Hist1h2an;Hist1h2ao;Hist1h2ap	2	1.28793	0.000841074	4.20033e-05	1545040	1586570	1172940	1032080	464441	608282	454782	600277
P27661;Q64522	H2A2B_MOUSE;H2AX_MOUSE	Histone H2AX	H2ac21;H2ax	6	1.09265	0.00393579	0.000482634	3360970	3311500	1925060	2538600	1096920	1571460	1013080	1384380
P10854;Q64475;Q64525	H2B1B_MOUSE;H2B1M_MOUSE;H2B2B_MOUSE	Histone H2B type 1-M	H2bc14;H2bc3;Hist2h2bb	14	1.5176	0.00321628	0.000361398	18661100	15365500	22181800	9405940	5110880	6604440	4353660	5527560
P10854;Q64525	H2B1M_MOUSE;H2B2B_MOUSE	Histone H2B type 1-M	H2bc14;Hist2h2bb	2	2.04018	0.00369347	0.000440286	22431.3	21016	21891	13834.1	2095.89	6533.67	5215.99	6636.17
P02301;P68433;P84228;P84244	H31_MOUSE;H32_MOUSE;H33_MOUSE;H3C_MOUSE	Histone H3.3C	H3-3a;H3-5;H3c1;H3c2	11	1.59629	0.00135354	8.93565e-05	11890200	10082700	11938300	6391980	3105800	4080400	2516170	3140220
P35492	HUTH_MOUSE	Histidine ammonia-lyase	Hal	30	1.40307	0.00788237	0.00132788	40914.1	43116.2	30372.8	65797.9	20097.6	9678.62	17308.6	20093.5
P01942	HBA_MOUSE	Hemoglobin subunit alpha	Hba	8	2.94022	0.000837139	4.12341e-05	453216	336151	218786	270651	25332.8	84676	28472.4	39905.4
Q9R257	HEBP1_MOUSE	Heme-binding protein 1	Hebp1	11	2.65526	7.55033e-06	9.03922e-09	66783.7	74126.6	67307.9	63626.6	9434.71	10681.8	9417.84	13363.6
P30681	HMGB2_MOUSE	High mobility group protein B2	Hmgb2	10	1.1579	0.000253801	4.81817e-06	163135	143243	173103	150497	68182.5	80747	58002.4	71939.1
O54879	HMGB3_MOUSE	High mobility group protein B3	Hmgb3	7	1.02081	0.00552245	0.000799042	26242.4	21256.9	40206.6	26510.3	11270.8	13326.4	14597.9	15108.3
Q6YGZ1	HPSE_MOUSE	Heparanase	Hpse	23	1.33538	0.00315555	0.000350038	579796	889448	360895	646403	210439	223317	238576	244931
O35368;O35368-3	IFI3_MOUSE	Interferon-activable protein 203	Ifi203	7	2.3118	0.000426841	1.27518e-05	10482.3	13637	9322.03	11090.9	2265.78	2366.68	1300.22	3322.69
D0QMC3;O35368;O35368-3	IFI3_MOUSE;MNDAL_MOUSE	Myeloid cell nuclear differentiation antigen-like protein	Ifi203;Mndal	2	1.56352	0.000453324	1.41107e-05	16822.1	9647.2	10527.7	13468.7	4095.54	4417.31	4096.75	3863.09
Q8R366	IGSF8_MOUSE	Immunoglobulin superfamily member 8	Igsf8	12	1.3653	0.000143139	1.98294e-06	34558.7	26927.7	31919.2	27721.7	10492.1	13364.3	11273.6	11171
O08900	IKZF3_MOUSE	Zinc finger protein Aiolos	Ikzf3	2	1.14036	0.0200963	0.00491152	16397.6	14283.3	24834.9	18086.7	11258.4	11979.2	5296.4	5914.81
P11881;P11881-2;P11881-3;P11881-4;P11881-5;P11881-6;P11881-7;P11881-8;P70227;Q9Z329	ITPR1_MOUSE;ITPR2_MOUSE;ITPR3_MOUSE	Inositol 1,4,5-trisphosphate receptor type 1	Itpr1;Itpr2;Itpr3	2	2.38094	0.000268082	5.35944e-06	23962.5	21762.4	30008.5	23994.7	5511.84	5379.69	2778.25	5877.09
Q9Z329	ITPR2_MOUSE	Inositol 1,4,5-trisphosphate receptor type 2	Itpr2	24	1.54835	8.1155e-05	6.93988e-07	261756	232898	280380	242286	89123.4	95423.1	86208.9	71979
P70227	ITPR3_MOUSE	Inositol 1,4,5-trisphosphate receptor type 3	Itpr3	18	1.54095	0.000114533	1.31241e-06	10015.7	12508.5	12847.6	10393.5	3425.57	4385.4	3368.03	4382.69
Q6Q783	KMT5C_MOUSE	Histone-lysine N-methyltransferase KMT5C	Kmt5c	3	1.25651	0.00700059	0.00111236	7054.8	4183.71	3660.96	5406.29	2442.08	2322.77	2243.32	1342.99
P16125	LDHB_MOUSE	L-lactate dehydrogenase B chain	Ldhb	9	1.22163	9.97979e-05	1.00702e-06	28713.7	35346.4	27452.2	35207.6	12643	13291.1	13180.4	14112
Q9Z175	LOXL3_MOUSE	Lysyl oxidase homolog 3	Loxl3	3	1.82772	0.00128131	8.13006e-05	8769.05	9451.87	12270.8	8239.99	2635.21	3733.12	0	1966.34
Q91YX5	LGAT1_MOUSE	Acyl-CoA:lysophosphatidylglycerol acyltransferase 1	Lpgat1	8	1.09435	7.77381e-05	5.71701e-07	21091.6	22308	24966.3	23698.3	9951.16	10909.2	10641.3	10953.3
Q01965	LY9_MOUSE	T-lymphocyte surface antigen Ly-9	Ly9	21	1.06717	0.000142624	1.95129e-06	60091	63086.1	65339.4	76805.1	31380	30239.8	29122.3	33516.7
P17897	LYZ1_MOUSE	Lysozyme C-1	Lyz1	3	1.73739	0.00264315	0.000255861	31867.2	32688.2	23679.5	60502	9670.34	8105.49	9856.4	14720.8
P08905;P17897	LYZ1_MOUSE;LYZ2_MOUSE	Lysozyme C-2	Lyz1;Lyz2	6	1.52146	0.000200603	3.25933e-06	4577750	5209150	3177420	4949570	1495040	1565730	1426190	1514800
P08905	LYZ2_MOUSE	Lysozyme C-2	Lyz2	10	1.48636	0.000388221	1.08749e-05	2861860	3603040	2211380	3502100	865555	1224610	971246	1156080
Q8BRK9	MA2A2_MOUSE	Alpha-mannosidase 2x	Man2a2	14	1.00642	0.000246278	4.46476e-06	12672.2	15228	14056.9	15514.3	6060.85	7575.33	7245.26	7354.84
Q8BWY4	MBLC1_MOUSE	Metallo-beta-lactamase domain-containing protein 1	Mblac1	2	1.25977	0.000841074	4.17542e-05	3967.5	5287.78	4207.3	3921.71	0	1532.59	1900.89	1953.16
P06801	MAOX_MOUSE	NADP-dependent malic enzyme	Me1	4	1.46987	0.000622568	2.39572e-05	15183.3	12881.1	18609.8	16437.8	7461.62	5195.96	5251.67	4728.11
Q60805	MERTK_MOUSE	Tyrosine-protein kinase Mer	Mertk	2	1.27807	0.00673163	0.00104297	3480.66	6547.88	3233.56	7131.58	1873.79	2344.74	1863.04	1767.21
D0QMC3	MNDAL_MOUSE	Myeloid cell nuclear differentiation antigen-like protein	Mndal	11	1.02809	0.000650799	2.55095e-05	41195.7	39506.4	38125.3	34844.8	16008.1	23625.5	17951.6	17356.1
A1L314	MPEG1_MOUSE	Macrophage-expressed gene 1 protein	Mpeg1	35	1.25141	0.00086461	4.36224e-05	1261170	1422970	991500	1862660	555236	558220	553655	553885
P11247	PERM_MOUSE	Myeloperoxidase	Mpo	27	1.43994	0.00607222	0.000910414	78533.5	127864	51533	144090	32238.6	32432.4	32845.5	37476.8
P62774	MTPN_MOUSE	Myotrophin	Mtpn	6	1.42807	0.00504866	0.000691969	48840.1	22754.5	31471.4	20173.4	10682.5	11855	11325.7	8874
Q9R008	KIME_MOUSE	Mevalonate kinase	Mvk	6	1.46971	0.00351351	0.000408287	12985.7	10642.2	18934.3	16670.9	3354.21	6488.31	6622.94	4879.22
Q6URW6;Q6URW6-2;Q6URW6-3;Q8VDD5	MYH14_MOUSE;MYH9_MOUSE	Myosin-14	Myh14;Myh9	3	1.33153	0.0301951	0.00853112	6825.02	3435.51	11755	6588.98	2561.17	4327.03	1811.87	2156.17
Q5SYD0	MYO1D_MOUSE	Unconventional myosin-Id	Myo1d	16	2.87102	0.000106712	1.18629e-06	19603	17467.8	23508.9	24994.7	3419.74	3514.59	3117.07	1777.51
Q3V2Q8;Q3V2Q8-2	N42L1_MOUSE	NEDD4-binding protein 2-like 1	N4bp2l1	3	1.27446	0.00769785	0.00126829	6222.19	3988.98	4935.79	6360.3	1364.98	3091.29	2687.04	1915.02
Q9D7V9	NAAA_MOUSE	N-acylethanolamine-hydrolyzing acid amidase	Naaa	5	1.19925	0.000132838	1.71581e-06	19232	23392.3	19086.1	21823.1	7988.25	8941.98	8552.02	10429.4
Q9DBW3	NATD1_MOUSE	Protein NATD1	Natd1	4	1.14132	0.00451815	0.00058882	16569.1	12666	7684.35	10472.9	5485.15	5312.46	4931.32	4709.45
Q9WU42	NCOR2_MOUSE	Nuclear receptor corepressor 2	Ncor2	3	1.7712	0.00210286	0.000177165	4029.69	0	4349.67	3044.77	1693.43	1061.04	909.368	883.203
P0DN34	NDUB1_MOUSE	NADH dehydrogenase [ubiquinone] 1 beta subcomplex subunit 1	Ndufb1	4	1.56636	0.0104424	0.00199311	27113.7	31048.3	10566.1	14624.3	4514.05	8569.08	6954	5952.02
Q9D6J5	NDUB8_MOUSE	NADH dehydrogenase [ubiquinone] 1 beta subcomplex subunit 8, mitochondrial	Ndufb8	8	1.22807	0.00038246	1.05312e-05	87167.9	71706.7	62982	62112.1	29408.5	33773.5	28567.8	26881.3
Q8BK30	NDUV3_MOUSE	NADH dehydrogenase [ubiquinone] flavoprotein 3, mitochondrial	Ndufv3	4	1.72783	0.0193104	0.00464402	31194.2	11475.9	9265.11	6739.68	3461.78	4891.7	4135.65	2523.59
Q8R007;Q8R007-2	NECT4_MOUSE	Nectin-4	Nectin4	5	1.22653	0.000870241	4.45018e-05	8393.59	11445.4	12556.2	10185.4	4887.31	5052.64	3389.51	4650.98
P70353	NFYC_MOUSE	Nuclear transcription factor Y subunit gamma	Nfyc	2	1.54856	0.0113815	0.00224935	3097.73	4191.5	0	2797.96	0	1781.44	998.975	786.6
O55125	NIPS1_MOUSE	Protein NipSnap homolog 1	Nipsnap1	10	1.17243	0.000339128	8.82651e-06	132590	121409	163320	121551	60427.7	62302.3	50938.6	60440.8
Q61941	NNTM_MOUSE	NAD(P) transhydrogenase, mitochondrial	Nnt	43	2.35404	0.00908613	0.00163634	124834	130356	108719	134062	54604.4	11918.5	41597.7	11949.7
Q8VIJ6;Q99K48	NONO_MOUSE;SFPQ_MOUSE	Splicing factor, proline- and glutamine-rich	Nono;Sfpq	2	1.08227	0.0238301	0.00618678	940182	1001750	779000	466565	421808	520370	262957	273617
Q8VI93	OAS3_MOUSE	2'-5'-oligoadenylate synthase 3	Oas3	24	1.11797	0.000224383	3.9543e-06	18288.7	18145.9	21715.2	18344.3	8795.26	10093.4	7661.94	8290.87
Q8C0L6	PAOX_MOUSE	Peroxisomal N(1)-acetyl-spermine/spermidine oxidase	Paox	15	1.17525	0.000501767	1.69916e-05	32746.8	42125.8	27731.9	36411.4	14824.3	13774.7	16835.9	14659
Q922S4-3	PDE2A_MOUSE	Isoform PDE2A2 of cGMP-dependent 3',5'-cyclic phosphodiesterase	Pde2a	2	1.85657	0.016478	0.00377357	23694.3	25924.5	6100.72	23145.5	4997.37	6125.68	2812.28	5552.93
P70271	PDLI4_MOUSE	PDZ and LIM domain protein 4	Pdlim4	12	1.25902	0.00237706	0.000219443	39629.2	26613.9	21602	34559.1	10013.2	14686.5	11060.6	13936.5
Q9Z126	PLF4_MOUSE	Platelet factor 4	Pf4	7	2.24745	0.000731884	3.29204e-05	32597.9	56842.8	23075.7	40868.6	7859.17	7343.72	10018.6	5594.61
Q9CWM4	PFD1_MOUSE	Prefoldin subunit 1	Pfdn1	2	1.24115	0.0263826	0.00703446	20140.9	10503	5732.13	7067.31	4008.17	4500	3763.84	3844.89
Q03958	PFD6_MOUSE	Prefoldin subunit 6	Pfdn6	4	1.08121	0.000687281	2.90334e-05	12869.7	13908.6	9367.64	10588.8	5148.21	5285.16	5099.45	6055.78
P42337	PK3CA_MOUSE	Phosphatidylinositol 4,5-bisphosphate 3-kinase catalytic subunit alpha isoform	Pik3ca	4	1.36677	0.012942	0.00268048	4063.69	7655.21	2950.22	4006.59	1049.96	1626.08	1976.14	2348.73
Q60963	PAFA_MOUSE	Platelet-activating factor acetylhydrolase	Pla2g7	18	4.31023	2.80217e-05	1.31395e-07	78039.4	86600.7	42869.9	97930	3841.04	2733.61	4518.99	3634.42
Q9DC11	PXDC2_MOUSE	Plexin domain-containing protein 2	Plxdc2	5	2.19707	9.6052e-05	9.19944e-07	9263.93	8522.35	6225.37	9097.55	1630.91	1878.03	2186.43	1436.91
Q62035	PTAFR_MOUSE	Platelet-activating factor receptor	Ptafr	2	1.52478	0.00159982	0.000115026	4407.38	5809.58	4627.41	3605.78	2030.52	1502.3	1037.89	1880.7
P22437	PGH1_MOUSE	Prostaglandin G/H synthase 1	Ptgs1	14	2.02066	2.23827e-05	7.44036e-08	24914	32182.9	27354.6	25314.7	6269.32	8069.19	6288.01	6089.18
Q61838	PZP_MOUSE	Pregnancy zone protein	Pzp	2	1.196	0.00015437	2.27643e-06	77134.3	72674.1	94869.1	82354.8	34120	33718.6	36096.8	35900.8
Q9ERI2	RB27A_MOUSE	Ras-related protein Rab-27A	Rab27a	2	1.26718	0.00262834	0.000253959	5842.23	7266	5011.87	4095.75	2791.96	2559.02	1685.73	2056.14
Q99LJ7	RCBT2_MOUSE	RCC1 and BTB domain-containing protein 2	Rcbtb2	8	1.67143	2.28757e-05	8.60723e-08	21203.8	24371.4	19723.9	22987.9	7538.05	7281.78	6331.46	6192.92
Q6A0D4	RFTN1_MOUSE	Raftlin	Rftn1	29	1.03568	9.25949e-05	8.55161e-07	56878.7	60286.8	68139.9	64675	30178.1	30283.6	29170.4	30131.4
Q80WQ6	RHDF2_MOUSE	Inactive rhomboid protein 2	Rhbdf2	3	1.58521	0.00323037	0.000364086	6069.9	2617.8	5115.28	5412.4	1220.65	1537.01	1381.64	2003.29
Q9JJH1	RNAS4_MOUSE	Ribonuclease 4	Rnase4	2	1.15433	0.0257194	0.00681804	4444.49	3323.03	5575.3	2971.24	967.676	1987.62	1837.43	2700.43
Q8BH75	RNF41_MOUSE	E3 ubiquitin-protein ligase NRDP1	Rnf41	3	1.63897	0.00920135	0.00166751	7951.53	0	18120.6	7924.5	3308.57	2431.53	4286.15	3568.22
P56565	S10A1_MOUSE	Protein S100-A1	S100a1	3	1.65092	0.0221405	0.00564587	26137.7	12708.2	4781.83	10105.1	3014.07	3569.57	3188.85	4572.99
P97352	S10AD_MOUSE	Protein S100-A13	S100a13	6	1.17111	0.00170469	0.000125658	89622	77888.3	50060.5	80348.8	31424.6	37197.3	29424.3	29794.2
Q3U213;Q3U213-2	SRAC1_MOUSE	Protein SERAC1	Serac1	2	1.22289	0.0383337	0.011978	3611.61	2506.82	2882.37	5004.31	1838.79	652.823	1935.21	1803.23
P58006	SESN1_MOUSE	Sestrin-1	Sesn1	2	1.06309	0.0385451	0.0120705	5161.82	9785.62	3740.46	3883.24	2515.16	0	2155.13	2683.98
Q923D4	SF3B5_MOUSE	Splicing factor 3B subunit 5	Sf3b5	2	2.10771	0.00785052	0.00130909	21843.1	10595	10482	5483.62	0	2677.65	2102	2678.99
Q9CPU9	COPT2_MOUSE	Probable low affinity copper uptake protein 2	Slc31a2	2	1.04243	0.00743803	0.00120214	19032.7	16252.4	9732.05	10928.8	6939.61	6315.11	5486.19	7208.1
P10852;P10852-2	4F2_MOUSE	4F2 cell-surface antigen heavy chain	Slc3a2	34	1.06236	0.000132838	1.73188e-06	515162	512940	408982	463367	222804	231751	211901	223273
Q9JHI9	S40A1_MOUSE	Solute carrier family 40 member 1	Slc40a1	3	2.19691	0.000132838	1.70468e-06	20163.7	22753.2	16232.4	28333.4	4993.13	5865.69	3700.76	4172.46
Q9Z1K8	YLAT1_MOUSE	Y+L amino acid transporter 1	Slc7a7	2	2.5935	0.00286764	0.000292429	3705.07	5117.51	2962.58	6113.19	1352.4	0	462.752	549.162
Q61165	SL9A1_MOUSE	Sodium/hydrogen exchanger 1	Slc9a1	5	1.65469	0.000220292	3.76761e-06	12310.4	9268.42	9255.32	13984.7	3213.81	3834.42	3722.16	3111.1
Q62504;Q62504-2;Q62504-3	MINT_MOUSE	Msx2-interacting protein	Spen	3	1.00881	0.0150434	0.00331381	7566.07	11406.8	10196.5	7374.87	3002.55	6575.55	3694.31	5165.1
O35638;Q9D3E6	STAG1_MOUSE;STAG2_MOUSE	Cohesin subunit SA-2	Stag1;Stag2	3	1.1048	0.000814373	3.99405e-05	11341.8	13671.7	10603.7	10389.8	6218.48	5925.04	4234.21	4856.41
P54227;P55821	STMN1_MOUSE;STMN2_MOUSE	Stathmin	Stmn1;Stmn2	2	1.0269	0.0253364	0.00669257	59085	35309.5	54175.8	35215.8	15169	36250.9	19155.6	20701.1
Q7M724	TR106_MOUSE	Taste receptor type 2 member 106	Tas2r106	2	1.308	0.0230906	0.00593554	6660.93	4372.68	5046.42	4453.38	2692.57	2805.01	1082.14	0
Q8BYJ6	TBCD4_MOUSE	TBC1 domain family member 4	Tbc1d4	15	1.54279	4.70369e-05	2.64831e-07	24085.3	21862.3	18380	20868.4	6688.61	7870	7400.83	6806.09
Q62351	TFR1_MOUSE	Transferrin receptor protein 1	Tfrc	57	1.52167	0.000334489	8.12338e-06	221530	220745	144469	223427	64199.8	64947.3	78620	66047.9
P62073	TIM10_MOUSE	Mitochondrial import inner membrane translocase subunit Tim10	Timm10	4	1.21639	0.0210962	0.00524247	5181.27	4817.32	2912.44	0	2892.42	1635.35	1273.27	1678.61
Q9WV98	TIM9_MOUSE	Mitochondrial import inner membrane translocase subunit Tim9	Timm9	2	1.34631	0.0138929	0.00297873	7162.63	3091.89	5999.36	3988.17	2299.6	1704.72	1640.66	0
P58681	TLR7_MOUSE	Toll-like receptor 7	Tlr7	44	1.19095	0.000388221	1.10331e-05	76246.5	84516.9	54166.1	75494	29725.7	32570.8	30425.7	30885.8
Q71KT5	ERG24_MOUSE	Delta(14)-sterol reductase TM7SF2	Tm7sf2	2	1.58795	9.59889e-05	9.02923e-07	13773	11571.3	12638.6	12628.6	4968.9	4453.73	3727.12	3584.42
P20065;P20065-2	TYB4_MOUSE	Thymosin beta-4	Tmsb4x	2	1.35946	0.0321942	0.00936037	22801.9	30684	13877.7	30548.7	13704.3	15183.5	4935.01	6301.81
Q923U0	TM1L1_MOUSE	TOM1-like protein 1	Tom1l1	3	1.45113	0.00286764	0.000293287	7949.04	4255.03	6747.67	4238.49	1632.03	2103.55	2505.37	1920.98
Q922Y2	TRI59_MOUSE	Tripartite motif-containing protein 59	Trim59	2	1.01051	0.0222609	0.0056804	7619.83	3917	4911.78	3397.31	2860.3	1877.34	2708.24	1982.23
Q3TH73	TTYH2_MOUSE	Protein tweety homolog 2	Ttyh2	9	1.21922	0.000211502	3.50876e-06	24074.6	22282.1	25764.7	31394.4	10152	10945.6	10574.4	11867.2
Q6P5F7;Q6P5F7-2	TTYH3_MOUSE	Protein tweety homolog 3	Ttyh3	8	1.24493	0.000283168	6.33515e-06	46106.1	46622.7	34193.6	42642.6	18235.9	19714.6	17233.8	15091.4
Q9WVF8	TUSC2_MOUSE	Tumor suppressor candidate 2	Tusc2	2	1.17588	0.00144415	9.78083e-05	8418.82	9505.45	8482.21	13555.4	3803.65	4220.92	5179.84	4025.54
Q9JKB1	UCHL3_MOUSE	Ubiquitin carboxyl-terminal hydrolase isozyme L3	Uchl3	12	1.32853	0.000622568	2.39074e-05	53326.8	48701.7	58891.2	37664.6	17460.6	22746.5	16841.7	20405.6
Q64435;Q6ZQM8	UD16_MOUSE;UD17_MOUSE	UDP-glucuronosyltransferase 1-6	Ugt1a6;Ugt1a7	12	1.05351	0.000112203	1.26653e-06	584639	620802	537464	582160	243121	314591	262361	282706
D3YX43	VSI10_MOUSE	V-set and immunoglobulin domain-containing protein 10	Vsig10	3	1.28493	0.0049757	0.000676984	4404.2	9138.62	8067.42	5043.64	2198.14	2307.05	2916.76	2987.39
Q9D659	VISTA_MOUSE	V-type immunoglobulin domain-containing suppressor of T-cell activation	Vsir	6	1.21189	0.000320839	7.6231e-06	78404.5	71886.1	66692.6	67455.3	31312.4	36665.6	23848.9	30229.4
Q6DID7	WLS_MOUSE	Protein wntless homolog	Wls	4	1.02354	0.00217595	0.000190912	15190.2	16577.2	15929.2	11828	7356.22	8501.8	7603.27	5533.12
P23949	TISD_MOUSE	mRNA decay activator protein ZFP36L2	Zfp36l2	2	1.20712	0.00493434	0.000667532	20729.3	21195.7	24831.1	19792.5	9615.99	10480.1	5529.68	12924.1
Q61624	ZN148_MOUSE	Zinc finger protein 148	Znf148	4	1.00195	0.0367311	0.0112944	4246.76	4273.51	5469.1	3965.41	3039.79	1807.68	1230.14	3457.92
Q3U3I9	ZN865_MOUSE	Zinc finger protein 865	Znf865	2	1.34233	0.0107569	0.00207521	5114.77	3195.58	7980	5517.8	0	2354.34	1860.28	1898.37
Q921K9;Q921K9-2	BCL7B_MOUSE	B-cell CLL/lymphoma 7 protein family member B	Bcl7b	2	1.05089	0.0995558	0.0438441	13132.4	36644.4	10938	14145.6	10534.3	5411.45	8404.86	0
P0DP26;P0DP27;P0DP28	CALM1_MOUSE;CALM2_MOUSE;CALM3_MOUSE	Calmodulin-1	Calm1;Calm2;Calm3	6	1.69482	0.115385	0.0533327	1295800	170826	601217	93506.5	93827.1	105748	81380.7	131641
P0DP26;P0DP27;P0DP28;Q9D6P8	CALL3_MOUSE;CALM1_MOUSE;CALM2_MOUSE;CALM3_MOUSE	Calmodulin-1	Calm1;Calm2;Calm3;Calml3	3	1.29648	0.137377	0.0674784	197288	37249.6	67236.1	19773.2	21627.7	22429.2	19436.6	26912.5
Q9D7M1	GID8_MOUSE	Glucose-induced degradation protein 8 homolog	Gid8	3	1.38553	0.0908216	0.0389102	10275.4	3537.36	2232.71	2221.04	1973.48	1076.87	1243.49	0
Q64475	H2B1B_MOUSE	Histone H2B type 1-B	H2bc3	3	1.24922	0.0558766	0.0200877	24911.8	29474.4	33480.5	9979.86	5104.67	8966.1	11486.4	13841
Q8BHA0	IN80C_MOUSE	INO80 complex subunit C	Ino80c	2	1.40103	0.0839753	0.0353003	3348.8	0	5714.89	4532.65	551.314	2361.39	2262.35	2612.98
Q9CPW5	SSRB_MOUSE	Translocon-associated protein subunit beta	Ssr2	2	1.56338	0.0620953	0.0232216	115260	75214.4	151559	28964.4	13924.1	45656.1	19424.6	38190.9
Q6ZQ93;Q6ZQ93-2;Q6ZQ93-3	UBP34_MOUSE	Ubiquitin carboxyl-terminal hydrolase 34	Usp34	3	1.07515	0.0825528	0.0344358	2746.81	5669.9	0	11019	2976.17	2077.96	2643.97	2758.94
Q8BGQ7	SYAC_MOUSE	Alanine--tRNA ligase, cytoplasmic	Aars1	56	-0.435692	0.00318238	0.000354867	60026.8	63318.8	66508.7	63007.7	81111.4	81821.6	84216.4	89267.7
Q14CH7	SYAM_MOUSE	Alanine--tRNA ligase, mitochondrial	Aars2	8	0.791587	0.00302082	0.000325486	8573.54	10325.1	10968.1	9186.54	5367.45	4677.33	6568.5	5710.13
P06795;P21447	MDR1A_MOUSE;MDR1B_MOUSE	ATP-dependent translocase ABCB1	Abcb1a;Abcb1b	13	0.581591	0.00315555	0.000349676	24006.4	29550.7	23574.6	23423	15873.6	15388.8	16787.8	17953.3
P06795;P21440;P21447	MDR1A_MOUSE;MDR1B_MOUSE;MDR3_MOUSE	ATP-dependent translocase ABCB1	Abcb1a;Abcb1b;Abcb4	5	0.434173	0.0393279	0.0123963	27064.4	32455.7	28616	33218.5	26859.5	24870.4	17840.1	19799.9
P21440	MDR3_MOUSE	Phosphatidylcholine translocator ABCB4	Abcb4	9	-0.793404	0.00474259	0.000632322	3751.75	4130.19	4679.25	2958.68	6603.07	7162.36	6725.82	5789.83
O35379	MRP1_MOUSE	Multidrug resistance-associated protein 1	Abcc1	37	-0.688219	0.00526159	0.000736524	16256.2	22322.9	16251.6	22449.6	32455.1	29112.3	31844.2	27900.8
B2RX12;B2RX12-2;B2RX12-3	MRP3_MOUSE	ATP-binding cassette sub-family C member 3	Abcc3	27	0.812774	0.00518456	0.000720004	28084.2	31696.4	20986.1	36420	15773.4	17003.4	17108.1	14664.9
Q9R1X5	MRP5_MOUSE	Multidrug resistance-associated protein 5	Abcc5	4	-0.624167	0.0132485	0.00276888	2071.36	0	2106.69	3066.1	3778.54	3581.35	3501.45	3670.42
P48410	ABCD1_MOUSE	ATP-binding cassette sub-family D member 1	Abcd1	32	-0.866147	0.000129707	1.6194e-06	31318.1	33541.5	33519.9	32586.5	59440.3	56775.4	59935.4	58774.2
P55096	ABCD3_MOUSE	ATP-binding cassette sub-family D member 3	Abcd3	30	-0.918218	0.000717412	3.09198e-05	38262.3	54183.6	43898	44173.1	89448.8	78578.6	85057.3	80272.9
O89016	ABCD4_MOUSE	Lysosomal cobalamin transporter ABCD4	Abcd4	6	0.604419	0.00921644	0.00167242	9982.23	9570.32	7414.11	7700.9	5167.42	5739.22	4930.95	6630.85
Q6P542	ABCF1_MOUSE	ATP-binding cassette sub-family F member 1	Abcf1	30	-0.480303	0.00264772	0.00025721	51307.7	57070.4	55150.7	53100.2	71107.6	84116.4	66882.4	76098.4
Q99LE6	ABCF2_MOUSE	ATP-binding cassette sub-family F member 2	Abcf2	27	-0.554374	0.00780877	0.00129716	30006.8	22810.1	30595.9	25419.6	38314.6	41956.1	37233.3	38945.5
Q8K268	ABCF3_MOUSE	ATP-binding cassette sub-family F member 3	Abcf3	15	-0.559245	0.00214614	0.000186094	12585.6	10395	12105.8	11686.2	17120.3	16989.7	16805.8	16875.9
Q64343	ABCG1_MOUSE	ATP-binding cassette sub-family G member 1	Abcg1	13	-0.368302	0.0192972	0.004637	16803.5	17369	13881.5	14425.3	20202.6	20558.7	19713.2	18704.3
Q8K4F5	ABHDB_MOUSE	Protein ABHD11	Abhd11	7	-0.572104	0.00299332	0.000319963	10101.1	10481.5	10111.7	12186.8	14941.6	14573.1	17169.6	16107.7
Q7M759	AB17B_MOUSE	Alpha/beta hydrolase domain-containing protein 17B	Abhd17b	11	0.343227	0.0289212	0.0080279	16725.4	20945.4	15895.6	17739.6	14873.2	14148.1	13288.7	12876.2
Q8VD66	ABHD4_MOUSE	(Lyso)-N-acylphosphatidylethanolamine lipase	Abhd4	7	0.503395	0.00761756	0.00124985	26010.3	28148.7	20182.9	25316	16350.4	18178.3	16174	18173.7
Q8CBW3;Q8CBW3-2;Q8CBW3-3;Q8CBW3-4;Q8CBW3-5	ABI1_MOUSE	Abl interactor 1	Abi1	14	-0.494379	0.0149553	0.00328418	192118	211368	161308	246744	259595	311482	255653	286165
P62484	ABI2_MOUSE	Abl interactor 2	Abi2	3	0.928121	0.0490721	0.0166423	5348.38	6595.63	4424.82	10489	3946.01	4939.07	2189.61	2785.29
Q80ZQ9	ABITM_MOUSE	Protein Abitram	Abitram	8	-0.349127	0.0213228	0.0053389	9603.92	9788.66	7745.55	9685.84	11280.2	11836.5	11887.7	11071.9
Q4KML4	ABRAL_MOUSE	Costars family protein ABRACL	Abracl	2	0.655872	0.0404847	0.0128717	65504.4	70436.2	35611.1	58363.1	31194.9	40755.9	29741.4	38648.1
Q3TCJ1	ABRX2_MOUSE	BRISC complex subunit Abraxas 2	Abraxas2	13	-0.396352	0.00928906	0.00169037	26564	26882.2	31878.3	27242.5	35011.2	38359.3	34648.7	37638.7
Q8K370	ACD10_MOUSE	Acyl-CoA dehydrogenase family member 10	Acad10	24	0.440398	0.00474259	0.000632356	43882.2	51658.1	53158.4	47177	35981.3	36718.6	34253.9	34792.9
P45952	ACADM_MOUSE	Medium-chain specific acyl-CoA dehydrogenase, mitochondrial	Acadm	33	-0.254846	0.0442395	0.0144514	248820	248583	254411	220069	289895	295745	274308	277375
Q9DBL1	ACDSB_MOUSE	Short/branched chain specific acyl-CoA dehydrogenase, mitochondrial	Acadsb	21	0.310111	0.0405467	0.0129041	36430.6	38045	34176.2	36858	33842.4	27659.2	27697.9	26791.2
P50544	ACADV_MOUSE	Very long-chain specific acyl-CoA dehydrogenase, mitochondrial	Acadvl	39	-0.364647	0.0199908	0.00486863	61633.6	73978.5	54056.7	63461.5	81628	81797.2	77970.3	77264
Q8QZT1	THIL_MOUSE	Acetyl-CoA acetyltransferase, mitochondrial	Acat1	27	0.413504	0.00469042	0.000621699	219791	215575	206763	204630	142576	171764	154954	156346
Q8CAY6	THIC_MOUSE	Acetyl-CoA acetyltransferase, cytosolic	Acat2	15	0.669089	0.00102681	5.86546e-05	42443.8	45469.1	45720.9	45766.5	25029.1	32098.5	28446.2	25990.8
Q8BMP6	GCP60_MOUSE	Golgi resident protein GCP60	Acbd3	21	-0.616409	0.000506778	1.72479e-05	39107.3	41578.4	39815	44528.2	64099.5	63240	58439.4	63044.9
Q5XG73;Q5XG73-2;Q5XG73-3	ACBD5_MOUSE	Acyl-CoA-binding domain-containing protein 5	Acbd5	12	-0.910006	0.013149	0.00274135	2656.84	4854.88	5529.86	4623.8	6906.72	7487.48	8524.28	8853.07
Q91V92	ACLY_MOUSE	ATP-citrate synthase	Acly	57	-0.386066	0.0092006	0.00166185	85160.2	74599	81801.1	89008.8	107364	103900	106221	106408
P28271	ACOC_MOUSE	Cytoplasmic aconitate hydratase	Aco1	37	0.251634	0.031555	0.00908279	60179.2	63443	60716.1	66019.9	46889.2	53209	51958.5	55082.3
Q99KI0	ACON_MOUSE	Aconitate hydratase, mitochondrial	Aco2	62	0.24573	0.0300818	0.00846838	559618	579726	507967	601307	450307	483643	453934	469203
Q32MW3;Q9R0X4	ACO10_MOUSE;ACOT9_MOUSE	Acyl-coenzyme A thioesterase 10, mitochondrial	Acot10;Acot9	16	-0.310225	0.0268586	0.00722108	48047.4	54779.7	53507.5	58728	70012.4	61787.7	65432.4	64673.9
Q8VHQ9	ACO11_MOUSE	Acyl-coenzyme A thioesterase 11	Acot11	10	-0.357885	0.0390498	0.0122953	4532.83	4559.59	5779.74	5071.41	6830.18	6114.91	6507.17	5712.19
Q9CQR4	ACO13_MOUSE	Acyl-coenzyme A thioesterase 13	Acot13	10	-0.787	0.00850902	0.00149312	38940.4	44327.7	26162.6	41703.1	73644.6	60235	61741.2	57113.6
Q91V12-2;Q91V12-4	BACH_MOUSE	Isoform A of Cytosolic acyl coenzyme A thioester hydrolase	Acot7	14	-0.3727	0.0227523	0.00582914	59236.5	62256	76454.7	64344.6	88605.5	85638.2	76657.4	82071.1
P58137	ACOT8_MOUSE	Acyl-coenzyme A thioesterase 8	Acot8	17	-0.413339	0.0111453	0.00217683	24080.6	24449.1	28623.8	23088.9	34052.2	32260.1	32581.6	32191
Q9R0X4	ACOT9_MOUSE	Acyl-coenzyme A thioesterase 9, mitochondrial	Acot9	23	-0.266691	0.0325053	0.00951462	104820	107523	94251	96478.2	122462	116375	119261	117913
Q9R0H0-2	ACOX1_MOUSE	Isoform 2 of Peroxisomal acyl-coenzyme A oxidase 1	Acox1	30	-0.627904	0.00111359	6.51358e-05	14974.1	17582	15564	14186	23235.4	24149.3	24079.8	23141.1
P24638	PPAL_MOUSE	Lysosomal acid phosphatase	Acp2	19	0.404519	0.0361905	0.0110051	472199	612806	392598	553488	379322	370777	359136	375267
Q8VCW8	ACSF2_MOUSE	Medium-chain acyl-CoA ligase ACSF2, mitochondrial	Acsf2	19	0.894844	0.000807127	3.89699e-05	23878.8	26170.4	24185.8	28045.3	16222.7	11996	12486.9	13759
P41216	ACSL1_MOUSE	Long-chain-fatty-acid--CoA ligase 1	Acsl1	34	-0.446254	0.0082118	0.00140866	16640.8	21683.2	17030.4	19098.8	24707.7	24692	25908.6	24103.3
Q9CZW4	ACSL3_MOUSE	Long-chain-fatty-acid--CoA ligase 3	Acsl3	26	0.362194	0.0158016	0.00356034	17970.4	22840.9	18317.4	21162.9	15946.4	15648.1	14983.3	14706.4
Q9QUJ7;Q9QUJ7-2	ACSL4_MOUSE	Long-chain-fatty-acid--CoA ligase 4	Acsl4	45	-0.907257	0.000455172	1.42613e-05	37801.4	45584.2	51330.8	46550.9	85039.3	81984.5	81613.9	83863.9
P60710;P63260;Q8BFZ3	ACTBL_MOUSE;ACTB_MOUSE;ACTG_MOUSE	Actin, cytoplasmic 1	Actb;Actbl2;Actg1	4	-0.494286	0.00290175	0.000299442	431753	510758	473001	483341	665936	671589	678005	605063
P60710;P63260	ACTB_MOUSE;ACTG_MOUSE	Actin, cytoplasmic 1	Actb;Actg1	16	-0.278654	0.0208683	0.0051542	3950900	4522690	4226280	4434370	5389500	5162270	4779700	4978900
Q7TPR4	ACTN1_MOUSE	Alpha-actinin-1	Actn1	59	-0.920456	0.000124013	1.5271e-06	158385	167717	168868	156698	313319	291351	300230	306010
P57780;Q7TPR4	ACTN1_MOUSE;ACTN4_MOUSE	Alpha-actinin-4	Actn1;Actn4	36	-0.65815	0.000673148	2.78744e-05	498877	618757	552750	559698	899958	874003	812849	855299
P57780	ACTN4_MOUSE	Alpha-actinin-4	Actn4	68	-0.43501	0.00212321	0.000182181	217833	222086	233002	229518	300760	300809	292617	303280
P61164;Q8R5C5	ACTY_MOUSE;ACTZ_MOUSE	Alpha-centractin	Actr1a;Actr1b	15	-0.445919	0.0111119	0.00216651	174263	187290	141738	169844	237486	210203	225161	223811
P61161	ARP2_MOUSE	Actin-related protein 2	Actr2	35	-0.443069	0.00356162	0.000417259	886064	932502	878863	865761	1265410	1182520	1171460	1128660
Q99JY9	ARP3_MOUSE	Actin-related protein 3	Actr3	37	-0.576211	0.0079689	0.00135177	817762	1114060	791897	1131140	1405420	1367700	1374980	1403270
Q99JW2	ACY1_MOUSE	Aminoacylase-1	Acy1	2	0.637884	0.0214514	0.00538953	5344.84	5352.17	3709.56	4703.23	3121.6	2313.67	3507.35	3196.04
O88839;O88839-2	ADA15_MOUSE	Disintegrin and metalloproteinase domain-containing protein 15	Adam15	12	-0.657898	0.014268	0.00308689	11813.2	15472.1	15417	21446.9	22518.4	25744.7	22652.7	26889
P51830	ADCY9_MOUSE	Adenylate cyclase type 9	Adcy9	7	0.55355	0.00346195	0.000399069	10290.6	8433.67	9504.56	9709.73	6332.35	7022.66	5579.1	6605.52
Q9QYC0	ADDA_MOUSE	Alpha-adducin	Add1	12	-0.787951	0.00706471	0.00112731	8028.28	6307.28	10039.2	10094.9	13529.6	15549.6	12759.5	16100.6
Q9QYB5;Q9QYB5-2	ADDG_MOUSE	Gamma-adducin	Add3	13	-0.600533	0.0129486	0.00268628	6853.46	10188.5	9930.46	7462.45	12838.8	14253.9	11868.9	11925.2
Q99JT9	MTND_MOUSE	1,2-dihydroxy-3-keto-5-methylthiopentene dioxygenase	Adi1	6	0.98548	0.000321406	7.69572e-06	41776.5	42163.7	42615.6	40898.3	17301	21292.1	21725.3	23496
Q8VDL4;Q8VDL4-3	ADPGK_MOUSE	ADP-dependent glucokinase	Adpgk	17	-0.715154	0.00232924	0.000213908	21400.7	30794.5	27482.6	27775.4	43149.8	40158.1	44513.1	44495.9
P54923	ADPRH_MOUSE	[Protein ADP-ribosylarginine] hydrolase	Adprh	24	-0.329009	0.0148461	0.00325512	35904.7	40096.9	40774.1	41983	49896.6	48185.9	50735.8	47197.6
Q8CG72	ADPRS_MOUSE	ADP-ribose glycohydrolase ARH3	Adprs	11	-0.31688	0.0355906	0.01078	26143.3	33633.7	29665.9	26354.4	36785.5	34737.7	33475.6	36384.3
Q8JZQ2	AFG32_MOUSE	AFG3-like protein 2	Afg3l2	38	-0.695361	0.000388221	1.09718e-05	50759.1	54006.4	48068.3	55997.3	81104.6	82067.8	85107.7	83836.5
Q64191	ASPG_MOUSE	N(4)-(beta-N-acetylglucosaminyl)-L-asparaginase	Aga	13	0.697911	0.0082361	0.00141565	1242270	1161300	874435	902398	608172	776741	533503	602730
Q8CJG0	AGO2_MOUSE	Protein argonaute-2	Ago2	19	-0.301505	0.0219631	0.00558561	25576.6	25565	29505.1	27772.3	33456.5	34143.3	30140.5	33796.5
Q8C0I1	ADAS_MOUSE	Alkyldihydroxyacetonephosphate synthase, peroxisomal	Agps	35	-0.378525	0.0113113	0.00222667	47261.3	51635.1	54339.2	46894	65830.3	60354.6	63130.6	66371.8
Q68FL4	SAHH3_MOUSE	Putative adenosylhomocysteinase 3	Ahcyl2	17	-0.673459	0.00143227	9.65138e-05	30652	33665.5	37480.4	40156.6	53575.2	60155.3	50777.5	57662.9
Q9Z0X1	AIFM1_MOUSE	Apoptosis-inducing factor 1, mitochondrial	Aifm1	39	0.608052	0.000390232	1.12124e-05	170638	172498	165105	167048	107364	111290	107508	109206
Q8BUE4	FSP1_MOUSE	Ferroptosis suppressor protein 1	Aifm2	13	-0.572483	0.0152702	0.00337684	13213.8	9956.61	10068.1	11011.1	19270	14339.3	16425.9	14851.9
P31230	AIMP1_MOUSE	Aminoacyl tRNA synthase complex-interacting multifunctional protein 1	Aimp1	17	-0.447165	0.00422438	0.000535363	25054.5	24609.5	27573.8	26621.5	31441.1	37789.3	34778.2	35622.6
Q9R0Y5;Q9R0Y5-2	KAD1_MOUSE	Adenylate kinase isoenzyme 1	Ak1	12	-0.656309	0.00954851	0.00175881	13544.4	15837.9	21461.3	15563.7	22789.8	26997.2	27023.5	25081.9
Q9WTP7	KAD3_MOUSE	GTP:AMP phosphotransferase AK3, mitochondrial	Ak3	24	0.254176	0.0255698	0.00677115	158926	174683	156607	177207	136589	149246	128063	135946
O88845	AKA10_MOUSE	A-kinase anchor protein 10, mitochondrial	Akap10	11	-0.269153	0.0439111	0.0143291	11274.1	14226.5	13283.8	12523.8	14960.4	16519.9	13999.1	15377.3
E9Q394;E9Q394-2	AKP13_MOUSE	A-kinase anchor protein 13	Akap13	14	0.460795	0.0159282	0.00360408	10871.5	9032.24	10602.6	8264.85	6877.11	6655.69	6651.31	7475.2
Q9DBR0	AKAP8_MOUSE	A-kinase anchor protein 8	Akap8	16	-0.355798	0.0434624	0.0141569	25078.6	23137.7	22202.8	31892	30760.8	34739.2	30703	31608.4
Q9R0L7	AKP8L_MOUSE	A-kinase anchor protein 8-like	Akap8l	13	-0.861577	0.000536959	1.88261e-05	5796.3	6867.15	5964.27	5706.06	9300.91	11941.9	10801.3	11674.4
Q70FJ1;Q70FJ1-2;Q70FJ1-3	AKAP9_MOUSE	A-kinase anchor protein 9	Akap9	12	-0.390572	0.0434624	0.014152	4714.09	3914.69	4426.39	4657.05	6167.61	5615.53	6473.18	4762.36
Q9JII6	AK1A1_MOUSE	Aldo-keto reductase family 1 member A1	Akr1a1	46	-0.500078	0.0029494	0.000310962	1259250	1290490	1373810	1158160	1731100	1773380	1668750	1857490
P21300	ALD1_MOUSE	Aldo-keto reductase family 1 member B7	Akr1b7	3	-0.96789	0.0272481	0.0073864	6657.41	10585.3	15418.7	17287.5	22208.1	19941.4	24499.9	23889.6
P21300;P45377	ALD1_MOUSE;ALD2_MOUSE	Aldo-keto reductase family 1 member B7	Akr1b7;Akr1b8	5	-0.716178	0.0135876	0.00287186	69877.2	71361.6	100994	67311.2	153084	114506	103743	126953
Q8VC28	AK1CD_MOUSE	Aldo-keto reductase family 1 member C13	Akr1c13	24	-0.604495	0.00262834	0.000252994	83410	76124.2	88776.4	93401.8	113081	127514	131765	138346
Q9DCT1	AKCL2_MOUSE	1,5-anhydro-D-fructose reductase	Akr1e2	16	-0.467192	0.00195075	0.000156376	815677	897705	849065	813364	1154010	1137580	1129640	1147750
Q61490	CD166_MOUSE	CD166 antigen	Alcam	32	-0.864341	0.000122724	1.44826e-06	79848.9	83325.9	88744.4	87877	145810	161984	149645	150565
Q571I9	A16A1_MOUSE	Aldehyde dehydrogenase family 16 member A1	Aldh16a1	24	0.51212	0.00208522	0.000174644	83073.6	82656.1	84536.2	74446.9	53526.1	59878.2	52567.9	58102.3
Q8R0Y6	AL1L1_MOUSE	Cytosolic 10-formyltetrahydrofolate dehydrogenase	Aldh1l1	29	0.427344	0.00360661	0.000428081	43177.4	40633.4	38114.1	41146.3	29758.8	28870.6	29524.3	31180.3
Q8K009	AL1L2_MOUSE	Mitochondrial 10-formyltetrahydrofolate dehydrogenase	Aldh1l2	12	-0.91684	0.00220575	0.000196191	4349.22	5919.92	4687.95	7153.29	9619.58	10924.6	9557.98	10353.4
P47738	ALDH2_MOUSE	Aldehyde dehydrogenase, mitochondrial	Aldh2	41	0.293116	0.021938	0.00557173	2241420	2207980	1995360	2050020	1767430	1796060	1579240	1645380
P47740	AL3A2_MOUSE	Aldehyde dehydrogenase family 3 member A2	Aldh3a2	24	-0.450386	0.0187267	0.0044494	48036.6	64928.2	54226.6	68140.4	83317.8	76591.9	79902.6	73687.4
Q8CHT0	AL4A1_MOUSE	Delta-1-pyrroline-5-carboxylate dehydrogenase, mitochondrial	Aldh4a1	22	-0.36794	0.00868254	0.00154287	47870.7	43524.9	40887.7	42550.3	55064.1	56243.9	55432.8	54950.8
Q9DBF1;Q9DBF1-2	AL7A1_MOUSE	Alpha-aminoadipic semialdehyde dehydrogenase	Aldh7a1	17	-0.284792	0.0302566	0.00858131	20413.7	23406.6	21608.5	21045.4	25412.1	24645	27736.6	25945.1
P05064	ALDOA_MOUSE	Fructose-bisphosphate aldolase A	Aldoa	36	-0.567876	0.00319874	0.000358573	1127510	1039580	1324730	1183940	1634770	1797920	1545260	1799080
P05063;P05064	ALDOA_MOUSE;ALDOC_MOUSE	Fructose-bisphosphate aldolase C	Aldoa;Aldoc	8	-0.791304	0.00137252	9.08438e-05	328510	400527	280144	378616	565699	663860	522175	591145
P05063	ALDOC_MOUSE	Fructose-bisphosphate aldolase C	Aldoc	22	0.807431	0.00207555	0.000170534	109558	86989.9	117228	92613.6	50136.9	61575.4	55304.5	60534.1
Q3UGP8	AG10B_MOUSE	Putative Dol-P-Glc:Glc(2)Man(9)GlcNAc(2)-PP-Dol alpha-1,2-glucosyltransferase	Alg10b	3	-0.964917	0.0267774	0.00718551	2138.27	3602.59	1623.87	3927.75	5265.24	4862.49	5995.28	4412.66
Q9DBE8	ALG2_MOUSE	Alpha-1,3/1,6-mannosyltransferase ALG2	Alg2	23	-0.615632	0.0134637	0.00283228	13135.4	19105.4	12540.6	16363.8	21509.7	21417.6	26512.3	21891.3
Q9DB25	ALG5_MOUSE	Dolichyl-phosphate beta-glucosyltransferase	Alg5	14	-0.419805	0.005427	0.000772873	38825	43426	37933.4	43909.2	56829.4	51516.3	54131.7	53218.5
Q8JZV7	NAGA_MOUSE	N-acetylglucosamine-6-phosphate deacetylase	Amdhd2	20	0.759342	0.000614644	2.30215e-05	184635	177635	147086	186457	96911.5	102088	99160.1	104149
O08739	AMPD3_MOUSE	AMP deaminase 3	Ampd3	22	-0.603445	0.0154393	0.00343007	20150.3	19655.6	13175.6	20346.7	24929.9	27595.4	29881.4	25921.5
Q8BZQ7	ANC2_MOUSE	Anaphase-promoting complex subunit 2	Anapc2	5	0.785431	0.00217483	0.000190442	25730.5	29225	25343.5	30816.2	17058.1	13152.2	17726.1	15752.2
Q9R045	ANGL2_MOUSE	Angiopoietin-related protein 2	Angptl2	15	-0.765352	0.00549642	0.000794335	10708.4	7098.98	11101.4	8902.36	15705	15736.2	15349.8	15657.1
Q80UP5	AN13A_MOUSE	Ankyrin repeat domain-containing protein 13A	Ankrd13a	18	0.482376	0.00586162	0.00086616	34057.9	32039.5	28267.1	30845.6	23310.3	21026.1	23111.8	20753.3
B2RXR6	ANR44_MOUSE	Serine/threonine-protein phosphatase 6 regulatory ankyrin repeat subunit B	Ankrd44	28	0.461047	0.00199972	0.000161769	20757.4	21777.4	21952.3	20133.9	15025.5	15029.1	15052.1	15451.6
Q6P9J9	ANO6_MOUSE	Anoctamin-6	Ano6	20	0.478509	0.00368594	0.000438757	96047.9	108290	94866.9	108569	68168.6	75231	77006.4	67271.4
O35381;Q9EST5;Q9EST5-2	AN32A_MOUSE;AN32B_MOUSE	Acidic leucine-rich nuclear phosphoprotein 32 family member A	Anp32a;Anp32b	3	0.69322	0.00164444	0.000120654	254523	287155	282194	285835	183241	179539	171396	142198
Q501J2	ANKMT_MOUSE	Adenine nucleotide translocase lysine N-methyltransferase	Antkmt	5	-0.754041	0.00449324	0.000584037	10369	12927.4	16988.7	13322.8	22076.8	21448.9	21583	22671.7
P10107	ANXA1_MOUSE	Annexin A1	Anxa1	54	-0.943651	0.000280798	6.1471e-06	1631760	1965830	2071690	1724240	3404760	3604060	3225220	3633080
P97384	ANX11_MOUSE	Annexin A11	Anxa11	39	-0.516507	0.00100204	5.47906e-05	146880	151166	149668	165821	212821	229623	203556	215971
P07356	ANXA2_MOUSE	Annexin A2	Anxa2	50	-0.292614	0.0180555	0.00423364	1542690	1752330	1674190	1535550	1959220	2048400	1806180	1982630
P97429	ANXA4_MOUSE	Annexin A4	Anxa4	44	0.331352	0.0073196	0.0011798	1519720	1719870	1533440	1584880	1249180	1271630	1203630	1219190
Q07076	ANXA7_MOUSE	Annexin A7	Anxa7	37	-0.369501	0.00526159	0.0007388	354781	388203	327910	358197	453237	463925	434022	457489
O54774	AP3D1_MOUSE	AP-3 complex subunit delta-1	Ap3d1	52	-0.284892	0.0340254	0.0101198	33536.2	37439.5	33488	39434.1	46709.9	41735.7	42499.1	41391.2
Q8BJ63;Q8BJ63-2	AP5M1_MOUSE	AP-5 complex subunit mu-1	Ap5m1	4	-0.550741	0.0184504	0.00434833	6228.53	5178.63	4830.94	7710.54	8035.43	8689.24	8244.33	9118.68
Q8R5A3	AB1IP_MOUSE	Amyloid beta A4 precursor protein-binding family B member 1-interacting protein	Apbb1ip	21	-0.58872	0.0029494	0.000312167	64263.1	62271.8	73103.4	58082.5	100839	91945.9	92104.6	95260.4
Q8R146;Q8R146-2	APEH_MOUSE	Acylamino-acid-releasing enzyme	Apeh	28	0.269266	0.0227523	0.00582525	75723	83556.7	78728.5	73175.7	61965.7	63809.7	62030.1	65954.3
P28352	APEX1_MOUSE	DNA-(apurinic or apyrimidinic site) endonuclease	Apex1	19	-0.801718	0.000655124	2.60963e-05	46429.3	51100.4	38450.3	50312.8	81803.8	79264.4	76509	80003.3
Q8BVF7;Q8BVF7-2	APH1A_MOUSE	Gamma-secretase subunit APH-1A	Aph1a	3	0.345812	0.0169139	0.00389365	8008.44	8412.25	7299.84	6814.97	5686.44	6243.8	5811.5	5912.59
Q06335;Q06335-2	APLP2_MOUSE	Amyloid-like protein 2	Aplp2	10	0.541008	0.00319485	0.000356804	13261.8	10862.3	11092.7	10925.6	7873.38	7827.59	7828.72	7651.44
Q8VBT6	APOBR_MOUSE	Apolipoprotein B receptor	Apobr	28	-0.934933	0.0157612	0.00353571	19137.2	14675.4	28281.4	17472.3	26176.9	44987.9	35864.1	41432.5
Q78IK4	MIC27_MOUSE	MICOS complex subunit Mic27	Apool	18	0.416906	0.00298301	0.000316821	99007.7	99094.4	105340	110261	77013.7	77503.3	72559.4	77438.8
Q8K3H0	DP13A_MOUSE	DCC-interacting protein 13-alpha	Appl1	26	-0.254124	0.0378168	0.0117777	21498.1	22228.3	23256.4	23135	24898.6	25518.2	27813.9	27721.1
P08030	APT_MOUSE	Adenine phosphoribosyltransferase	Aprt	18	-0.57029	0.00100399	5.53267e-05	226932	233188	236529	240461	331906	326361	353252	354898
P04627	ARAF_MOUSE	Serine/threonine-protein kinase A-Raf	Araf	10	-0.365417	0.0398035	0.0125803	9911.25	13240.1	12798.7	14001.7	17116.2	15400.8	14278.9	16255.8
Q5XJY5	COPD_MOUSE	Coatomer subunit delta	Arcn1	35	-0.484778	0.0044106	0.000571032	50318.2	59862.6	50821	58392.1	78326	70238	77935	74815.1
P62331	ARF6_MOUSE	ADP-ribosylation factor 6	Arf6	15	-0.539303	0.00526159	0.000737562	89136.2	106957	93117.4	113082	159654	133693	142534	137217
A2A5R2;G3X9K3	BIG1_MOUSE;BIG2_MOUSE	Brefeldin A-inhibited guanine nucleotide-exchange protein 2	Arfgef1;Arfgef2	9	-0.652234	0.0134311	0.00281968	6119.33	10730.7	9225.57	9296.52	12744.7	14027.7	12634.8	14389.5
A2A5R2	BIG2_MOUSE	Brefeldin A-inhibited guanine nucleotide-exchange protein 2	Arfgef2	20	-0.57323	0.00795553	0.0013443	7100.95	6991.11	5220.98	7807.96	9417.21	9946.44	9459.16	10609.9
Q6Y5D8;Q6Y5D8-3	RHG10_MOUSE	Rho GTPase-activating protein 10	Arhgap10	23	-0.581135	0.00785894	0.00132125	13243.6	17833.7	18396.8	15024.5	23281	23727.4	25586.4	21812.3
Q3UIA2;Q3UIA2-2;Q3UIA2-3;Q3UIA2-4	RHG17_MOUSE	Rho GTPase-activating protein 17	Arhgap17	28	-0.375467	0.00793538	0.00133953	130745	141755	153425	147730	176760	194307	166635	193742
A2AB59	RHG27_MOUSE	Rho GTPase-activating protein 27	Arhgap27	5	0.547605	0.0216643	0.00547998	7179.96	6931.08	8378.13	7156.79	5094.71	5985.25	3667.92	5562.37
O54834-2;O54834-3	RHG06_MOUSE	Isoform 2 of Rho GTPase-activating protein 6	Arhgap6	15	-0.386479	0.0174761	0.00405498	24356.4	29258.5	28193.9	25421.8	34356.1	38848.5	29227.3	35997.2
Q8K4I3	ARHG6_MOUSE	Rho guanine nucleotide exchange factor 6	Arhgef6	12	0.328974	0.0424911	0.0136986	10724.3	9693.21	11935.6	12076.9	8600.03	8270.09	8078.88	9925.09
Q9ES28-5;Q9ES28-6	ARHG7_MOUSE	Isoform E of Rho guanine nucleotide exchange factor 7	Arhgef7	34	-0.610509	0.000961651	5.00089e-05	52108	53809.7	61361	55622	81245.1	86674.3	83422.8	82905.9
E9Q7E2	ARID2_MOUSE	AT-rich interactive domain-containing protein 2	Arid2	5	0.906223	0.031555	0.00907949	5718	7218.65	6617.56	5603.23	2593.17	5985.3	2263.2	3370.97
Q9Z1K5	ARI1_MOUSE	E3 ubiquitin-protein ligase ARIH1	Arih1	20	-0.909433	0.000426841	1.27753e-05	12469.8	14148.2	12687.1	15694.8	22970.5	27000	23212.6	28663
P61211	ARL1_MOUSE	ADP-ribosylation factor-like protein 1	Arl1	9	-0.499217	0.0240745	0.00626956	6865.4	8564.15	8064.13	9754.44	14209.3	10874.2	10738.1	10526.9
Q8VEH3;Q9CQW2	ARL8A_MOUSE;ARL8B_MOUSE	ADP-ribosylation factor-like protein 8A	Arl8a;Arl8b	9	0.369898	0.0134311	0.00282083	601352	559572	486428	574662	441028	416780	392326	432935
Q9CQW2	ARL8B_MOUSE	ADP-ribosylation factor-like protein 8B	Arl8b	11	0.629438	0.00299226	0.000319338	1326600	1069790	1306760	1193640	777722	871709	680587	773177
Q9D0L7	ARM10_MOUSE	Armadillo repeat-containing protein 10	Armc10	14	-0.489681	0.0255224	0.00674836	35577.4	32278.4	23714.6	36875.6	40395.9	45666.5	44471.2	44700.8
Q9DBR3	ARMC8_MOUSE	Armadillo repeat-containing protein 8	Armc8	17	-0.398192	0.00948296	0.00174187	12365.3	15117.1	14709	13077.6	17579.9	19622.6	16962	17511.3
Q8BHS6	ARMX3_MOUSE	Armadillo repeat-containing X-linked protein 3	Armcx3	11	-0.468443	0.00133366	8.62826e-05	17166	17325.2	16338.2	16609.6	22403.7	23335.7	22339.5	23892.1
Q9WV32	ARC1B_MOUSE	Actin-related protein 2/3 complex subunit 1B	Arpc1b	33	-0.51579	0.00324939	0.000367898	362452	435236	398948	471020	591246	561513	581419	593527
Q9CVB6	ARPC2_MOUSE	Actin-related protein 2/3 complex subunit 2	Arpc2	36	-0.408346	0.0121937	0.00247962	329862	374820	335435	357710	506189	421686	464944	429365
Q9CPW4	ARPC5_MOUSE	Actin-related protein 2/3 complex subunit 5	Arpc5	14	-0.467121	0.00422842	0.000536598	668340	693792	555890	666205	838890	904597	886165	860572
Q8BWG8-2	ARRB1_MOUSE	Isoform 1B of Beta-arrestin-1	Arrb1	18	0.424354	0.0066092	0.00101845	101308	103523	104889	106055	72256	70233.7	79388	83451
Q91YI4;Q91YI4-2	ARRB2_MOUSE	Beta-arrestin-2	Arrb2	20	0.332943	0.0138596	0.0029524	73006.7	79936	82313.7	90132.2	63963	63786.1	59355.9	66484.1
Q9D2L1	ARSK_MOUSE	Arylsulfatase K	Arsk	14	-0.790333	0.0302566	0.00858488	24554	36233.3	14913.2	24287.7	42837.6	37051.2	42867.4	39781.8
Q91WR3;Q91WR3-2;Q91WR3-3	ASCC2_MOUSE	Activating signal cointegrator 1 complex subunit 2	Ascc2	8	-0.410016	0.0323667	0.00946037	12373	9324.24	9619.59	9215.45	12981.1	14084	11508	14355.3
Q9D5T0	ATAD1_MOUSE	Outer mitochondrial transmembrane helix translocase	Atad1	13	-0.509778	0.0272481	0.00738369	20596.7	29003.5	19751	29978.7	35863.8	33815.6	35236.7	31965.3
Q9CWJ9	PUR9_MOUSE	Bifunctional purine biosynthesis protein ATIC	Atic	44	-0.326909	0.0188375	0.00449755	103788	111079	121589	112424	130005	136616	133751	153254
Q6PA06;Q6PA06-2	ATLA2_MOUSE	Atlastin-2	Atl2	8	-0.338443	0.0462809	0.0153083	21046.6	17272.5	15310.4	16227.9	20784.7	22980.7	21549.5	21166.5
P98197	AT11A_MOUSE	Probable phospholipid-transporting ATPase IH	Atp11a	20	-0.601415	0.00352074	0.00041006	8833.01	8557.9	7361.36	7177.24	12810.1	11235.1	12332	11289.9
Q9EPE9	AT131_MOUSE	Endoplasmic reticulum transmembrane helix translocase	Atp13a1	47	-0.473192	0.00205735	0.000167425	25917.9	28499.7	24156.7	27559.9	37223.2	36790.3	34452.4	36403.2
Q9CYN9	RENR_MOUSE	Renin receptor	Atp6ap2	13	-0.419532	0.0188313	0.00449286	19984.4	24276.5	19187.6	21238.9	30040.8	25662.8	30030.1	25715.8
P51863	VA0D1_MOUSE	V-type proton ATPase subunit d 1	Atp6v0d1	27	0.852843	0.00159982	0.000115324	446589	500945	327563	418240	234369	245236	219667	211665
Q80SY3	VA0D2_MOUSE	V-type proton ATPase subunit d 2	Atp6v0d2	22	-0.646984	0.00181876	0.000139269	244400	290072	240923	293753	447444	389238	410316	391211
P50516	VATA_MOUSE	V-type proton ATPase catalytic subunit A	Atp6v1a	60	-0.763335	0.000982871	5.22786e-05	659125	809315	732579	783821	1398900	1145710	1211040	1206600
P62814	VATB2_MOUSE	V-type proton ATPase subunit B, brain isoform	Atp6v1b2	46	-0.584266	0.00122727	7.49336e-05	726946	896896	847040	853774	1268970	1228750	1162640	1210760
Q9Z1G3	VATC1_MOUSE	V-type proton ATPase subunit C 1	Atp6v1c1	45	-0.485057	0.00454148	0.000593414	195745	221343	224499	202164	319819	281967	278921	278740
P57746	VATD_MOUSE	V-type proton ATPase subunit D	Atp6v1d	25	-0.395927	0.0478295	0.0160659	157539	158449	178703	118692	192365	204216	187474	200855
P50518	VATE1_MOUSE	V-type proton ATPase subunit E 1	Atp6v1e1	23	-0.47524	0.0120467	0.00244767	587884	519123	508451	437210	731989	729422	627222	699995
Q9D1K2	VATF_MOUSE	V-type proton ATPase subunit F	Atp6v1f	7	0.943758	0.0208468	0.00514485	96429.8	65216.2	55230.9	42548.6	31979.2	39285.7	24146.5	33496.9
P28658	ATX10_MOUSE	Ataxin-10	Atxn10	19	-0.751603	0.00208522	0.000173537	6170.27	5563.03	6298.57	7282.73	8866.26	10489.1	10858.1	11882.7
Q7TQH0;Q7TQH0-2;Q7TQH0-3	ATX2L_MOUSE	Ataxin-2-like protein	Atxn2l	13	-0.507983	0.0214514	0.00540333	29391.6	25205.3	38756.4	33604.1	42439.3	48148.3	42211.5	43024.8
Q8BHT6	B3GLT_MOUSE	Beta-1,3-glucosyltransferase	B3glct	6	0.66355	0.0085846	0.00151236	12233	8448.19	10901.2	8652.18	6344.02	6540.25	6306.39	5617.93
Q09200	B4GN1_MOUSE	Beta-1,4 N-acetylgalactosaminyltransferase 1	B4galnt1	13	-0.690835	0.00158649	0.000113403	9810.25	10307.7	7644.48	8954.04	15017.8	14980.7	14069.8	14045.5
Q9JMK0	B4GT5_MOUSE	Beta-1,4-galactosyltransferase 5	B4galt5	4	-0.770856	0.0487398	0.0164633	5069.78	7807.07	3303.07	7967.69	9079.36	9942.43	10187	9088.91
Q8R087	B4GT7_MOUSE	Beta-1,4-galactosyltransferase 7	B4galt7	12	-0.670428	0.00281947	0.000283538	11636.1	8603.62	9110.74	9156.36	15592.9	14974.2	14133.4	15371.8
Q3UI43	BABA1_MOUSE	BRISC and BRCA1-A complex member 1	Babam1	8	-0.342514	0.00870879	0.00155303	34198.7	37374.1	35363.3	40034.1	45253.9	44852.5	44605.7	48504.7
Q8K3W0	BABA2_MOUSE	BRISC and BRCA1-A complex member 2	Babam2	13	-0.384235	0.0102004	0.00193485	25919.5	27944.3	28537.6	31760.3	36465.5	34419.2	36451.8	39143.5
Q61337	BAD_MOUSE	Bcl2-associated agonist of cell death	Bad	4	-0.788518	0.00958536	0.00177215	30083.1	33093.9	28593.4	42596.8	43217.8	71681.9	49724	65842.2
Q91XV3	BASP1_MOUSE	Brain acid soluble protein 1	Basp1	13	-0.689623	0.00500318	0.000682835	506209	400313	502333	577951	857155	861309	693415	719162
Q07813	BAX_MOUSE	Apoptosis regulator BAX	Bax	9	-0.382398	0.0265305	0.00709657	262230	234714	195479	222357	272584	329750	262565	304296
Q9Z277	BAZ1B_MOUSE	Tyrosine-protein kinase BAZ1B	Baz1b	43	0.409501	0.00310482	0.00034144	47502.5	45840.8	47003.1	48027.3	34675.8	37454	34248.7	33358.1
Q61334	BAP29_MOUSE	B-cell receptor-associated protein 29	Bcap29	12	-0.63802	0.00183125	0.000141251	24720.2	26856.3	23946.8	21987	38298.7	34673.4	39560.3	36698.8
Q9D287	SPF27_MOUSE	Pre-mRNA-splicing factor SPF27	Bcas2	14	0.390173	0.0463455	0.0153669	28982.6	29758.2	27090.2	22619.6	19548.7	24571.4	16968	20742.7
Q8CCN5	BCAS3_MOUSE	Breast carcinoma-amplified sequence 3 homolog	Bcas3	9	0.389567	0.035648	0.0108096	16611.6	12727.7	13734.2	13205	9206.5	10493.2	11204.3	11385.6
Q9CWI3	BCCIP_MOUSE	BRCA2 and CDKN1A-interacting protein	Bccip	7	-0.919162	0.00137864	9.1721e-05	3320.44	3623.53	3946.61	4422.49	8479.98	6112.94	6855.92	7176.72
Q80XN0	BDH_MOUSE	D-beta-hydroxybutyrate dehydrogenase, mitochondrial	Bdh1	8	0.751479	0.0018639	0.000145682	26989.8	31396	24999.4	24596.7	13646.5	15359	17394.3	16771.6
Q921C5;Q921C5-2	BICD2_MOUSE	Protein bicaudal D homolog 2	Bicd2	19	-0.372093	0.0113815	0.00225021	9027.25	8577.35	8516.06	7757.57	10230.2	11817.6	9927.98	11337.4
O88738;O88738-2;O88738-3	BIRC6_MOUSE	Baculoviral IAP repeat-containing protein 6	Birc6	42	-0.383663	0.0133531	0.0027976	11769.8	11779	11861.5	14694.7	16017.5	15554.3	15657.9	16955.6
Q8BGS2	BOLA2_MOUSE	BolA-like protein 2	Bola2	6	0.606657	0.0170794	0.00395218	54708.6	43709.5	51483.2	44667.1	29651.9	39625.3	32847.2	24921
P97452	BOP1_MOUSE	Ribosome biogenesis protein BOP1	Bop1	17	-0.542771	0.00694624	0.0010986	17681.5	14297.1	18465.6	17236.7	21816.7	26093	22491.2	26723.3
P15327	PMGE_MOUSE	Bisphosphoglycerate mutase	Bpgm	2	0.919946	0.0291127	0.00810096	2952	2638.39	2703.06	2175.43	1752.04	1675	0	876.204
P46737	BRCC3_MOUSE	Lys-63-specific deubiquitinase BRCC36	Brcc3	16	-0.492069	0.0206534	0.00507946	14096.4	18924.8	17716.8	21390.1	23378.6	23523.8	27580.6	24559.2
G5E8P1;G5E8P1-2	BRD1_MOUSE	Bromodomain-containing protein 1	Brd1	5	0.699666	0.0147419	0.00322017	7424.36	5152.15	5159.23	5304.83	4073.03	3954.71	2689.2	3310.51
Q7JJ13;Q7JJ13-2	BRD2_MOUSE	Bromodomain-containing protein 2	Brd2	8	0.490236	0.0332911	0.00984443	12485	8983.25	13019.4	12150.4	7580.7	9633.3	6920.5	8557.09
Q8K2F0	BRD3_MOUSE	Bromodomain-containing protein 3	Brd3	6	0.779289	0.0250894	0.00660384	12907.9	14721.4	9443.86	16821.9	10597	6553.18	6148.45	7706.57
Q8K2F0;Q9ESU6	BRD3_MOUSE;BRD4_MOUSE	Bromodomain-containing protein 3	Brd3;Brd4	2	0.916811	0.0416139	0.0133162	10117	10135.4	5801.5	8623.27	6201.19	4501.8	5279.22	2596.56
Q9ESU6	BRD4_MOUSE	Bromodomain-containing protein 4	Brd4	8	0.744247	0.0011974	7.20859e-05	10905.2	11260.5	12888.8	13858	7684.86	7746.25	6538.77	6781.53
Q8R3B7;Q8R3B7-2	BRD8_MOUSE	Bromodomain-containing protein 8	Brd8	4	0.669018	0.0117584	0.00235098	5361.13	6473.83	7763.17	5045.22	3710.55	4293.83	3131	4061.27
Q9DCA5	BRX1_MOUSE	Ribosome biogenesis protein BRX1 homolog	Brix1	7	-0.314248	0.0203277	0.00498544	58485.7	61556.8	64476.7	72168.6	81547	79159.4	75614.6	76770.1
Q8K2Q7	BROX_MOUSE	BRO1 domain-containing protein BROX	Brox	18	-0.356914	0.0235	0.00609304	54891.8	58861	53701.7	67817.7	74473	67455.3	76494.5	77080.6
P18572;P18572-2	BASI_MOUSE	Basigin	Bsg	8	-0.337891	0.0459005	0.0151275	25340.1	32111.4	25574.2	23351.1	34418.5	34935.8	32314	30025
Q6PGH1	BUD31_MOUSE	Protein BUD31 homolog	Bud31	13	0.282041	0.03552	0.010744	17353.9	20311.7	20132.6	20549.9	14738.2	17671.4	14542.1	16633.8
O54825	BYST_MOUSE	Bystin	Bysl	8	-0.565728	0.00561863	0.000823379	4801.85	5383.32	6129.33	5014.56	8360.45	8664.5	7156.12	6988.01
Q9CQC6	BZW1_MOUSE	Basic leucine zipper and W2 domain-containing protein 1	Bzw1	22	-0.487223	0.00434891	0.000559478	32783.2	40653.9	35436.9	34643.2	53700.5	47672.8	46848.4	49438
O09047	C3AR_MOUSE	C3a anaphylatoxin chemotactic receptor	C3ar1	6	-0.629073	0.00293566	0.000308277	36834.5	35508.4	32800.4	34572.5	55395.4	46676.2	59260	51951.1
Q9D6N1	CAH13_MOUSE	Carbonic anhydrase 13	Ca13	7	0.549035	0.00745247	0.00120575	32243.9	27730.7	24363	27566.4	16283.9	19914.6	17922.7	21264.1
Q9QZA0	CAH5B_MOUSE	Carbonic anhydrase 5B, mitochondrial	Ca5b	4	-0.896364	0.0403877	0.0128271	4871.18	3683.21	8878.23	3424.57	9749.59	8487.05	8826.8	8526.06
Q06138	CAB39_MOUSE	Calcium-binding protein 39	Cab39	23	-0.330116	0.046326	0.015339	31372.3	31292	26950.4	32401	40540.5	32988.6	40605.6	37029.1
B2RQC6	PYR1_MOUSE	CAD protein	Cad	43	-0.311083	0.036284	0.0110831	21544.9	21581.6	23808.3	18646.8	26471.9	25733.1	25354.7	26690.4
Q8R5M8;Q8R5M8-2;Q8R5M8-3;Q8R5M8-4	CADM1_MOUSE	Cell adhesion molecule 1	Cadm1	9	0.875376	0.0097418	0.00181607	15208.1	21533.8	17922.5	24838.8	8382.86	9122.14	13222.7	12008.5
Q8BW96;Q8BW96-2;Q8BW96-3	KCC1D_MOUSE	Calcium/calmodulin-dependent protein kinase type 1D	Camk1d	5	0.409504	0.0272183	0.00736657	4592.39	5128.03	5867.19	5683.15	4102.14	3931.88	3298.61	4514.03
Q6PHZ2;Q6PHZ2-2;Q6PHZ2-4;Q6PHZ2-5	KCC2D_MOUSE	Calcium/calmodulin-dependent protein kinase type II subunit delta	Camk2d	24	-0.654427	0.000536959	1.88098e-05	62966.1	61127.1	55770.4	66168.4	91345.9	96700.5	94234.7	97992.3
Q6ZQ38	CAND1_MOUSE	Cullin-associated NEDD8-dissociated protein 1	Cand1	55	-0.420721	0.0119837	0.00243281	59464.8	72106.7	63314.9	78693.1	92878.6	84440.2	87671	93258.9
P40124	CAP1_MOUSE	Adenylyl cyclase-associated protein 1	Cap1	43	-0.378673	0.0142396	0.0030773	510620	606741	464303	603999	699034	704148	668022	697434
O08529	CAN2_MOUSE	Calpain-2 catalytic subunit	Capn2	45	-0.580692	0.00376939	0.000453609	97899.3	116105	111177	136460	167950	159952	173724	172214
O88456	CPNS1_MOUSE	Calpain small subunit 1	Capns1	13	-0.266098	0.0311729	0.008925	56574.6	58821	60209.5	56961.8	73650	70126.5	67247.1	64372.6
Q60865	CAPR1_MOUSE	Caprin-1	Caprin1	18	-0.37001	0.0138596	0.00294886	107850	103791	100523	125792	138018	134366	141623	140218
P47754	CAZA2_MOUSE	F-actin-capping protein subunit alpha-2	Capza2	19	-0.509507	0.0198145	0.00480878	376884	464573	309050	450381	615544	524246	544400	526753
Q9CR86	CHSP1_MOUSE	Calcium-regulated heat stable protein 1	Carhsp1	4	-0.631154	0.0468752	0.0156812	7453.67	6581.61	12657.8	10826.1	12102.4	14841.5	14759.9	13816.7
Q9ER72	SYCC_MOUSE	Cysteine--tRNA ligase, cytoplasmic	Cars1	49	-0.700687	0.000484598	1.56091e-05	89815.8	90495.2	103641	99739.5	148751	162408	145645	155548
P29452	CASP1_MOUSE	Caspase-1	Casp1	37	-0.510078	0.00127171	8.04739e-05	47961	52943.8	52873.9	55810.3	70445.2	75860.2	70106.9	77079.8
P70677	CASP3_MOUSE	Caspase-3	Casp3	7	0.540765	0.00159982	0.000115722	52964.6	50273.6	56206.5	56075.4	38575.8	37219.5	33513.8	36569.6
O08738	CASP6_MOUSE	Caspase-6	Casp6	12	0.394854	0.0387008	0.0121523	34176.6	25113.2	24137.2	31271.3	20857.7	21369.1	21319.5	21494.2
O89110	CASP8_MOUSE	Caspase-8	Casp8	18	0.422439	0.00751505	0.00122141	68161.7	62330.6	61864	68270	41929.4	50120.9	47580.5	52169.1
P24270	CATA_MOUSE	Catalase	Cat	55	-0.571807	0.00100167	5.42717e-05	530283	626475	536660	590522	793857	844206	847931	834914
Q8K354	CBR3_MOUSE	Carbonyl reductase [NADPH] 3	Cbr3	22	0.529893	0.00248461	0.000231849	92043.7	86714.7	99581.2	90812.7	57713.6	63734	65263	64762.9
Q9QXV1	CBX8_MOUSE	Chromobox protein homolog 8	Cbx8	4	0.69799	0.0406483	0.0129516	17138.6	10998.7	7723.62	11829.2	6421.71	8441.48	6334.21	6870.84
Q9D024	CCD47_MOUSE	Coiled-coil domain-containing protein 47	Ccdc47	25	-0.337355	0.014522	0.00315923	30026.1	31715.2	33831	34667.1	39758.4	38801.9	42430.5	40844.6
Q9D8L5	CCD91_MOUSE	Coiled-coil domain-containing protein 91	Ccdc91	5	0.957926	0.00103705	6.01266e-05	12663.3	13880	15074.3	11324.7	6117.63	6902.1	5844.08	8100.08
Q8K2Y9;Q8K2Y9-2	CCM2_MOUSE	Cerebral cavernous malformations protein 2 homolog	Ccm2	7	0.715093	0.00795553	0.00134666	12109.2	10636.3	10717.6	9687.97	4749.73	7328.22	6837.47	7344.19
Q8BGU5	CCNY_MOUSE	Cyclin-Y	Ccny	7	0.295289	0.0455683	0.0150024	32123.4	30251	30690.9	27085.9	25611.6	26374.7	21179.3	23465
Q640L3;Q640L3-2	CCPG1_MOUSE	Cell cycle progression protein 1	Ccpg1	2	0.926941	0.00205735	0.000167839	6189.21	5601.02	0	6974.6	2767.18	3114.91	3663.92	3411.74
P80314	TCPB_MOUSE	T-complex protein 1 subunit beta	Cct2	53	-0.549559	0.00139873	9.32964e-05	172944	174860	176133	160040	250385	237734	244314	250253
P80318	TCPG_MOUSE	T-complex protein 1 subunit gamma	Cct3	55	-0.608134	0.000565671	2.07035e-05	165242	177765	169580	177130	254441	248561	257940	271513
P80315	TCPD_MOUSE	T-complex protein 1 subunit delta	Cct4	47	-0.6275	0.000658374	2.65737e-05	96055	114410	105758	108840	157464	158122	161354	167234
P80316	TCPE_MOUSE	T-complex protein 1 subunit epsilon	Cct5	49	-0.453052	0.00385261	0.000469464	105439	117506	121618	113386	157027	147089	157011	154258
P80317	TCPZ_MOUSE	T-complex protein 1 subunit zeta	Cct6a	46	-0.321645	0.0185421	0.00437825	207496	184378	202703	184110	240509	240590	231686	241733
P80313	TCPH_MOUSE	T-complex protein 1 subunit eta	Cct7	46	-0.501916	0.0029222	0.000305364	110599	123128	134375	127150	175038	165975	171226	175288
P42932	TCPQ_MOUSE	T-complex protein 1 subunit theta	Cct8	52	-0.478186	0.00232924	0.000214308	622738	622041	672816	631738	863343	847879	876135	892424
Q8C1Y8	CCZ1_MOUSE	Vacuolar fusion protein CCZ1 homolog	Ccz1	15	-0.452906	0.0083807	0.00146314	13668.5	12758.7	12488.1	11937.5	15067.1	16994.8	18637.5	18070.8
P11609	CD1D1_MOUSE	Antigen-presenting glycoprotein CD1d1	Cd1d1	7	-0.87915	0.0214277	0.00537439	6638.61	10729.9	4300.56	5924.84	10989	12611.7	11789.3	12036.9
Q9EP73	PD1L1_MOUSE	Programmed cell death 1 ligand 1	Cd274	3	0.64454	0.0042627	0.000543135	9588.45	9682.18	7944.85	9280.03	5117.69	7166.12	5043.8	5885.27
P31041	CD28_MOUSE	T-cell-specific surface glycoprotein CD28	Cd28	6	0.62562	0.00603837	0.000900541	42560.3	34303.4	41743.7	40192.6	23135.9	29817.7	21126	27947.3
Q61470	CD37_MOUSE	Leukocyte antigen CD37	Cd37	4	-0.468069	0.0290364	0.00807477	0	5419.8	5572.06	6849.74	9111.87	8108.28	8004.29	7031.33
P41731	CD63_MOUSE	CD63 antigen	Cd63	8	0.558377	0.0107947	0.0020862	198775	229062	218123	233479	151610	117603	160541	160172
P21855	CD72_MOUSE	B-cell differentiation antigen CD72	Cd72	15	-0.661378	0.0165688	0.00380003	9005.86	11207.4	15284.2	9839.21	15629.1	19351.3	15762.5	18851.9
P04441	HG2A_MOUSE	H-2 class II histocompatibility antigen gamma chain	Cd74	7	0.360544	0.028084	0.00767103	72283.3	70463.3	58522.2	70393	55553.9	57845.3	44319.7	50831.6
Q18PI6	SLAF5_MOUSE	SLAM family member 5	Cd84	24	-0.432277	0.00586162	0.000865966	117715	122603	129305	126504	177821	168082	163006	149732
Q8R349	CDC16_MOUSE	Cell division cycle protein 16 homolog	Cdc16	5	0.561936	0.0297801	0.0083529	6234.94	4601.9	5641.93	6514.07	4869.08	3594.62	3756.06	3211.78
Q9DC48	PRP17_MOUSE	Pre-mRNA-processing factor 17	Cdc40	7	0.51107	0.00220575	0.000196922	10402.7	12217.7	10984.5	11633	7170.21	7921.03	8260.09	7948.27
Q8VDP6	CDIPT_MOUSE	CDP-diacylglycerol--inositol 3-phosphatidyltransferase	Cdipt	6	-0.468305	0.0193868	0.00467843	81493.2	95204.8	66242.2	99365.4	118555	115391	114921	111074
Q04899	CDK18_MOUSE	Cyclin-dependent kinase 18	Cdk18	18	-0.950847	0.00229189	0.000207356	13775.8	15848.8	21945.2	13963.6	30544.6	30070.4	29894.9	32081
P49615	CDK5_MOUSE	Cyclin-dependent-like kinase 5	Cdk5	12	-0.890551	0.00230611	0.000210614	13253.6	13785.5	20581.1	16200.5	27325.2	28927.9	29601.8	29001.8
Q64261	CDK6_MOUSE	Cyclin-dependent kinase 6	Cdk6	15	-0.391111	0.0282802	0.00775323	36335.3	28425.9	33804.9	28739.1	39985.3	39119	41237.6	43272.1
P53566;P53566-3;P53566-4;P53566-5	CEBPA_MOUSE	CCAAT/enhancer-binding protein alpha	Cebpa	2	0.836863	0.00544055	0.000777886	12755.7	11272.3	8709.39	11916	7388.79	6996.77	5124.55	5248.22
O35216	CENPA_MOUSE	Histone H3-like centromeric protein A	Cenpa	2	0.473049	0.0320619	0.00930514	26460.5	22973.1	27596.5	32736.9	21395.5	17364	16739	22422.9
Q9CXS4	CENPV_MOUSE	Centromere protein V	Cenpv	4	0.619831	0.0405467	0.0129053	6148.32	5418.88	4637.15	4348.94	2698.18	2762.53	3259.23	4724.56
Q8BGS7;Q8BGS7-2	CEPT1_MOUSE	Choline/ethanolaminephosphotransferase 1	Cept1	4	-0.230314	0.0443663	0.0145004	206596	195111	188321	196719	209683	233567	227471	236167
Q8C172	CERS6_MOUSE	Ceramide synthase 6	Cers6	5	0.487225	0.0342762	0.0102486	31936.5	21239.7	25431.6	21155.6	16117.5	18760.9	16376.4	18029.5
P45591	COF2_MOUSE	Cofilin-2	Cfl2	6	-0.76003	0.0169983	0.00392179	11829.7	13085.8	20409.5	17296	30681.5	26303.1	24596.4	21353.9
Q8K327	CHAP1_MOUSE	Chromosome alignment-maintaining phosphoprotein 1	Champ1	2	0.750535	0.0167249	0.00383869	9136.34	7950.69	8195.18	5259.88	4651.12	3641.01	4745.67	4621.26
P40201	CHD1_MOUSE	Chromodomain-helicase-DNA-binding protein 1	Chd1	6	0.418381	0.0463455	0.015382	11247.4	9175.83	7877.27	10892.3	6856.15	6970.88	6408.73	8595.68
Q6PDQ2	CHD4_MOUSE	Chromodomain-helicase-DNA-binding protein 4	Chd4	62	0.241586	0.0341371	0.0101822	77191.5	72578.6	74245.4	71210.9	59485.6	65938.4	58029.4	62407.5
Q922Q9	CHID1_MOUSE	Chitinase domain-containing protein 1	Chid1	17	0.335834	0.0363245	0.0111067	22045.4	22596.3	24835.5	18941.3	17020.1	17326.8	17845.3	16558.2
Q9QXG2	RAE1_MOUSE	Rab proteins geranylgeranyltransferase component A 1	Chm	9	-0.560012	0.0138929	0.00297801	9536.34	8065.83	11727.1	8362.09	14508.2	13614.5	13449.9	12702.2
Q9CQD4	CH1B2_MOUSE	Charged multivesicular body protein 1b-2	Chmp1b2	2	0.708389	0.0460461	0.0152069	11008.7	12896.3	18297.3	11925.7	6139.21	11301.8	6216	9567.41
Q9D1P4	CHRD1_MOUSE	Cysteine and histidine-rich domain-containing protein 1	Chordc1	15	-0.231445	0.0368834	0.0113735	16853.2	17821.3	18088.4	16786.8	20158.8	20501.2	18673	21190
Q60680	IKKA_MOUSE	Inhibitor of nuclear factor kappa-B kinase subunit alpha	Chuk	12	-0.456635	0.0302566	0.00857749	7689.98	5931.28	8124.32	7107.21	9613.34	8974.11	8866.48	11588.3
Q7TMW6;Q7TMW6-2	CIAO3_MOUSE	Cytosolic iron-sulfur assembly component 3	Ciao3	5	0.745749	0.0232983	0.00600695	9837.63	8544.93	10710.6	5739.56	4720.11	6031.71	4212.06	5187.67
Q91WS0	CISD1_MOUSE	CDGSH iron-sulfur domain-containing protein 1	Cisd1	8	0.503678	0.0370684	0.0114876	64597.9	66152.9	42671.9	68271	40371	49141.4	36093.3	40369.1
Q8BMK4	CKAP4_MOUSE	Cytoskeleton-associated protein 4	Ckap4	39	-0.797085	0.000170839	2.60043e-06	55423.5	53591	58026.3	59246.7	95429.9	97347.4	95191.5	98521.3
A2AGT5;A2AGT5-2;A2AGT5-3	CKAP5_MOUSE	Cytoskeleton-associated protein 5	Ckap5	66	-0.340299	0.00940503	0.00172273	14527.7	15563.3	16854.4	15915.1	19628.9	20788.1	18493.6	19493.9
Q04447	KCRB_MOUSE	Creatine kinase B-type	Ckb	31	-0.937351	0.000376837	1.01271e-05	575577	663144	664055	566666	1242660	1070200	1146380	1168490
O70496	CLCN7_MOUSE	H(+)/Cl(-) exchange transporter 7	Clcn7	18	-0.723408	0.00289571	0.000297798	62393.6	74288.3	56263.9	53556.5	101619	103540	104945	87906.9
Q504P2	CL12A_MOUSE	C-type lectin domain family 12 member A	Clec12a	10	-0.553564	0.0362166	0.0110564	29372.9	39534	51419.7	45673.8	66290.4	61516.1	50702.7	57424.8
Q9QYB1	CLIC4_MOUSE	Chloride intracellular channel protein 4	Clic4	24	-0.75504	0.00101868	5.75653e-05	110100	129550	143677	113172	204866	212065	191883	210364
Q922J3	CLIP1_MOUSE	CAP-Gly domain-containing linker protein 1	Clip1	63	-0.46082	0.0170913	0.00395787	54818.3	49728	68007	50434.3	74349.9	78235.2	71215.8	75931
Q922J3;Q9Z0H8;Q9Z0H8-2	CLIP1_MOUSE;CLIP2_MOUSE	CAP-Gly domain-containing linker protein 1	Clip1;Clip2	5	-0.939573	0.00037951	1.03851e-05	6263.3	7582.89	7640.19	8073.14	14314.2	12735.5	13782	14931.3
Q9Z0H8;Q9Z0H8-2	CLIP2_MOUSE	CAP-Gly domain-containing linker protein 2	Clip2	23	-0.756417	0.00833043	0.00145038	6692.77	7808.74	10337.7	6967.59	10898.3	13598.8	12538.8	15637.5
Q61189	ICLN_MOUSE	Methylosome subunit pICln	Clns1a	3	-0.657632	0.00125257	7.75491e-05	10316.2	12493.1	9446.58	10682.6	16259.4	16369.4	16792.3	17027.3
Q99LI9	CLP1_MOUSE	Polyribonucleotide 5'-hydroxyl-kinase Clp1	Clp1	2	0.617875	0.0268945	0.00723995	12292.5	11515.5	7443.25	12851.6	7431.8	7658.08	5764.24	7054.48
O08585	CLCA_MOUSE	Clathrin light chain A	Clta	13	0.975475	0.00856177	0.00150677	786768	593774	488902	407227	312992	312462	222916	264943
Q8R4N0	CLYBL_MOUSE	Citramalyl-CoA lyase, mitochondrial	Clybl	15	-0.4661	0.00675363	0.00104801	14357.4	13299.1	15700	14242.6	20953.4	18529.6	20163.5	18746.4
Q8K199	COXM2_MOUSE	COX assembly mitochondrial protein 2 homolog	Cmc2	4	0.867368	0.00313666	0.000346014	19859.1	18919.3	13061.2	13879.3	7970.5	9393.59	8830.57	8801.64
Q9D1A2	CNDP2_MOUSE	Cytosolic non-specific dipeptidase	Cndp2	43	-0.270143	0.0240522	0.00625677	1245360	1273670	1323850	1300400	1450410	1524890	1432870	1676680
Q9DAU1	CNPY3_MOUSE	Protein canopy homolog 3	Cnpy3	14	0.511189	0.00335676	0.000384523	78955.3	67594.5	74961	76423.1	50986.8	57852.6	46651.7	50494.6
Q9Z160	COG1_MOUSE	Conserved oligomeric Golgi complex subunit 1	Cog1	24	-0.43702	0.0112766	0.00221598	10416.3	9977.71	11450.8	9347.15	12920.6	13049	13655	15362.3
Q8CI04	COG3_MOUSE	Conserved oligomeric Golgi complex subunit 3	Cog3	16	-0.579443	0.0032428	0.000366597	12821	14597.6	14634	16562.9	20992.6	19632	22770.6	22727.8
Q8R1U1	COG4_MOUSE	Conserved oligomeric Golgi complex subunit 4	Cog4	22	-0.921275	0.00144415	9.75756e-05	13460.7	18830.5	13957.8	14189.2	29972.7	23817.7	28578.3	29811
Q8R3I3	COG6_MOUSE	Conserved oligomeric Golgi complex subunit 6	Cog6	14	-0.428989	0.00870879	0.00155349	18585.7	19966.2	16385.8	18248.2	26123.6	22385.4	24540.5	23932.7
Q3UM29	COG7_MOUSE	Conserved oligomeric Golgi complex subunit 7	Cog7	16	-0.716273	0.00886668	0.00158621	10059.2	7871.42	6149.45	8954.03	12081.2	12436.8	14549.8	13751.4
P39061;P39061-1;P39061-2	COIA1_MOUSE	Collagen alpha-1(XVIII) chain	Col18a1	10	-0.673083	0.0361093	0.010968	6445.19	14004.2	10562	9033.07	14105.3	14507.3	15733.9	16333.7
Q8K297	GT251_MOUSE	Procollagen galactosyltransferase 1	Colgalt1	32	-0.680872	0.000489167	1.61466e-05	121689	112318	109190	106780	175521	183621	168411	180876
Q63829	COMD3_MOUSE	COMM domain-containing protein 3	Commd3	5	0.62143	0.0465857	0.0155286	16426.5	19514.8	10564.5	12157.8	9241.96	11721.2	8000.79	8029.99
Q3V4B5	COMD6_MOUSE	COMM domain-containing protein 6	Commd6	4	0.783246	0.0019121	0.000152392	18795.9	14885	14891.1	13882.4	8067.93	9931.84	9114.38	8548.53
Q8BG94	COMD7_MOUSE	COMM domain-containing protein 7	Commd7	6	0.846124	0.0410915	0.0131279	30063.5	31688.9	12614.2	24257.9	13751.6	13885.5	12394.5	11123.1
Q8K2Q0	COMD9_MOUSE	COMM domain-containing protein 9	Commd9	7	0.618876	0.0226465	0.00579427	38349.4	32289.5	21602.7	25743.3	18306.4	18578.7	17753.5	19329.9
Q8CIE6	COPA_MOUSE	Coatomer subunit alpha	Copa	95	-0.435212	0.00286764	0.00029321	158973	172842	165191	163862	226088	211402	220104	219855
Q9JIF7	COPB_MOUSE	Coatomer subunit beta	Copb1	57	-0.451942	0.00546645	0.000788134	54270.2	58521.9	64243.1	56342	81405.2	74899.6	79617.3	77618.5
O55029	COPB2_MOUSE	Coatomer subunit beta'	Copb2	51	-0.500693	0.00319816	0.000357721	137972	157337	127233	145293	204922	188465	200213	193589
Q9QZE5	COPG1_MOUSE	Coatomer subunit gamma-1	Copg1	44	-0.364723	0.0206531	0.00507585	20378.2	21501.9	25461.7	23899.7	29995.1	27219.5	27780.5	30432.8
Q9QXK3	COPG2_MOUSE	Coatomer subunit gamma-2	Copg2	30	-0.413382	0.00829756	0.00144182	21868.6	18771.1	20146.1	20756.6	29001.5	26443.7	24529.7	27060.2
O88544	CSN4_MOUSE	COP9 signalosome complex subunit 4	Cops4	33	-0.352768	0.0106233	0.00203127	41609	41214.9	36834.5	43132.1	51993.5	48723.6	51538.1	52065.3
Q8BMS4	COQ3_MOUSE	Ubiquinone biosynthesis O-methyltransferase, mitochondrial	Coq3	7	0.589734	0.00158649	0.000113683	14033.1	15641.1	16594.9	13828.2	9455.91	10297	9873.19	9663.81
Q8BGB8	COQ4_MOUSE	Ubiquinone biosynthesis protein COQ4 homolog, mitochondrial	Coq4	7	0.49428	0.00945564	0.00173361	11144	12918.9	9280.71	12496.3	7407.6	7905.81	8049.13	8517.47
Q9CXI0	COQ5_MOUSE	2-methoxy-6-polyprenyl-1,4-benzoquinol methylase, mitochondrial	Coq5	12	0.635038	0.000673148	2.79759e-05	13667.7	14612.5	13364.3	13476.1	8276.8	8422	8846.88	9490.2
Q8R1S0	COQ6_MOUSE	Ubiquinone biosynthesis monooxygenase COQ6, mitochondrial	Coq6	10	0.520706	0.0235943	0.00612154	24110.6	18301.1	23755.5	16820.7	12957.7	14816.9	14626.7	14008.1
Q566J8	COQ8B_MOUSE	Atypical kinase COQ8B, mitochondrial	Coq8b	16	0.64159	0.00100167	5.44779e-05	21804.2	20381	18968.7	19393.6	12277.1	12087.6	12800.6	13722.3
Q8K1Z0	COQ9_MOUSE	Ubiquinone biosynthesis protein COQ9, mitochondrial	Coq9	7	0.473988	0.00959694	0.0017779	22312.5	17121.6	17648.3	20202.2	13813.6	14125.6	13637.7	12991.3
O89053	COR1A_MOUSE	Coronin-1A	Coro1a	36	-0.313475	0.0321055	0.00932909	1081300	1373550	1402680	1341590	1550360	1626710	1457170	1668120
O89053;Q9WUM4	COR1A_MOUSE;COR1C_MOUSE	Coronin-1A	Coro1a;Coro1c	2	0.869381	0.0198544	0.00482861	284094	307993	262467	237196	205131	188825	112500	104502
Q9D2V7	CORO7_MOUSE	Coronin-7	Coro7	49	0.462668	0.00211905	0.000180121	258922	287524	279999	308098	200364	202098	193675	210995
Q9CQI6	COTL1_MOUSE	Coactosin-like protein	Cotl1	19	0.347664	0.0111439	0.00217465	942451	877633	847019	928554	704105	683268	707303	672791
P19783	COX41_MOUSE	Cytochrome c oxidase subunit 4 isoform 1, mitochondrial	Cox4i1	15	0.281329	0.038097	0.0118846	1050720	935697	876351	906740	782993	756832	712762	782445
P43024	CX6A1_MOUSE	Cytochrome c oxidase subunit 6A1, mitochondrial	Cox6a1	5	0.894534	0.00614288	0.000926632	202927	172718	128239	131510	71366.3	105134	72683.1	84859.6
P48771	CX7A2_MOUSE	Cytochrome c oxidase subunit 7A2, mitochondrial	Cox7a2	2	0.661367	0.0487905	0.0164888	17361.6	18665.3	9914.89	17208.3	11562.6	8791.43	10594.5	7745.93
Q61387	COX7R_MOUSE	Cytochrome c oxidase subunit 7A-related protein, mitochondrial	Cox7a2l	4	-0.576438	0.029255	0.00815056	5262.74	7690.73	4590.71	6061.91	10359.1	8642.18	7849.08	7511.83
Q9WVJ3	CBPQ_MOUSE	Carboxypeptidase Q	Cpq	14	0.758313	0.00258439	0.000246195	100097	138761	105161	123902	75318.1	67547	69033.4	58774.8
Q8CII9;Q8CII9-3	CRLF2_MOUSE	Cytokine receptor-like factor 2	Crlf2	6	-0.582598	0.0029494	0.00031199	19811.2	22147.9	23261.9	21583.8	27774.7	32617.6	31166	36965.9
P63154	CRNL1_MOUSE	Crooked neck-like protein 1	Crnkl1	17	0.409688	0.0113389	0.00223792	11793.5	12957.1	9979.64	11936.7	9315.93	8691.6	8229.51	8304.52
Q9DC50	OCTC_MOUSE	Peroxisomal carnitine O-octanoyltransferase	Crot	22	-0.585867	0.00198673	0.000160039	12499.7	14511.7	14120.9	15730.4	20479.9	19915.9	22164.9	21336.5
P47199	QOR_MOUSE	Quinone oxidoreductase	Cryz	16	0.649927	0.00501771	0.000686535	17471.5	21537.4	19707.1	21984.6	11821.7	14689.6	10142.5	14433.4
Q9DBE0	CSAD_MOUSE	Cysteine sulfinic acid decarboxylase	Csad	12	0.539873	0.000729738	3.23246e-05	28296.5	28875.4	28846.1	28564.4	18979.4	19182.5	19442	20060.1
Q91W50	CSDE1_MOUSE	Cold shock domain-containing protein E1	Csde1	40	-0.515573	0.00214261	0.000185189	40019.3	35932.8	40108.9	38980.4	57758.4	55420	51820.1	53145.8
Q9ERK4	XPO2_MOUSE	Exportin-2	Cse1l	29	-0.325594	0.0403692	0.0128143	93919.7	112297	113746	113883	140642	119615	140368	133044
Q00941	CSF2R_MOUSE	Granulocyte-macrophage colony-stimulating factor receptor subunit alpha	Csf2ra	8	-0.502028	0.00731289	0.00117571	24971	23952.8	26470.7	21967.8	37429.6	30871.1	32768	34779.6
P26955	IL3RB_MOUSE	Cytokine receptor common subunit beta	Csf2rb	5	0.624237	0.00894605	0.00160449	14559.9	21983.9	19954.4	20242.8	13623.7	11761.1	10595.1	12738.8
P67871	CSK2B_MOUSE	Casein kinase II subunit beta	Csnk2b	11	-0.45782	0.0083807	0.00146343	35594.5	42901.6	34072.9	42972	50953.1	49827.4	55260.3	53180
P21460	CYTC_MOUSE	Cystatin-C	Cst3	12	0.435869	0.00800535	0.00136092	273636	269381	292086	246996	185786	219813	195209	185322
Q8BIQ5;Q8BIQ5-2	CSTF2_MOUSE	Cleavage stimulation factor subunit 2	Cstf2	2	-0.455926	0.0118547	0.00239445	7319.62	7945.38	5943.57	7819.45	9093.91	10140.8	10411.5	9441.13
O88712;O88712-2;P56546;P56546-2	CTBP1_MOUSE;CTBP2_MOUSE	C-terminal-binding protein 1	Ctbp1;Ctbp2	6	0.656825	0.00414473	0.000520051	57173.8	77673	72222	66223.7	45662.4	47667.7	35019.1	42306.3
Q61164	CTCF_MOUSE	Transcriptional repressor CTCF	Ctcf	4	0.678954	0.0340774	0.0101469	8146.9	9111.46	14694.6	8286.82	6242.1	6762.66	4733.23	6543.65
P58466	CTDS1_MOUSE	Carboxy-terminal domain RNA polymerase II polypeptide A small phosphatase 1	Ctdsp1	3	0.404312	0.0326013	0.00957911	5766.43	6333.79	6559.83	8371.74	4840.59	4713.86	5422.27	5015.67
P26231	CTNA1_MOUSE	Catenin alpha-1	Ctnna1	15	-0.592394	0.0177671	0.00415323	6935.05	8760.66	5259.73	5705.05	9152.45	9895.8	9440.83	10446.7
P70303	PYRG2_MOUSE	CTP synthase 2	Ctps2	24	-0.326747	0.0156201	0.00348093	36462.6	34903	30540.9	33548.2	41892.3	41167.6	39993.8	43956.6
P10605	CATB_MOUSE	Cathepsin B	Ctsb	24	0.447249	0.0347965	0.0104502	3231790	4048210	2737470	4209020	2676920	2485820	2582710	2320940
P18242	CATD_MOUSE	Cathepsin D	Ctsd	31	0.634789	0.00840701	0.00147049	6217030	6878600	4520520	7068370	3890610	3759510	3975390	3687380
Q8BM88	CATO_MOUSE	Cathepsin O	Ctso	6	0.63987	0.0122805	0.00250147	15476	20740.7	15032.6	13056.2	9703.05	10673.7	11121.7	8769.81
Q9WTX6	CUL1_MOUSE	Cullin-1	Cul1	36	-0.298794	0.0157232	0.00351198	23534.1	24516.6	24621	25414.2	31969.2	30597	27776.8	28645.4
Q9JLV5	CUL3_MOUSE	Cullin-3	Cul3	37	-0.398077	0.0064823	0.000990027	48203.4	50607.5	43551.6	43782.3	60404.3	58908.9	59992.4	61605
Q9D8X1	CUTC_MOUSE	Copper homeostasis protein cutC homolog	Cutc	9	-0.391325	0.0376505	0.0117066	11038.5	14344.2	12583.2	10186.3	17041.6	14684.1	15223.4	14897.9
P53564-3	CUX1_MOUSE	Isoform 3 of Homeobox protein cut-like 1	Cux1	27	-0.469129	0.0273712	0.00744318	21821.7	15731.6	15603.4	18923.7	21295.2	27413.5	22975.3	26194.8
Q9DB73	NB5R1_MOUSE	NADH-cytochrome b5 reductase 1	Cyb5r1	21	-0.376325	0.0245082	0.00641354	78816.3	89232.3	76854.1	94296.4	121564	99326.2	108763	102851
Q9DCN2;Q9DCN2-2	NB5R3_MOUSE	NADH-cytochrome b5 reductase 3	Cyb5r3	27	-0.46571	0.00977339	0.00182697	286149	359496	335227	360332	480492	446417	477080	408914
Q7TMB8	CYFP1_MOUSE	Cytoplasmic FMR1-interacting protein 1	Cyfip1	44	-0.376434	0.0117028	0.00233376	229369	246415	211105	260100	313640	287277	306049	296625
Q9DBG1	CP27A_MOUSE	Sterol 26-hydroxylase, mitochondrial	Cyp27a1	9	0.481194	0.0490721	0.0166429	21497.7	20970.3	13506.4	15753.3	13462.3	13593.6	11523	11321.1
Q8K0C4	CP51A_MOUSE	Lanosterol 14-alpha demethylase	Cyp51a1	8	-0.391381	0.0395281	0.0124747	14142.3	12514.8	18296	14861.3	18070.2	19540.3	19411.7	19632.1
Q8BHZ0;Q921M7	CYRIA_MOUSE;CYRIB_MOUSE	CYFIP-related Rac1 interactor A	Cyria;Cyrib	2	0.745424	0.0301878	0.00851373	162331	139658	203612	128790	86767.7	135500	67723.6	88488.9
Q921M7	CYRIB_MOUSE	CYFIP-related Rac1 interactor B	Cyrib	21	-0.429579	0.00824324	0.00141828	53280.5	46368.2	52230	51808.9	68410.1	67528.5	71197	62678.8
Q9QX11;Q9QX11-2	CYH1_MOUSE	Cytohesin-1	Cyth1	2	0.840933	0.00414473	0.000520307	36136.2	27791.9	41754.4	36713.9	16183.9	19487.1	22108.4	20209.1
Q80YW0	CYH4_MOUSE	Cytohesin-4	Cyth4	20	-0.9795	0.000376837	1.0242e-05	34585.3	39011.3	46670.9	37436.4	76212.3	78824.9	69905.1	79596.5
P98078	DAB2_MOUSE	Disabled homolog 2	Dab2	32	-0.333694	0.0220274	0.00560951	200678	198587	220551	183321	227979	265105	238552	262315
Q91WC9	DGLB_MOUSE	Diacylglycerol lipase-beta	Daglb	26	-0.851875	0.00055584	2.00585e-05	67763.5	88509.4	70720	69163.8	138714	127544	124995	131462
O54784	DAPK3_MOUSE	Death-associated protein kinase 3	Dapk3	2	0.589619	0.0302368	0.00854822	6929.01	4977.75	5402.52	6608.57	5103.55	3997.44	3123.1	3586.76
Q91YD3	DCP1A_MOUSE	mRNA-decapping enzyme 1A	Dcp1a	5	0.712753	0.0284471	0.00781211	5795.41	5453.56	8401.39	6783.9	4254.04	2951.28	3607.63	5241.59
Q99KJ8	DCTN2_MOUSE	Dynactin subunit 2	Dctn2	23	-0.804237	0.00175799	0.000131992	73461.1	68270.7	90166.5	76179.7	112802	133086	139531	142928
Q91VR5	DDX1_MOUSE	ATP-dependent RNA helicase DDX1	Ddx1	49	-0.508794	0.00454882	0.000595929	55058.8	65285.8	62103.8	73568.5	89565	87184	92095.6	87523
Q501J6	DDX17_MOUSE	Probable ATP-dependent RNA helicase DDX17	Ddx17	35	0.204179	0.0468752	0.0156773	108337	108195	111294	113900	89680.3	98174.3	94184.4	95041.9
Q8K363	DDX18_MOUSE	ATP-dependent RNA helicase DDX18	Ddx18	21	-0.407766	0.0269727	0.00727022	25993.4	27232.3	22973.5	28484.2	37978.6	31326.2	37107.5	30541.8
Q921N6	DDX27_MOUSE	Probable ATP-dependent RNA helicase DDX27	Ddx27	28	-0.449932	0.00539127	0.000765307	19932.6	18687.7	17177.5	16435.9	24732.1	24138	23547	24565.8
Q9Z1N5	DX39B_MOUSE	Spliceosome RNA helicase Ddx39b	Ddx39b	21	0.354502	0.00673163	0.00104307	94190.4	101738	100201	97948.9	80538.9	77217	71278.6	74244.3
P54823	DDX6_MOUSE	Probable ATP-dependent RNA helicase DDX6	Ddx6	28	-0.350701	0.0353106	0.0106409	41462.2	49002.1	38855.9	51628.3	59884.3	54230.2	58435.4	53209.2
Q9CQ62	DECR_MOUSE	2,4-dienoyl-CoA reductase [(3E)-enoyl-CoA-producing], mitochondrial	Decr1	21	-0.355827	0.011608	0.00231152	130228	150774	132681	160332	177979	181669	182422	176836
O09005	DEGS1_MOUSE	Sphingolipid delta(4)-desaturase DES1	Degs1	7	-0.492467	0.00280088	0.00027892	45003.2	43752.3	39708.5	43476.6	59075.4	58330.4	63170.8	57357.8
Q570Y9	DPTOR_MOUSE	DEP domain-containing mTOR-interacting protein	Deptor	4	0.80553	0.00558156	0.000811411	11395.6	10174.9	11212.7	15296.7	7921.35	7599.76	5589.43	6003.9
Q8BH86	GLUCM_MOUSE	D-glutamate cyclase, mitochondrial	Dglucy	33	-0.391102	0.00603764	0.000899399	85876.3	88083.8	91771.1	103593	115608	125546	114175	119880
Q8VCH6	DHC24_MOUSE	Delta(24)-sterol reductase	Dhcr24	9	0.87552	0.00274517	0.000271371	14014.8	15639.7	17652.5	22425.1	10206.6	8593.18	9365.33	8808.02
P00375	DYR_MOUSE	Dihydrofolate reductase	Dhfr	15	0.351917	0.0361223	0.0109782	86577	84977.4	109062	88323.6	63730.7	75829.4	71889.2	71969
Q99L04	DHRS1_MOUSE	Dehydrogenase/reductase SDR family member 1	Dhrs1	30	-0.523585	0.0079689	0.001352	107896	150852	127650	155668	184504	191206	183640	198473
Q5SS80	DHR13_MOUSE	Dehydrogenase/reductase SDR family member 13	Dhrs13	6	-0.510236	0.0111799	0.00218729	5847.71	6236.06	5352.15	6072.8	10225.6	7977.74	7248.37	7825.83
O88876	DHRS3_MOUSE	Short-chain dehydrogenase/reductase 3	Dhrs3	11	0.382355	0.0244764	0.00640062	110174	99806.7	107557	90423.4	75729.1	79941.9	82040.3	69755.1
Q99J47;Q99J47-2	DRS7B_MOUSE	Dehydrogenase/reductase SDR family member 7B	Dhrs7b	18	-0.404039	0.00849628	0.00148943	31203.6	37559	34909.1	31534.4	45554	46733.8	42002	41556.9
Q6PGC1	DHX29_MOUSE	ATP-dependent RNA helicase DHX29	Dhx29	23	-0.338861	0.0485465	0.0163814	8981.67	9299.5	8705.59	7108.43	11056.9	11496.6	9086.31	10858
Q99PU8;Q99PU8-2;Q99PU8-3	DHX30_MOUSE	ATP-dependent RNA helicase DHX30	Dhx30	33	-0.355279	0.0062877	0.000951651	14510.6	14981.8	14878.2	14974.2	19764.9	19685.7	17363	18130.5
O08808	DIAP1_MOUSE	Protein diaphanous homolog 1	Diaph1	63	-0.775665	0.000814373	3.97402e-05	44121.3	51404.3	55110.5	47989.6	87520.2	77179.8	85180.6	83843.3
Q3UH60	DIP2B_MOUSE	Disco-interacting protein 2 homolog B	Dip2b	36	0.275766	0.0327038	0.0096316	58852.1	70312.3	63432.1	60314.4	54726.1	51341	48517.6	50668.7
B1AZP2;B1AZP2-2;B1AZP2-3	DLGP4_MOUSE	Disks large-associated protein 4	Dlgap4	10	-0.688611	0.00511273	0.000703907	8996.94	7125.27	6841.42	10118.7	12434.2	12884.2	12716.7	13917.5
Q9D7K5	DMAC2_MOUSE	Distal membrane-arm assembly complex protein 2	Dmac2	4	0.84215	0.00924704	0.00167955	3593.94	3421.28	5967.26	4730.76	2191.4	2197.26	2633.92	2526.39
Q8BPN8;Q8BPN8-2	DMXL2_MOUSE	DmX-like protein 2	Dmxl2	7	0.821702	0.0135876	0.00287549	4121.06	3608.97	2280.49	4359.13	2239.32	1813.95	1882.05	1889.57
B9EJR8	DAAF5_MOUSE	Dynein assembly factor 5, axonemal	Dnaaf5	11	-0.451145	0.0308507	0.00880685	9355.9	9284.95	8603.08	8585.46	9674.22	14918.7	10664.6	13808.1
P63037	DNJA1_MOUSE	DnaJ homolog subfamily A member 1	Dnaja1	21	-0.368226	0.0092006	0.00166325	19641.8	18317.6	21216.6	20637.6	24306.1	25514.2	24596.1	27031.1
Q9QYJ0	DNJA2_MOUSE	DnaJ homolog subfamily A member 2	Dnaja2	22	-0.621387	0.00267167	0.000259993	33812.7	39426.8	29370.9	38951.9	48401.2	57316	52929	54597.8
Q149L6	DJB14_MOUSE	DnaJ homolog subfamily B member 14	Dnajb14	8	0.538804	0.038649	0.0121209	15809	12653.3	14112.9	15273.2	11285.3	12832.5	7786.68	8132.39
Q9DC23	DJC10_MOUSE	DnaJ homolog subfamily C member 10	Dnajc10	22	0.758147	0.000730179	3.25939e-05	33537.1	42429.2	35102.7	38508.8	22754.1	20080.3	22058.9	21931.4
Q9QYI3	DNJC7_MOUSE	DnaJ homolog subfamily C member 7	Dnajc7	24	-0.474885	0.00995176	0.00187053	31926.8	26527.3	32339.7	28428.3	40516	37366.2	41820.4	43145.4
Q6NZB0	DNJC8_MOUSE	DnaJ homolog subfamily C member 8	Dnajc8	12	0.429271	0.0158016	0.00355883	43202.9	34270.5	40201.7	36934.2	26252.6	30287.7	25490.9	31063.5
Q8K1M6-3;Q8K1M6-4	DNM1L_MOUSE	Isoform 3 of Dynamin-1-like protein	Dnm1l	38	-0.297297	0.0326523	0.00961085	85568.5	99439.3	85658.2	108203	112117	111557	112125	119700
Q6TXD4;Q6TXD4-2	DNMBP_MOUSE	Dynamin-binding protein	Dnmbp	3	0.635216	0.031895	0.00922429	4337.62	4374.83	3858.47	5324.8	2094.63	3983.27	3019.94	2534.93
Q8R2M2	TDIF2_MOUSE	Deoxynucleotidyltransferase terminal-interacting protein 2	Dnttip2	6	0.421156	0.0311757	0.00893628	23389	23100.6	25611.2	19792.8	15102.1	19993.5	14553.3	18319.2
Q8BZN6-4	DOC10_MOUSE	Isoform 4 of Dedicator of cytokinesis protein 10	Dock10	53	-0.28405	0.0157232	0.00350944	25953.9	25577.6	26324.2	27896.8	31759.3	31226.8	32035.8	31734.5
Q8C3J5	DOCK2_MOUSE	Dedicator of cytokinesis protein 2	Dock2	100	-0.698701	0.00137864	9.1493e-05	87651.5	100570	86109.7	95797.6	169827	137649	143641	140155
B2RY04	DOCK5_MOUSE	Dedicator of cytokinesis protein 5	Dock5	12	0.762433	0.000388221	1.10882e-05	10776.8	11337.5	11302.4	11563	7291.41	6405.49	6329.66	6181.14
P97465	DOK1_MOUSE	Docking protein 1	Dok1	16	-0.844718	0.00290972	0.000302067	12695.4	9978.9	11257.2	13769.4	16630	24646.2	20997.8	22439.2
Q8C255	DPEP2_MOUSE	Dipeptidase 2	Dpep2	19	-0.501669	0.0450052	0.0147399	13358.8	11931.2	17489.2	10255.3	19132.8	18650.1	16299.6	18684.3
Q9D6N5	NC2A_MOUSE	Dr1-associated corepressor	Drap1	6	-0.664279	0.0104182	0.00198671	6033.57	8760.64	5609.71	8156.83	11378.8	9827.8	11245.3	11478.8
P32233	DRG1_MOUSE	Developmentally-regulated GTP-binding protein 1	Drg1	20	-0.351155	0.0288788	0.00800131	32814.2	28031.5	34108.9	28306.6	39444.9	40724.5	34674.4	39727.9
Q8BHA3	DTD2_MOUSE	D-aminoacyl-tRNA deacylase 2	Dtd2	4	-0.313537	0.0280982	0.00768413	8812.24	8978.48	7423.22	9325.6	10041.4	11744.1	10038	10456.3
P97930	KTHY_MOUSE	Thymidylate kinase	Dtymk	10	0.470183	0.00647276	0.000987464	12502.9	10837	9943.78	11021.3	7610.83	8757.61	7182.9	7985.62
Q6NT99	DUS23_MOUSE	Dual specificity protein phosphatase 23	Dusp23	9	-0.561364	0.0344985	0.0103313	7487.44	5202.74	0	6931.11	8610.56	10801.1	7927.95	10477.6
Q8CHY3	DYM_MOUSE	Dymeclin	Dym	3	-0.571857	0.0262942	0.00698841	3124.61	3971.23	3863.65	5064.92	6384.81	5115.93	6603.6	5217.17
Q9JHU4	DYHC1_MOUSE	Cytoplasmic dynein 1 heavy chain 1	Dync1h1	343	-0.533216	0.00145786	9.89862e-05	216071	238022	227796	239242	343023	313214	329213	322595
O88487	DC1I2_MOUSE	Cytoplasmic dynein 1 intermediate chain 2	Dync1i2	29	-0.303263	0.0276641	0.00754173	59391	51896.1	57439.5	54721.5	72745.7	67841.6	64397	66232.7
Q8R1Q8	DC1L1_MOUSE	Cytoplasmic dynein 1 light intermediate chain 1	Dync1li1	27	-0.739343	0.000269	5.64616e-06	46956.4	49519.4	50038.2	49707.2	84747.4	82060	79096	76494.1
Q6PDL0	DC1L2_MOUSE	Cytoplasmic dynein 1 light intermediate chain 2	Dync1li2	22	-0.489649	0.0032428	0.000366219	20898.6	17898.4	19648.5	20773.5	27996.7	27137	27662.5	26608.7
Q91YR5	EFNMT_MOUSE	eEF1A lysine and N-terminal methyltransferase	EEF1AKNMT	5	0.515674	0.0284471	0.00781824	3866.61	4870.79	5965.6	5307.26	3167.43	3908.3	2882.67	3811.26
Q9CXJ1	SYEM_MOUSE	Probable glutamate--tRNA ligase, mitochondrial	Ears2	12	-0.754553	0.00190285	0.000150028	4398.75	4154.79	3357.03	3367.82	6644.11	6651.06	5605.11	6431.33
Q9D903	EBP2_MOUSE	Probable rRNA-processing protein EBP2	Ebna1bp2	13	-0.701866	0.00292172	0.000304814	20077.4	24158.8	25165.3	29033.3	41395.4	43419.1	34034.8	38154.5
Q9D9V3;Q9D9V3-2	ECHD1_MOUSE	Ethylmalonyl-CoA decarboxylase	Echdc1	8	0.272442	0.0185868	0.00439954	17032.7	18755.4	16427.9	17183.4	14050.4	15119.5	13436.2	14021.9
Q9D7J9	ECHD3_MOUSE	Enoyl-CoA hydratase domain-containing protein 3, mitochondrial	Echdc3	4	-0.999505	0.00210866	0.000178452	7357.11	6519.94	8842.79	7656.85	16677.1	16985.1	10901.7	15936.5
Q8BH95	ECHM_MOUSE	Enoyl-CoA hydratase, mitochondrial	Echs1	21	0.461812	0.00639037	0.000972709	200053	235265	178083	229756	153555	152671	141386	150268
P42125	ECI1_MOUSE	Enoyl-CoA delta isomerase 1, mitochondrial	Eci1	17	0.340623	0.0288611	0.00798418	117727	113535	134873	107312	96655.7	92259.5	86666.6	90974.8
Q9WUR2-2	ECI2_MOUSE	Isoform 2 of Enoyl-CoA delta isomerase 2	Eci2	15	0.393717	0.00420278	0.00052975	37769.4	40888.5	36694.7	39464.7	26957.8	30548.2	27577.4	31089.2
Q6PDI5;Q6PDI5-2	ECM29_MOUSE	Proteasome adapter and scaffold protein ECM29	Ecpas	60	-0.74874	0.000422576	1.25031e-05	15240.6	14494.2	13138.2	15330.9	22800.2	23657.6	24845.8	24967.8
Q8K2D3	EDC3_MOUSE	Enhancer of mRNA-decapping protein 3	Edc3	7	-0.574726	0.00309594	0.000338345	7031.01	6696.57	6253.99	5930.52	9633.98	8609.06	9294.4	10572.8
Q9JMG1	EDF1_MOUSE	Endothelial differentiation-related factor 1	Edf1	8	0.457181	0.0119042	0.00240648	42875.6	37956.9	40466.4	41541.5	29083	35782.2	25658.2	27146.3
Q8BL66	EEA1_MOUSE	Early endosome antigen 1	Eea1	124	-0.268501	0.0368349	0.0113459	64902.4	64187.3	62664.5	77287.1	80858.2	81113.4	74865.9	80960.1
P10126	EF1A1_MOUSE	Elongation factor 1-alpha 1	Eef1a1	13	-0.371569	0.0118087	0.00237246	733342	788297	760051	833096	1082070	918600	951917	999155
O70251	EF1B_MOUSE	Elongation factor 1-beta	Eef1b	14	-0.598748	0.00049603	1.66337e-05	301950	314544	321270	325702	477726	474786	439385	486190
P57776-2;P57776-3	EF1D_MOUSE	Isoform 2 of Elongation factor 1-delta	Eef1d	17	-0.864896	0.00122485	7.41772e-05	216220	282144	234210	283932	373862	467897	482881	489788
Q9D1M4	MCA3_MOUSE	Eukaryotic translation elongation factor 1 epsilon-1	Eef1e1	8	-0.811146	0.0149567	0.00328731	12817.1	15168.2	7289.62	10636.6	19376.7	19150.4	19438.3	18698.9
Q9D8N0	EF1G_MOUSE	Elongation factor 1-gamma	Eef1g	31	-0.395421	0.00975054	0.00182103	348570	362343	399945	328420	462772	463899	446593	480048
P58252	EF2_MOUSE	Elongation factor 2	Eef2	80	-0.481517	0.00151287	0.000104274	995863	1126970	1082890	1054480	1426390	1461520	1410060	1524890
O08810;P58252	EF2_MOUSE;U5S1_MOUSE	116 kDa U5 small nuclear ribonucleoprotein component	Eef2;Eftud2	2	-0.505631	0.0298343	0.00837318	922590	839323	790638	599477	984718	1091580	1036720	1235160
Q3TGW2	EEPD1_MOUSE	Endonuclease/exonuclease/phosphatase family domain-containing protein 1	Eepd1	10	0.502441	0.00780877	0.00129976	18411	16473.3	18626.6	15902.6	12025.1	12753.8	10208.7	13481.4
Q6ZQ18;Q6ZQ18-2	EFR3B_MOUSE	Protein EFR3 homolog B	Efr3b	15	-0.724352	0.0035753	0.00042253	8192.07	7093.23	9110.9	6803.63	13929.7	11264.3	12606.7	12852.9
Q9QXY6;Q9WVK4	EHD1_MOUSE;EHD3_MOUSE	EH domain-containing protein 3	Ehd1;Ehd3	8	-0.58695	0.00154081	0.000107415	41711.6	50308.6	42971.4	42136.8	66613.2	62585.3	66132	65748.7
Q61070	EI24_MOUSE	Etoposide-induced protein 2.4	Ei24	3	-0.720269	0.0453895	0.0149069	12817.2	16941.6	7903.6	17608.4	18390.4	23285.9	20172.3	24308.4
P48024	EIF1_MOUSE	Eukaryotic translation initiation factor 1	Eif1	10	-0.684513	0.02014	0.00492564	12956.5	14344.2	10690.8	20366.5	18975.7	24661.2	22479.1	24206.6
Q8BMJ3	IF1AX_MOUSE	Eukaryotic translation initiation factor 1A, X-chromosomal	Eif1ax	5	-0.6767	0.00861185	0.00152209	11476.1	15596.8	10112.9	15795.3	22071.9	21448.6	18864.9	19716.8
Q8BJW6	EIF2A_MOUSE	Eukaryotic translation initiation factor 2A	Eif2a	27	-0.545251	0.00962484	0.00178768	41198.9	37395.9	53877.9	44677.6	61431.8	64608.3	59344.3	67010.9
Q99LC8	EI2BA_MOUSE	Translation initiation factor eIF-2B subunit alpha	Eif2b1	5	-0.642886	0.00418323	0.000526571	4864.69	6363.88	4478.9	5331.29	8021.83	8656.11	8393.73	7152.65
Q8CHW4	EI2BE_MOUSE	Translation initiation factor eIF-2B subunit epsilon	Eif2b5	8	-0.886843	0.0159712	0.00362472	10634.1	12944.3	6735.99	15318.1	21327	18800.4	19399.3	20134.9
Q6ZWX6	IF2A_MOUSE	Eukaryotic translation initiation factor 2 subunit 1	Eif2s1	37	-0.555334	0.00232924	0.000214321	80338.6	98872.2	87040	95758.2	143138	128905	123466	126477
Q99L45	IF2B_MOUSE	Eukaryotic translation initiation factor 2 subunit 2	Eif2s2	31	-0.510877	0.0031678	0.000352701	90447.7	90491.6	102125	101691	127037	143236	120640	149120
Q9Z0N1	IF2G_MOUSE	Eukaryotic translation initiation factor 2 subunit 3, X-linked	Eif2s3x	10	-0.531675	0.0135876	0.00287343	45046.6	43057.1	47592	33665.9	64905	60867.5	53945.2	59790.5
Q9Z0N1;Q9Z0N2	IF2G_MOUSE;IF2H_MOUSE	Eukaryotic translation initiation factor 2 subunit 3, X-linked	Eif2s3x;Eif2s3y	22	-0.345643	0.0251448	0.00662702	200679	216737	201574	216219	303240	262702	224849	256510
P23116	EIF3A_MOUSE	Eukaryotic translation initiation factor 3 subunit A	Eif3a	77	-0.353767	0.0144372	0.00313089	83603.4	78897.6	95652.8	87022.7	108026	114239	101185	109635
Q8JZQ9	EIF3B_MOUSE	Eukaryotic translation initiation factor 3 subunit B	Eif3b	45	-0.683668	0.00230446	0.000209235	58225.2	64069	56620.2	73271.5	113172	95551.4	97171.4	91629.4
Q8R1B4	EIF3C_MOUSE	Eukaryotic translation initiation factor 3 subunit C	Eif3c	42	-0.496366	0.00248697	0.000232662	101417	97986.6	112389	104153	149616	143509	135418	147877
O70194	EIF3D_MOUSE	Eukaryotic translation initiation factor 3 subunit D	Eif3d	30	-0.564106	0.000736663	3.36393e-05	83158.9	80716.3	86777	88120.3	123475	127541	115201	126319
P60229	EIF3E_MOUSE	Eukaryotic translation initiation factor 3 subunit E	Eif3e	30	-0.445681	0.00512106	0.000706807	112433	109712	120613	109422	157412	148105	155644	143975
Q9DCH4	EIF3F_MOUSE	Eukaryotic translation initiation factor 3 subunit F	Eif3f	16	-0.545128	0.00517444	0.000716829	41898	50092.3	43223.5	56309	71672.3	65705	69849.8	65915.2
Q9Z1D1	EIF3G_MOUSE	Eukaryotic translation initiation factor 3 subunit G	Eif3g	13	-0.52111	0.00292172	0.000304508	67662.9	62891.8	67532	59057.6	89821.4	99801.2	81409.7	92384
Q91WK2	EIF3H_MOUSE	Eukaryotic translation initiation factor 3 subunit H	Eif3h	23	-0.674591	0.00100167	5.40819e-05	154260	167683	163029	175176	293232	259373	243218	241039
Q9QZD9	EIF3I_MOUSE	Eukaryotic translation initiation factor 3 subunit I	Eif3i	24	-0.440606	0.00309239	0.000336899	60006.9	56074.7	60713.6	57356.1	79607.9	76621.8	76080.5	80232.7
Q3UGC7;Q66JS6	EI3JA_MOUSE;EI3JB_MOUSE	Eukaryotic translation initiation factor 3 subunit J-A	Eif3j1;Eif3j2	15	-0.952416	0.00279952	0.000277702	27191.1	20798.9	35572.1	30137.8	54834.3	54308.8	49307.2	54450.7
Q8QZY1	EIF3L_MOUSE	Eukaryotic translation initiation factor 3 subunit L	Eif3l	34	-0.503871	0.00544346	0.000780165	51657.3	53051.8	50791.2	60911.7	84238.6	69435.6	74541.8	73593
Q99JX4	EIF3M_MOUSE	Eukaryotic translation initiation factor 3 subunit M	Eif3m	15	-0.762275	0.00208522	0.000174749	16992.9	17638.5	14774.7	18154.5	32732.3	24422.6	29016.4	27011.6
P60843	IF4A1_MOUSE	Eukaryotic initiation factor 4A-I	Eif4a1	23	-0.481	0.00274481	0.000270665	238517	274526	269503	270613	377441	348033	360298	355166
P10630;P10630-2;P60843	IF4A1_MOUSE;IF4A2_MOUSE	Eukaryotic initiation factor 4A-II	Eif4a1;Eif4a2	13	-0.343433	0.0362127	0.0110344	662659	667093	777938	655973	960164	878107	819109	781461
P10630;P10630-2;P60843;Q91VC3	IF4A1_MOUSE;IF4A2_MOUSE;IF4A3_MOUSE	Eukaryotic initiation factor 4A-II	Eif4a1;Eif4a2;Eif4a3	3	-0.461203	0.01349	0.00284273	593521	730182	523962	649193	904807	773415	819021	852299
P10630;P10630-2	IF4A2_MOUSE	Eukaryotic initiation factor 4A-II	Eif4a2	9	0.405404	0.0058867	0.00087188	33717.4	36225.8	34842.8	36068.7	26899.1	27534.4	22543.6	28122
Q91VC3	IF4A3_MOUSE	Eukaryotic initiation factor 4A-III	Eif4a3	24	0.31273	0.0370641	0.0114625	138068	151202	125147	127439	115454	110517	106392	96141.9
Q8BGD9	IF4B_MOUSE	Eukaryotic translation initiation factor 4B	Eif4b	18	-0.507986	0.00357364	0.000421722	52762.8	51511.9	49554	62127.4	69061.1	78964.2	72202	81421.2
P63073	IF4E_MOUSE	Eukaryotic translation initiation factor 4E	Eif4e	16	-0.431958	0.00349919	0.000405157	52786.7	54625.4	57030.3	59615.1	71135.8	74539.9	70359.2	81541.1
Q6NZJ6	IF4G1_MOUSE	Eukaryotic translation initiation factor 4 gamma 1	Eif4g1	50	-0.701692	0.000491872	1.632e-05	20792.3	24879.6	24443.7	24774.7	37069.5	37918	38123.2	38476.1
Q62448	IF4G2_MOUSE	Eukaryotic translation initiation factor 4 gamma 2	Eif4g2	36	-0.506383	0.0049757	0.000677383	23215.6	19423.2	24541.8	23170.7	32497.3	32560.1	29941.8	31044.5
P59325	IF5_MOUSE	Eukaryotic translation initiation factor 5	Eif5	20	-0.430136	0.00423047	0.000537582	48265.3	55210.8	54018.8	54375.7	67795.1	68305.8	67306.6	77541.2
P63242	IF5A1_MOUSE	Eukaryotic translation initiation factor 5A-1	Eif5a	15	-0.496352	0.0049757	0.000676598	360443	346645	429946	380496	490788	548958	495293	562070
O55135	IF6_MOUSE	Eukaryotic translation initiation factor 6	Eif6	10	-0.717886	0.0012527	7.86283e-05	121344	154014	118761	149472	216587	207946	221714	226211
Q80Y81;Q80Y81-2	RNZ2_MOUSE	Zinc phosphodiesterase ELAC protein 2	Elac2	25	-0.375134	0.0490721	0.0166255	7476.79	7498.8	10541.2	8734.82	10978.7	10597.6	11308.2	10516.5
Q8BPU7	ELMO1_MOUSE	Engulfment and cell motility protein 1	Elmo1	43	-0.480331	0.00220575	0.000195344	100344	97593.2	98216.8	98907.3	143593	129601	132980	135894
Q8BHL5-2	ELMO2_MOUSE	Isoform 2 of Engulfment and cell motility protein 2	Elmo2	24	-0.669476	0.000770023	3.64796e-05	22124.7	24934.3	26517.2	23942.9	40144.5	37020.2	37230.5	38104.9
Q9CZX0;Q9CZX0-2	ELP3_MOUSE	Elongator complex protein 3	Elp3	3	0.676282	0.0273712	0.00744088	15959.7	18261.9	10467.4	15575.8	11540.4	9041.57	8861.18	7447.07
P21995	EMB_MOUSE	Embigin	Emb	14	0.511249	0.00335676	0.000384496	60563	76852.2	74887.5	70738.8	49953	51509.3	44812.5	48564.9
O08579	EMD_MOUSE	Emerin	Emd	10	-0.633114	0.00757881	0.00123656	6417.45	5973.97	7595.29	5360.48	8423.22	11041.8	8941.36	10315.3
Q8BX80	ENASE_MOUSE	Cytosolic endo-beta-N-acetylglucosaminidase	Engase	11	0.50479	0.0152988	0.003391	14890.1	17122.7	11137.4	14044.9	10308.9	10044	9584.62	9374.44
P17182	ENOA_MOUSE	Alpha-enolase	Eno1	47	-0.37317	0.0149567	0.0032896	777702	864443	945066	777974	1056120	1094710	977622	1135160
P06802;P06802-2	ENPP1_MOUSE	Ectonucleotide pyrophosphatase/phosphodiesterase family member 1	Enpp1	9	0.848912	0.000870069	4.43442e-05	23484.4	27116	23429.5	33121.6	14179.5	15242.4	14071.8	14555.3
P55772	ENTP1_MOUSE	Ectonucleoside triphosphate diphosphohydrolase 1	Entpd1	18	0.490771	0.0245082	0.00641732	304012	376192	253238	342446	247239	192077	219266	226612
Q8CHI8;Q8CHI8-2;Q8CHI8-3;Q8CHI8-4;Q8CHI8-5	EP400_MOUSE	E1A-binding protein p400	Ep400	4	0.802075	0.0204458	0.00502141	2650.75	5533.15	3562.3	4592.81	2216.93	2542.56	2347.47	1868.41
Q9Z2H5-2;Q9Z2H5-3	E41L1_MOUSE	Isoform 2 of Band 4.1-like protein 1	Epb41l1	24	0.541096	0.000755149	3.52584e-05	50264.9	56535.9	54583.8	56396.4	36453.2	38539.9	34781	37490.5
Q9D379	HYEP_MOUSE	Epoxide hydrolase 1	Ephx1	42	-0.6248	0.00274481	0.000270867	200053	231133	196734	196028	354010	298703	311873	283849
Q8CGC7	SYEP_MOUSE	Bifunctional glutamate/proline--tRNA ligase	Eprs1	112	-0.629427	0.000968577	5.10213e-05	84468.1	92087.2	101171	102357	139766	146103	138694	152031
Q60902;Q60902-2;Q60902-3;Q60902-4	EP15R_MOUSE	Epidermal growth factor receptor substrate 15-like 1	Eps15l1	22	-0.463063	0.0288613	0.00799151	20894.5	16314.9	15635.1	19063.1	20438.6	29545.6	23247.2	24668.1
Q9CZU4	ERAL1_MOUSE	GTPase Era, mitochondrial	Eral1	3	-0.782223	0.0372617	0.0115602	3881.77	3151.58	0	1962.37	4987.49	5808.94	4397.59	4466.32
Q80TH2;Q80TH2-1;Q80TH2-2	ERBIN_MOUSE	Erbin	Erbin	21	0.504156	0.0323018	0.00940825	29066.1	33601.8	20701.9	33308.6	21239.8	18721.2	19248.4	20465.1
Q9QZD4	XPF_MOUSE	DNA repair endonuclease XPF	Ercc4	11	-0.718631	0.0203109	0.00497785	7831.13	4201.84	6022.75	5516.62	9669.66	9426.84	7854.73	10644.9
Q9DC16	ERGI1_MOUSE	Endoplasmic reticulum-Golgi intermediate compartment protein 1	Ergic1	12	-0.885718	0.000436687	1.31447e-05	55394.4	60264.7	56503.9	49515.8	101199	92821.1	106156	102129
Q7TMF2	ERI1_MOUSE	3'-5' exoribonuclease 1	Eri1	5	-0.353143	0.0157612	0.00353664	5599.16	5987.76	4837.94	5379.91	6282.05	7035.95	6740.87	7405.63
Q3UVK0	ERMP1_MOUSE	Endoplasmic reticulum metallopeptidase 1	Ermp1	13	-0.513178	0.00686919	0.00107544	14513.8	18466.9	15942.1	14460.5	24497.3	21626.3	21905.1	20831.2
Q8R180	ERO1A_MOUSE	ERO1-like protein alpha	Ero1a	22	-0.918184	0.000487375	1.58467e-05	24466.5	26832.9	27512.7	30616.9	56658.9	47848.8	51901.8	47058.5
Q8R2E9	ERO1B_MOUSE	ERO1-like protein beta	Ero1b	8	-0.967376	0.00780877	0.00130079	3967.67	3636.42	3423.82	2024.91	6413.14	5817.35	5967.54	6255.16
Q9D1Q6	ERP44_MOUSE	Endoplasmic reticulum resident protein 44	Erp44	28	-0.278241	0.0450814	0.0147845	265804	260103	224009	271839	305871	285413	314798	307509
Q8BWY3	ERF1_MOUSE	Eukaryotic peptide chain release factor subunit 1	Etf1	17	-0.41881	0.0345713	0.0103767	78036	92101.6	87041.6	100928	115615	98880.2	134956	121913
Q9DCM0	ETHE1_MOUSE	Persulfide dioxygenase ETHE1, mitochondrial	Ethe1	15	0.555445	0.0308507	0.00881146	92688	134827	81754.1	139352	70419.5	75365.7	70150.4	76547
P97360	ETV6_MOUSE	Transcription factor ETV6	Etv6	6	0.582169	0.0136033	0.00288492	27522.6	26204.4	20907.4	19455.1	14036.7	17982.4	13513.1	16174
Q8VD58	EVI2B_MOUSE	Protein EVI2B	Evi2b	4	-0.992547	0.00292172	0.000303833	13387.3	10000.2	17348.7	15951.6	27155.2	26581.9	27231.9	27880.4
P70429	EVL_MOUSE	Ena/VASP-like protein	Evl	25	-0.861238	0.000283168	6.34428e-06	88883.5	90315.3	104015	90360.2	160488	181772	152423	172546
O35382	EXOC4_MOUSE	Exocyst complex component 4	Exoc4	33	-0.373905	0.012798	0.00264189	30051.3	28614.6	29401.9	35465	37401.9	39166.6	40503	40050.8
Q9JHI7	EXOS9_MOUSE	Exosome complex component RRP45	Exosc9	7	-0.361296	0.0272844	0.00740488	12457.8	15377.4	10972.9	13476.7	17076.4	16098.9	16069	16487.8
P97480;P97480-2	EYA3_MOUSE	Eyes absent homolog 3	Eya3	3	0.565558	0.0370641	0.0114726	6720.51	8988.43	7400.32	6460.6	6589.28	5162.86	3950.74	4254.76
P26040	EZRI_MOUSE	Ezrin	Ezr	13	0.534232	0.00855843	0.00150472	41710.3	32779.7	42201.9	38425.7	27853.3	29033.6	23178.7	25324.5
Q6A0A9	F120A_MOUSE	Constitutive coactivator of PPAR-gamma-like protein 1	FAM120A	45	-0.336512	0.0314792	0.00904481	48255	48465.6	56972.2	61006.2	62592.5	65690.8	66214.3	71123.3
Q05816	FABP5_MOUSE	Fatty acid-binding protein 5	Fabp5	19	0.918632	0.000848919	4.25825e-05	2664010	3096760	2419240	3454520	1345060	1478340	1435620	1734990
Q920L1	FADS1_MOUSE	Acyl-CoA (8-3)-desaturase	Fads1	7	0.760299	0.00254775	0.00024227	17575.7	18564.9	23350.8	18717.4	10130.4	10726.9	11344.3	13283.3
Q3TDN2	FAF2_MOUSE	FAS-associated factor 2	Faf2	21	-0.580647	0.000667084	2.74957e-05	44949.5	49933.8	47906.8	46155.8	70427	69408.6	69147.2	68833.1
Q3TC72	FAHD2_MOUSE	Fumarylacetoacetate hydrolase domain-containing protein 2A	Fahd2	13	0.371115	0.0110838	0.00215809	50724.7	57452.6	46299	56785.4	39136.3	41993.8	40624	38474.2
Q9WUD8	FAIM1_MOUSE	Fas apoptotic inhibitory molecule 1	Faim	5	-0.44117	0.0341042	0.0101665	12948.5	11740.1	13887.4	16649.8	19266.8	17792.6	20453.7	16075
Q8VE88;Q8VE88-2	F1142_MOUSE	Protein FAM114A2	Fam114a2	11	-0.713824	0.000422576	1.24784e-05	5411.6	5943.02	5436.16	5186.91	8345.4	8790.88	9037.99	9392.46
Q9CR98	F136A_MOUSE	Protein FAM136A	Fam136a	5	0.484066	0.0492742	0.0167618	37010.1	37927.6	26134.4	32778.8	26973.7	27903.3	20406.5	19259.8
Q5MJS3	FA20C_MOUSE	Extracellular serine/threonine protein kinase FAM20C	Fam20c	16	0.815685	0.000224383	3.99108e-06	28155.7	26867.1	29065.9	29624.2	14891.2	16040.5	16552.3	16183.6
Q9D8T0	FAM3A_MOUSE	Protein FAM3A	Fam3a	8	-0.349546	0.0308507	0.00880518	11019.8	9715.62	9353.41	10900	10977.8	14603.2	12723.3	13355.6
Q91VU0	FAM3C_MOUSE	Protein FAM3C	Fam3c	11	-0.267593	0.0463544	0.0153979	33316.1	37807.6	29756.3	34887.2	39493.8	38738.8	41567.6	40550.1
Q8C0C7	SYFA_MOUSE	Phenylalanine--tRNA ligase alpha subunit	Farsa	28	-0.550514	0.000848919	4.26855e-05	41789.2	45630.1	45852.3	44848.7	65820.5	63070.3	61444	66326.3
Q9WUA2	SYFB_MOUSE	Phenylalanine--tRNA ligase beta subunit	Farsb	33	-0.601535	0.00135108	8.8963e-05	97541.8	112469	105309	99905.5	166252	145898	152815	153915
P35550	FBRL_MOUSE	rRNA 2'-O-methyltransferase fibrillarin	Fbl	18	-0.296516	0.0367311	0.0112696	142471	140552	148042	125219	174028	175389	165794	155587
Q91W61	FXL15_MOUSE	F-box/LRR-repeat protein 15	Fbxl15	4	-0.634369	0.049605	0.0169252	1914.59	1994.49	0	3508.11	3536.6	3477.39	3650.33	3859.92
Q3UQN2	FCHO2_MOUSE	F-BAR domain only protein 2	Fcho2	18	0.728538	0.00278655	0.000275938	115732	95634.7	115618	94019.4	53761.9	63103	63334.3	69554.6
Q6PFY1	FCSD1_MOUSE	F-BAR and double SH3 domains protein 1	Fchsd1	8	0.700223	0.0301878	0.00850409	9637.08	6956.52	9093.47	5987.09	3636.23	4557.87	4964.58	6056.05
P46656	ADX_MOUSE	Adrenodoxin, mitochondrial	Fdx1	4	0.768252	0.0113987	0.00225557	11433.5	9913.06	14011.8	7785.55	5984.89	6891.34	5883.73	5750.64
Q9CPW2	FDX2_MOUSE	Ferredoxin-2, mitochondrial	Fdx2	6	0.707943	0.0177671	0.00415387	27853.8	22684.2	27846.5	18447.1	13659.1	18739.9	11537.3	14604
Q61578	ADRO_MOUSE	NADPH:adrenodoxin oxidoreductase, mitochondrial	Fdxr	24	0.195925	0.0490721	0.0166511	28650.4	30154.2	30221.3	30950.9	26088.9	25958.4	24730.6	26383.1
Q8BY35	FGD2_MOUSE	FYVE, RhoGEF and PH domain-containing protein 2	Fgd2	5	0.533204	0.0253364	0.00669483	4568.37	2986.32	3518.49	3496.44	2093.66	2485.61	2705.35	2594.7
O88842	FGD3_MOUSE	FYVE, RhoGEF and PH domain-containing protein 3	Fgd3	10	0.566148	0.0420153	0.0135093	11833.4	11060.8	16073.3	19582.3	8686.18	11032.2	8895.23	9521.56
Q91ZT5	FGD4_MOUSE	FYVE, RhoGEF and PH domain-containing protein 4	Fgd4	25	-0.398386	0.0265305	0.00710355	7626.82	8830	8062.76	6496.65	9986.59	9231.22	10357	10565.2
P97807;P97807-2	FUMH_MOUSE	Fumarate hydratase, mitochondrial	Fh	30	0.613499	0.00101868	5.70068e-05	202829	211025	176636	209971	131902	137068	123318	121047
O35465-2	FKBP8_MOUSE	Isoform 2 of Peptidyl-prolyl cis-trans isomerase FKBP8	Fkbp8	17	-0.528472	0.00803905	0.00137078	29072	32503.5	27184.3	34773.8	36172.9	47991.9	42960.5	48727.6
Q8QZS3	FLCN_MOUSE	Folliculin	Flcn	10	0.497023	0.031649	0.0091315	9986.71	8809.39	8041.76	11526.8	8230.72	6759.36	5747.25	6095.44
Q9JJ28	FLII_MOUSE	Protein flightless-1 homolog	Flii	48	-0.646721	0.000720107	3.1728e-05	26572.6	26592.5	29037.4	30070.1	43989.6	41290.2	42586.2	45045.1
Q8BTM8	FLNA_MOUSE	Filamin-A	Flna	203	-0.492617	0.00606308	0.000907336	800003	825625	1016090	824800	1174820	1245860	1134830	1204220
Q8BTM8;Q8VHX6;Q8VHX6-2	FLNA_MOUSE;FLNC_MOUSE	Filamin-A	Flna;Flnc	5	-0.708958	0.00208522	0.000173609	21029.3	28415.8	29049.6	26572.5	44423.3	43703.1	39011.8	40880.9
Q8BLU0	FLRT2_MOUSE	Leucine-rich repeat transmembrane protein FLRT2	Flrt2	12	-0.556362	0.0272844	0.00740556	6007.81	6840.4	7776.79	4606.64	8920.07	9099.76	9359.52	8601.34
Q05860;Q05860-2;Q05860-5	FMN1_MOUSE	Formin-1	Fmn1	7	-0.763384	0.0428594	0.0138686	2196.29	4483.95	5387.81	4094.62	6453.77	6046.19	6633.81	6618.7
Q3UFK8	FRMD8_MOUSE	FERM domain-containing protein 8	Frmd8	8	0.610159	0.001121	6.60907e-05	13264.9	15218.3	13119.4	15717	9096.39	9053.26	9611.51	9159.66
P09528	FRIH_MOUSE	Ferritin heavy chain	Fth1	18	0.937188	0.00214261	0.000185421	736651	843691	505783	785873	362146	398879	344939	341089
P29391	FRIL1_MOUSE	Ferritin light chain 1	Ftl1	19	0.938321	0.0428901	0.0138873	1861380	1664090	656509	1685010	680383	800457	612133	702301
Q91WJ8;Q91WJ8-2	FUBP1_MOUSE	Far upstream element-binding protein 1	Fubp1	24	-0.946743	0.00220365	0.000194473	54777.8	42775.6	64822	62649.7	92529	121408	96370.6	113689
Q99LJ1	FUCO_MOUSE	Tissue alpha-L-fucosidase	Fuca1	8	-0.497336	0.0314363	0.00902174	7956.53	6642.59	9705.12	10215.6	11864.5	10966.5	11458.1	13218.6
Q9D6K8	FUND2_MOUSE	FUN14 domain-containing protein 2	Fundc2	6	-0.409711	0.0164675	0.00376699	8897.89	11616.7	10262.7	11059	13193.3	14885.2	14306.5	12294.3
P23188	FURIN_MOUSE	Furin	Furin	3	0.709418	0.00788237	0.00132687	8282.61	7265.63	5799.86	7046.52	4395.49	5124.77	3279.65	4431.9
O35943	FRDA_MOUSE	Frataxin, mitochondrial	Fxn	2	0.759616	0.0155349	0.00345764	3395.37	4226.56	0	3297.78	1815.23	2427.85	1666.06	2666.97
Q61584;Q61584-3;Q61584-4	FXR1_MOUSE	Fragile X mental retardation syndrome-related protein 1	Fxr1	31	-0.3832	0.0214514	0.00539718	22187.4	30162.7	28613.2	26898.1	36345.1	35689.4	32506.7	33243.5
Q9WVR4	FXR2_MOUSE	Fragile X mental retardation syndrome-related protein 2	Fxr2	13	-0.597305	0.0102004	0.00193527	9253.49	9777.08	12528.2	12292.3	17954.2	17950.5	13586.7	15768.7
O35601	FYB1_MOUSE	FYN-binding protein 1	Fyb1	24	-0.973306	0.00157557	0.00011102	31919.1	31176.8	46536.3	32609	61487.8	73886.5	66121.3	70153.8
P39688-2	FYN_MOUSE	Isoform 2 of Tyrosine-protein kinase Fyn	Fyn	14	-0.342015	0.0263211	0.00700005	19840.2	21006.1	22337.1	23871.8	30036.8	27810.9	23372.1	27684.7
P05480;P05480-1;P39688-2	FYN_MOUSE;SRC_MOUSE	Neuronal proto-oncogene tyrosine-protein kinase Src	Fyn;Src	2	-0.882297	0.00545423	0.00078434	0	10514.3	14835.7	14744.5	27820.5	23826.4	21020.1	23204.8
P97379;P97379-2	G3BP2_MOUSE	Ras GTPase-activating protein-binding protein 2	G3bp2	18	-0.545418	0.00212321	0.000181839	24183.9	21563.1	24704.4	23242.5	33491.7	35730.8	30020.9	35624.2
P70699	LYAG_MOUSE	Lysosomal alpha-glucosidase	Gaa	24	0.528132	0.0034766	0.000401529	56183.9	56548.6	45169.9	49063.4	35656.2	34684.5	34752.6	35566
P60521	GBRL2_MOUSE	Gamma-aminobutyric acid receptor-associated protein-like 2	Gabarapl2	3	-0.829344	0.00217483	0.000190079	5357.05	6314.58	5538.78	8008.62	11391.4	11830.2	10779.9	9754.16
Q8R059	GALE_MOUSE	UDP-glucose 4-epimerase	Gale	13	-0.447399	0.005427	0.000773164	7801.25	8645.13	7961.14	9302.22	11636.4	10492.5	10960.7	12214.8
Q80VA0	GALT7_MOUSE	N-acetylgalactosaminyltransferase 7	Galnt7	29	-0.505345	0.00319874	0.00035888	37152	45910.5	39754.6	41724.3	55683.5	58412.7	61019	54262.5
O35969;O35969-2	GAMT_MOUSE	Guanidinoacetate N-methyltransferase	Gamt	10	-0.418415	0.0495119	0.0168765	15812.7	21485.9	14420.9	20795	21682.1	27371.4	20769.6	24864.3
P16858	G3P_MOUSE	Glyceraldehyde-3-phosphate dehydrogenase	Gapdh	34	-0.258714	0.0278541	0.00759864	5280040	5203750	5771340	5491930	6287760	6596700	6064550	6471680
Q6PAR5;Q6PAR5-2	GAPD1_MOUSE	GTPase-activating protein and VPS9 domain-containing protein 1	Gapvd1	33	0.364642	0.00785649	0.00131744	74892.8	73478.5	68317.3	76963.6	55417.7	53315.1	56532.6	59023.8
Q9CZD3	GARS_MOUSE	Glycine--tRNA ligase	Gars1	37	-0.720151	0.00067917	2.85746e-05	73053.4	84316.9	86905.9	90971.7	144660	133369	128189	135382
Q64737	PUR2_MOUSE	Trifunctional purine biosynthetic protein adenosine-3	Gart	53	-0.401467	0.0044284	0.000574852	49557	52588.8	54132.8	57317	66931.7	68861.1	67273.5	74375.5
Q60780;Q60780-2	GAS7_MOUSE	Growth arrest-specific protein 7	Gas7	13	0.411662	0.0316061	0.00910289	40238.8	46014.1	54918.7	39201.9	30606	33450.9	32939.6	35486.7
Q69ZF3	GBA2_MOUSE	Non-lysosomal glucosylceramidase	Gba2	18	-0.639183	0.00378558	0.000458315	5999.65	8102.4	8010.27	7902.44	11667.9	11034	12300	10822.1
Q9D6Y9	GLGB_MOUSE	1,4-alpha-glucan-branching enzyme	Gbe1	24	-0.808124	0.000339128	8.87405e-06	19825.3	19779.8	22710.9	22064.9	33544.1	37756.9	37417.4	36693.5
Q61107	GBP4_MOUSE	Guanylate-binding protein 4	Gbp4	3	0.636318	0.0211182	0.00525878	7195.08	13107.1	8146.51	9915.21	6111.69	5549.6	6301.25	5782.04
Q8CHG3	GCC2_MOUSE	GRIP and coiled-coil domain-containing protein 2	Gcc2	35	-0.256753	0.0333123	0.00985942	10092.3	10748.6	10216.7	10954.7	11083.8	13579.9	12387.3	12559.3
P97494	GSH1_MOUSE	Glutamate--cysteine ligase catalytic subunit	Gclc	25	0.282888	0.0286151	0.00788201	79244.1	77650.6	77415.1	73527.5	55612.4	64569.2	63536.4	65628.6
E9PVA8	GCN1_MOUSE	eIF-2-alpha kinase activator GCN1	Gcn1	93	-0.311808	0.035334	0.0106734	17470	20668.6	22769	18964.3	24212.7	24196.4	23944	24871.5
Q91WK5	GCSH_MOUSE	Glycine cleavage system H protein, mitochondrial	Gcsh	2	-0.765159	0.0204196	0.00501147	22542.3	24632.6	13290.6	27721.7	37057.2	36162.1	34877.4	34336
P56213	ALR_MOUSE	FAD-linked sulfhydryl oxidase ALR	Gfer	7	-0.37114	0.00824347	0.00142537	30562.2	30804.5	28874.4	30545.3	38134.5	36281.1	36861.3	42834.7
Q8K0D5	EFGM_MOUSE	Elongation factor G, mitochondrial	Gfm1	30	-0.378389	0.0194391	0.00469769	23846.2	21866.4	23620.5	27650.9	31994.1	30892.5	32519.4	28467.6
Q8R2Q4;Q8R2Q4-2;Q8R2Q4-3	RRF2M_MOUSE	Ribosome-releasing factor 2, mitochondrial	Gfm2	23	-0.214088	0.0423688	0.0136519	12494.7	13795.3	12414.5	13671.9	15332.5	15054.4	14463	14992.1
Q6P5E6	GGA2_MOUSE	ADP-ribosylation factor-binding protein GGA2	Gga2	5	0.477895	0.00990505	0.00185648	29308.6	25918.6	21598.1	24328.5	17137.6	18059.2	16584.8	19497.7
Q9QYC7	VKGC_MOUSE	Vitamin K-dependent gamma-carboxylase	Ggcx	6	0.504344	0.0251554	0.0066341	11289	8469.71	11689.3	10978.2	5970.19	7957.94	7642.89	7918.89
P23336	GGTA1_MOUSE	N-acetyllactosaminide alpha-1,3-galactosyltransferase	Ggta1	4	0.298556	0.0367311	0.0112876	7276.72	8689.89	8682.84	8111.38	7145.73	6911.04	5869.06	6371.97
Q99J23	GHDC_MOUSE	GH3 domain-containing protein	Ghdc	12	-0.599432	0.00519948	0.000722965	11345.8	14240.3	10444.9	14923.6	18873.5	19768.9	18421.2	18225.1
Q91VC9	GHITM_MOUSE	Growth hormone-inducible transmembrane protein	Ghitm	4	-0.386018	0.0132719	0.00277604	37587.5	48848.4	39266.4	38983.3	53624.6	54603	49125	53466.7
Q64516;Q64516-1;Q64516-2	GLPK_MOUSE	Glycerol kinase	Gk	15	-0.812082	0.000720107	3.16565e-05	19959.2	17171.8	21413.4	20754	34561.4	32000.3	34983.5	35229.8
Q8R322	GLE1_MOUSE	Nucleoporin GLE1	Gle1	3	0.591299	0.0225159	0.00575316	6908.3	6607.62	4533.23	6368.13	3890.3	3299.45	4037.99	4689.25
Q61543	GSLG1_MOUSE	Golgi apparatus protein 1	Glg1	79	-0.748843	0.00210866	0.000178516	30839	42339.9	33142	44118.3	59806.3	60378.6	61438.7	64325.5
Q9CWG1	GLIP1_MOUSE	Glioma pathogenesis-related protein 1	Glipr1	8	-0.675709	0.00298992	0.000318066	9180.6	11933.3	8932.03	10067.3	15542.9	18792.5	14057.1	14776.7
Q9CYL5	GAPR1_MOUSE	Golgi-associated plant pathogenesis-related protein 1	Glipr2	4	-0.935452	0.000320839	7.62728e-06	4785.77	6025.01	4763.62	5186.4	10119.7	10749.6	9072.25	9162.35
Q9CQM9	GLRX3_MOUSE	Glutaredoxin-3	Glrx3	22	-0.545511	0.00650421	0.000996712	25389.4	31046.6	32305.4	35549.4	44119.9	41402.3	45982.8	45922.8
D3Z7P3	GLSK_MOUSE	Glutaminase kidney isoform, mitochondrial	Gls	48	-0.513711	0.00131845	8.43339e-05	166557	186826	189006	191366	255368	269114	252524	250575
Q6NSU3	GL8D1_MOUSE	Glycosyltransferase 8 domain-containing protein 1	Glt8d1	12	-0.754556	0.00493453	0.000668402	6796.19	9753.82	10185.9	10796.1	15612.6	14760.6	16286.2	14869.4
P15105	GLNA_MOUSE	Glutamine synthetase	Glul	10	0.513258	0.00185098	0.000144325	34955.1	36017	33343.9	34472.8	23877.7	22691	25322.3	23910.6
Q8K0C9	GMDS_MOUSE	GDP-mannose 4,6 dehydratase	Gmds	11	-0.353225	0.00714644	0.00114157	34523.6	37043.1	32788.3	34721.9	45706.6	42767.4	42797.7	43521.8
Q9ERL7	GMFG_MOUSE	Glia maturation factor gamma	Gmfg	11	0.339432	0.0300818	0.00846774	101498	82900.4	80621.1	98917.1	68664.2	74526.9	69570.3	68815.9
Q6PGG2	GMIP_MOUSE	GEM-interacting protein	Gmip	29	-0.471779	0.0060832	0.000915549	16901.6	15410.1	18825.4	15852.1	21554.4	23684.1	21616.9	24596.7
Q922H4	GMPPA_MOUSE	Mannose-1-phosphate guanyltransferase alpha	Gmppa	19	-0.291916	0.0284471	0.00781847	22718.4	24586.3	26169.2	26598	31192.2	29563.7	27486.5	32441.3
Q3THK7	GUAA_MOUSE	GMP synthase [glutamine-hydrolyzing]	Gmps	36	-0.409558	0.00690943	0.00108372	21074.5	22459.2	23093.5	26773.1	30322.4	31132	29732.9	30552.1
P08752	GNAI2_MOUSE	Guanine nucleotide-binding protein G(i) subunit alpha-2	Gnai2	24	0.330755	0.0464476	0.0154508	1480550	1915250	1309490	1697630	1225320	1272160	1236370	1201480
Q91WG8	GLCNE_MOUSE	Bifunctional UDP-N-acetylglucosamine 2-epimerase/N-acetylmannosamine kinase	Gne	12	-0.575853	0.00558828	0.000816212	4988.55	4877.83	6347.13	6030.68	8182.43	9179.15	7466.52	7787.71
Q9CRC9	GNPI2_MOUSE	Glucosamine-6-phosphate isomerase 2	Gnpda2	10	-0.509597	0.0100167	0.00188459	12208.1	15806.4	16864.9	13803.5	21000.3	19355.3	21026.4	20372.3
P55937;P55937-1	GOGA3_MOUSE	Golgin subfamily A member 3	Golga3	47	-0.343479	0.00798052	0.00135534	10717.5	11125.6	11667.2	11452.6	13046.5	14323.4	14153.1	14767.9
Q9QYE6	GOGA5_MOUSE	Golgin subfamily A member 5	Golga5	30	-0.702754	0.000559984	2.03996e-05	23237	22334.2	19670.4	23478.6	34527	37241.2	32663.1	37709
Q9CR60	GOT1B_MOUSE	Vesicle transport protein GOT1B	Golt1b	3	-0.35495	0.0356303	0.0107982	26593.1	33512.9	27596.5	24270.3	35675.6	36239.5	35646.3	32588.7
Q99JX3	GORS2_MOUSE	Golgi reassembly-stacking protein 2	Gorasp2	8	-0.47707	0.00960399	0.00178217	25562.5	31253.6	31461	29626.4	43674.9	36146	41913.8	39680
P05201	AATC_MOUSE	Aspartate aminotransferase, cytoplasmic	Got1	36	0.444849	0.00401819	0.000495488	316939	348028	334577	335550	244834	224178	230718	264455
Q9WTK3	GPAA1_MOUSE	Glycosylphosphatidylinositol anchor attachment 1 protein	Gpaa1	7	0.251761	0.0323442	0.00943718	34504.3	34288.5	35564.4	32483.8	26559.2	29889.1	28510	28277.3
Q8C0L9;Q8C0L9-2	GPCP1_MOUSE	Glycerophosphocholine phosphodiesterase GPCPD1	Gpcpd1	3	0.854264	0.00250287	0.000235862	9116.79	6123.29	8437.87	7282.85	3804.99	4638.72	4003.59	4325.34
Q64521	GPDM_MOUSE	Glycerol-3-phosphate dehydrogenase, mitochondrial	Gpd2	47	0.238141	0.0316409	0.00911834	53420.6	55703.9	50252.2	56169.5	46965	45683.3	42203.4	44964.1
P06745	G6PI_MOUSE	Glucose-6-phosphate isomerase	Gpi	42	-0.9621	9.6295e-05	9.3874e-07	224583	230425	250563	226915	446318	444750	428494	462405
Q99P91	GPNMB_MOUSE	Transmembrane glycoprotein NMB	Gpnmb	32	-0.831879	0.000419351	1.22642e-05	8122450	7199640	6358210	7264430	12161000	12973500	12147200	12870500
P11352	GPX1_MOUSE	Glutathione peroxidase 1	Gpx1	19	-0.877628	0.000280798	6.13513e-06	176730	193193	216212	197977	322222	381521	339462	370923
O70325;O70325-2;O70325-3	GPX4_MOUSE	Phospholipid hydroperoxide glutathione peroxidase	Gpx4	17	-0.653392	0.000311664	7.20021e-06	119182	130225	116295	127484	187911	193457	186455	193580
Q91Z53	GRHPR_MOUSE	Glyoxylate reductase/hydroxypyruvate reductase	Grhpr	10	-0.861941	0.000552357	1.9555e-05	13957.8	12973.8	16781	15491.7	25671.3	27485.8	24499.2	28047.3
Q8VD04	GRAP1_MOUSE	GRIP1-associated protein 1	Gripap1	38	-0.410254	0.00690943	0.0010855	14107.9	14850.4	16879.2	14267.7	19372.7	20247.2	18723.1	20236.7
Q8C5Q4	GRSF1_MOUSE	G-rich sequence factor 1	Grsf1	15	-0.617471	0.000441053	1.35024e-05	6545.6	6754.69	6774.8	7031.83	9678.15	10425	10126.3	10828.8
Q2NL51	GSK3A_MOUSE	Glycogen synthase kinase-3 alpha	Gsk3a	9	-0.668964	0.0324579	0.00949255	3130.52	3841.35	4082.15	6359.71	7481.28	5873.02	6428.79	6703.68
Q2NL51;Q9WV60	GSK3A_MOUSE;GSK3B_MOUSE	Glycogen synthase kinase-3 alpha	Gsk3a;Gsk3b	4	0.509196	0.0200442	0.0048859	13653.9	17950.3	12185.4	11832.9	8586.17	10327.1	9406.66	9771.17
Q9WV60	GSK3B_MOUSE	Glycogen synthase kinase-3 beta	Gsk3b	10	-0.308217	0.0214277	0.00537616	34922.9	40623.5	38215.8	42965.4	49607.3	46467.4	47559	46859.1
Q8R050;Q8R050-2	ERF3A_MOUSE	Eukaryotic peptide chain release factor GTP-binding subunit ERF3A	Gspt1	17	-0.643539	0.00203136	0.000164676	21960	30133.5	26476	29082.9	41898.4	42407.3	39012.8	41142.6
P47791;P47791-2	GSHR_MOUSE	Glutathione reductase, mitochondrial	Gsr	23	0.993647	0.000146221	2.09159e-06	191930	212224	181611	219118	104109	93603	100283	98293
P51855	GSHB_MOUSE	Glutathione synthetase	Gss	16	0.555241	0.00280824	0.000281449	52894.3	51661.1	55286.4	48913.1	35229.7	32391.6	37543	34729.7
P10649	GSTM1_MOUSE	Glutathione S-transferase Mu 1	Gstm1	27	0.876719	0.000311664	7.24925e-06	1702220	1651250	1567430	1604150	797809	844756	942906	900548
P10649;P15626;Q8R5I6	GSTM1_MOUSE;GSTM2_MOUSE;GSTM4_MOUSE	Glutathione S-transferase Mu 1	Gstm1;Gstm2;Gstm4	3	0.718548	0.00212321	0.00018229	152692	128563	133102	130338	75606.3	73195.1	88087.8	88987.9
P48774	GSTM5_MOUSE	Glutathione S-transferase Mu 5	Gstm5	6	0.822741	0.0113359	0.00223493	4089.93	5809.43	3083.67	5765.3	2382.82	2589.9	2533.42	2627.27
P19157	GSTP1_MOUSE	Glutathione S-transferase P 1	Gstp1	5	0.804489	0.00780877	0.00129982	7862.78	9206.13	10774.5	7718.18	4298.52	4186.12	5419.4	6297.47
P19157;P46425	GSTP1_MOUSE;GSTP2_MOUSE	Glutathione S-transferase P 1	Gstp1;Gstp2	2	0.789956	0.0454327	0.0149345	9977.39	7360.86	10800	7069.81	4690.09	3337.24	5069.66	7511.23
Q61133	GSTT2_MOUSE	Glutathione S-transferase theta-2	Gstt2	3	0.722689	0.0406714	0.0129659	5528.99	4425.86	7596.56	4675.77	4590.84	2663.44	3165.08	2882.65
Q8K284;Q8K284-2	TF3C1_MOUSE	General transcription factor 3C polypeptide 1	Gtf3c1	11	0.558561	0.031454	0.0090322	4413.93	6448.3	5512	7385.59	4483.31	4301.91	3191.67	3803.42
Q8R2T8;Q8R2T8-2	TF3C5_MOUSE	General transcription factor 3C polypeptide 5	Gtf3c5	10	0.503509	0.0345347	0.010348	7926.67	10983	6770.86	9360.12	6553.37	6799.55	5044.2	5764.8
Q99ME9	NOG1_MOUSE	Nucleolar GTP-binding protein 1	Gtpbp4	26	-0.268769	0.0334734	0.00992122	19987.9	20975.7	22819.6	19787.7	25218.6	24203.3	23933	25737.1
Q3UHH8	GXLT1_MOUSE	Glucoside xylosyltransferase 1	Gxylt1	6	-0.788209	0.0138609	0.00295615	5191.61	4660.25	4016.55	7917.43	8319.23	8611.42	9516.42	9516.66
Q9R062	GLYG_MOUSE	Glycogenin-1	Gyg1	15	0.261829	0.0475571	0.01595	195212	180644	203694	180422	143255	161845	149861	168197
Q9Z1E4	GYS1_MOUSE	Glycogen [starch] synthase, muscle	Gys1	16	-0.459258	0.00658087	0.00101296	7040.31	6995.24	8029.63	7431.32	10073.5	10810.4	8545.59	10704
P43275	H11_MOUSE	Histone H1.1	H1-1	9	0.750826	0.0174761	0.00405593	437966	473931	547753	300195	248525	297568	206774	258744
P43277	H13_MOUSE	Histone H1.3	H1-3	2	0.637064	0.0408202	0.0130273	23683.4	30106.3	38249	41515.1	26125.4	22802.3	16740.5	18276.1
P43274	H14_MOUSE	Histone H1.4	H1-4	5	0.898972	0.00102933	5.9327e-05	4443350	4161590	4631750	3380930	2039990	2401940	2067120	2167490
P43276	H15_MOUSE	Histone H1.5	H1-5	11	0.87655	0.00183544	0.000141888	2050730	1709090	2309790	1848560	1000980	1227200	872580	1132100
P06339	HA15_MOUSE	H-2 class I histocompatibility antigen, D-37 alpha chain	H2-T23	6	-0.41097	0.0257786	0.00683814	13082.3	14226.9	10831.2	12140.2	17885.9	18203	13649	16271.8
Q64523;Q6GSS7	H2A2A_MOUSE;H2A2C_MOUSE	Histone H2A type 2-C	H2ac20;Hist2h2aa1	2	0.730606	0.00474259	0.000633481	385231	481774	395016	341982	187454	270776	235627	256791
Q64522	H2A2B_MOUSE	Histone H2A type 2-B	H2ac21	4	0.717248	0.0152706	0.00337954	87514.6	124947	105546	120307	51370.9	92134.5	56228.7	66851.9
P27661	H2AX_MOUSE	Histone H2AX	H2ax	5	0.981178	0.00175799	0.00013179	5599670	4130440	5331130	4742470	2306670	2992850	1947250	2626320
P0C0S6;Q3THW5	H2AV_MOUSE;H2AZ_MOUSE	Histone H2A.Z	H2az1;H2az2	8	0.991628	0.00405398	0.00050198	1724180	1160880	1603300	1166450	662537	875166	570908	668418
Q64524	H2B2E_MOUSE	Histone H2B type 2-E	H2bc21	3	0.584821	0.00837996	0.00146044	24007.6	20992.6	27182.1	23093.9	16550.5	18532.6	13857.8	13891.3
P62806	H4_MOUSE	Histone H4	H4c1	14	0.973744	0.000307508	7.04739e-06	13554200	12185900	10380800	12231000	6170220	6539080	5356130	5939170
Q8CFX1	G6PE_MOUSE	GDH/6PGL endoplasmic bifunctional protein	H6pd	30	-0.298776	0.0342762	0.010253	25209.3	28469.4	23555.9	22458.3	30330.6	30317.5	30287.6	29379.5
Q99KB8;Q99KB8-2	GLO2_MOUSE	Hydroxyacylglutathione hydrolase, mitochondrial	Hagh	10	0.359302	0.024027	0.00624611	31424.1	34067	36015.9	38486.1	23682.9	26179.7	28512.7	29153.2
Q61035	HARS1_MOUSE	Histidine--tRNA ligase, cytoplasmic	Hars1	26	-0.50381	0.00424728	0.000540444	64106.5	70818	79428.9	76927.2	98429.6	103909	91620.1	111944
Q9D786	HAUS5_MOUSE	HAUS augmin-like complex subunit 5	Haus5	9	0.340793	0.0303005	0.00860249	6640.95	7382.36	7939.97	6217.18	5116.46	5491.73	5369.25	5924.79
O35387	HAX1_MOUSE	HCLS1-associated protein X-1	Hax1	8	-0.945953	0.000249671	4.66421e-06	11510	12821.5	11339.5	10124.4	20395.4	23054.1	20446.6	22936.9
P53702	CCHL_MOUSE	Holocytochrome c-type synthase	Hccs	11	-0.359053	0.0218237	0.00552565	42811.4	40557.4	33630.9	44542.5	50605.4	51260.5	50950.2	49969.4
P08103;P08103-2	HCK_MOUSE	Tyrosine-protein kinase HCK	Hck	22	-0.325407	0.019027	0.00455262	71951.5	80319.4	76725.4	73578.8	94767.1	102217	79572.6	97640.5
P49710	HCLS1_MOUSE	Hematopoietic lineage cell-specific protein	Hcls1	33	-0.90096	0.0129769	0.00269436	63721.3	59004.1	112485	70410.2	120176	173150	130326	124936
Q91WM2	HDHD5_MOUSE	Haloacid dehalogenase-like hydrolase domain-containing 5	Hdhd5	6	0.696361	0.00250147	0.000235301	30238.8	27413.4	28694.1	22953.4	16727.9	15906.1	15262.5	18399.7
Q8VDJ3	VIGLN_MOUSE	Vigilin	Hdlbp	79	-0.384827	0.00908613	0.00163611	63870.3	63157.7	73760.7	71729.6	83097.5	93218.3	81984.4	91446.4
Q8BQM4	HEAT3_MOUSE	HEAT repeat-containing protein 3	Heatr3	9	-0.759752	0.000388221	1.10706e-05	5623.36	5945.47	6662.96	6301.69	9992.58	10667.1	9438.13	10881.4
Q5PRF0	HTR5A_MOUSE	HEAT repeat-containing protein 5A	Heatr5a	25	-0.438171	0.0157612	0.00353165	7457.74	5678.04	6657.25	6086.46	9075.47	8603.5	7838.55	8970.3
P70387	HFE_MOUSE	Hereditary hemochromatosis protein homolog	Hfe	9	0.56419	0.00675628	0.00105036	33273.5	35761	28755.8	35452.3	20151.7	26664.6	18762.4	23722.2
Q8QZS1	HIBCH_MOUSE	3-hydroxyisobutyryl-CoA hydrolase, mitochondrial	Hibch	22	-0.356642	0.021832	0.00553733	26366	27263	22771.5	27055.1	35398.3	32216.3	33274	29503.9
Q8BLR9;Q8BLR9-2	HIF1N_MOUSE	Hypoxia-inducible factor 1-alpha inhibitor	Hif1an	4	0.697483	0.00655294	0.0010053	20789.3	14648.9	21602.2	17268	10293.7	11929.9	11576.7	10931.2
Q9D0S9	HINT2_MOUSE	Histidine triad nucleotide-binding protein 2, mitochondrial	Hint2	10	0.678698	0.01805	0.00422926	191962	187832	120012	155815	82372.7	117975	86233	114457
Q8VD75	HIP1_MOUSE	Huntingtin-interacting protein 1	Hip1	71	-0.2287	0.0287698	0.00794651	73923.7	75810.8	76358.4	74960.6	87153.8	89102.7	81235.5	89699.6
Q61666	HIRA_MOUSE	Protein HIRA	Hira	2	0.762658	0.0158016	0.00355049	3754.02	6413.13	4454.38	5726.65	3335.01	3382.92	2749.35	2273.12
P17710;P17710-3;P17710-4;Q91W97	HKDC1_MOUSE;HXK1_MOUSE	Hexokinase-1	Hk1;Hkdc1	3	-0.696781	0.0242042	0.00631288	41496	57959.7	33185.1	59507.8	80842.9	67638.1	83164.7	67399.3
Q3TRM8	HXK3_MOUSE	Hexokinase-3	Hk3	60	-0.722222	0.00132945	8.54922e-05	437778	548423	450679	574274	814389	758176	811624	847871
Q9D8V0	HM13_MOUSE	Minor histocompatibility antigen H13	Hm13	9	-0.625016	0.0043765	0.00056512	67488	86301.9	77044.3	64120.2	120014	101925	106832	116395
P22907;P22907-2	HEM3_MOUSE	Porphobilinogen deaminase	Hmbs	16	-0.406556	0.0216157	0.00546401	23178.4	23368.6	22197	28748.7	31062.6	28827.4	30787.4	36417.4
Q9DC33	HM20A_MOUSE	High mobility group protein 20A	Hmg20a	2	0.288196	0.0342255	0.0102261	5109.78	5025.89	4297.72	4669.62	3759.57	4074.17	3472.44	4150.17
P63158	HMGB1_MOUSE	High mobility group protein B1	Hmgb1	12	0.773941	0.000961651	5.03275e-05	265994	227547	294709	277709	152621	159553	139002	159400
P30681;P63158	HMGB1_MOUSE;HMGB2_MOUSE	High mobility group protein B2	Hmgb1;Hmgb2	6	0.726184	0.0130779	0.0027198	113573	119109	157231	105504	60951.8	94334.1	61208.2	79744.5
Q8BG05	ROA3_MOUSE	Heterogeneous nuclear ribonucleoprotein A3	Hnrnpa3	27	0.241884	0.0302566	0.00857543	473107	530638	517309	495988	421538	432567	410175	407747
Q9Z130	HNRDL_MOUSE	Heterogeneous nuclear ribonucleoprotein D-like	Hnrnpdl	10	-0.446536	0.00930016	0.00169557	23985.1	29793.6	26735.9	33125.5	37487.1	39934.1	35339.4	38788
Q8VEK3	HNRPU_MOUSE	Heterogeneous nuclear ribonucleoprotein U	Hnrnpu	49	-0.854937	0.00174456	0.000129492	146610	163237	203332	195564	266255	349631	298980	340334
Q3TEA8-2	HP1B3_MOUSE	Isoform 2 of Heterochromatin protein 1-binding protein 3	Hp1bp3	36	0.57571	0.00693518	0.00109478	497908	406087	542538	428925	286125	332854	289150	321385
P00493	HPRT_MOUSE	Hypoxanthine-guanine phosphoribosyltransferase	Hprt1	20	-0.535894	0.0125385	0.00257331	185432	278090	198578	259621	313907	320466	326962	331308
Q8R3H7	HS2ST_MOUSE	Heparan sulfate 2-O-sulfotransferase 1	Hs2st1	6	0.690668	0.00761756	0.00124919	13852.6	8631.69	10879.3	11704.3	6508.01	7265.68	6308.74	7137.36
O08756	HCD2_MOUSE	3-hydroxyacyl-CoA dehydrogenase type-2	Hsd17b10	17	-0.662711	0.00208038	0.000171914	213732	241699	192160	242231	336543	327300	380180	334524
O70503	DHB12_MOUSE	Very-long-chain 3-oxoacyl-CoA reductase	Hsd17b12	28	-0.511846	0.0030002	0.000322238	468944	526679	466088	535091	737257	669261	720787	661325
P51660	DHB4_MOUSE	Peroxisomal multifunctional enzyme type 2	Hsd17b4	42	-0.499468	0.00212321	0.000181271	280003	313723	270380	274010	404418	389148	395802	386947
Q9EQC1	3BHS7_MOUSE	3 beta-hydroxysteroid dehydrogenase type 7	Hsd3b7	8	-0.452139	0.0207507	0.00510695	22335.7	20057.2	24644.7	19155.1	32535.9	28630.2	28736.4	26075.5
P07901	HS90A_MOUSE	Heat shock protein HSP 90-alpha	Hsp90aa1	52	-0.709732	0.000720107	3.17749e-05	210567	226062	259538	224863	371484	366460	353411	383620
P07901;P11499	HS90A_MOUSE;HS90B_MOUSE	Heat shock protein HSP 90-alpha	Hsp90aa1;Hsp90ab1	20	-0.508569	0.00290972	0.00030207	405914	466937	446534	489708	675019	597647	620119	627354
P11499	HS90B_MOUSE	Heat shock protein HSP 90-beta	Hsp90ab1	54	-0.257336	0.0449605	0.01471	1630450	1712740	1816390	1536950	1884620	2025950	1842220	2078790
Q99M31	HSP7E_MOUSE	Heat shock 70 kDa protein 14	Hspa14	14	-0.540705	0.00100167	5.4428e-05	9744.31	10196.3	8991.11	9275.79	13148.1	13982.9	13728.5	13911.2
Q61316	HSP74_MOUSE	Heat shock 70 kDa protein 4	Hspa4	68	-0.402991	0.0029494	0.000312241	116172	113977	109842	118489	151374	149970	139513	155160
P48722;Q61316;Q61699;Q61699-2	HS105_MOUSE;HS74L_MOUSE;HSP74_MOUSE	Heat shock 70 kDa protein 4L	Hspa4;Hspa4l;Hsph1	3	-0.478629	0.0288611	0.00798654	73495	103445	84637.3	94291.2	103090	135649	103975	147006
P38647	GRP75_MOUSE	Stress-70 protein, mitochondrial	Hspa9	62	-0.391722	0.0041378	0.000518021	760786	738682	788323	750614	974810	996861	960612	973737
Q61699;Q61699-2	HS105_MOUSE	Heat shock protein 105 kDa	Hsph1	40	-0.770017	0.00237706	0.000219534	29258.4	25450.8	36620.1	27974.4	47569.2	48973.9	49145.6	52978.2
Q9Z2G9	HTAI2_MOUSE	Oxidoreductase HTATIP2	Htatip2	23	-0.34618	0.0301951	0.00853126	44838	48347	41170	53586.8	65154.1	57376.5	56981.4	54938.4
Q8BGC0	HTSF1_MOUSE	HIV Tat-specific factor 1 homolog	Htatsf1	11	-0.376696	0.0481324	0.0161923	6274.6	7563.03	7179.93	7819.12	9859.96	11349.4	7987.59	8033.75
Q7TMY8;Q7TMY8-3	HUWE1_MOUSE	E3 ubiquitin-protein ligase HUWE1	Huwe1	60	-0.313647	0.026947	0.00725869	28264.3	28225.6	31768.9	33179.9	36483.6	35521.2	35757.6	40714
Q9JKR6	HYOU1_MOUSE	Hypoxia up-regulated protein 1	Hyou1	60	-0.317954	0.00795553	0.00134701	197340	196324	191096	189531	231972	244391	235172	236392
Q9CR41	HYPK_MOUSE	Huntingtin-interacting protein K	Hypk	3	0.895607	0.0240936	0.0062799	25093.7	14497.4	17470.8	11547.7	8645.72	11043.1	6684.63	9111.71
Q8BU30	SYIC_MOUSE	Isoleucine--tRNA ligase, cytoplasmic	Iars1	66	-0.626248	0.00183835	0.000142581	54985.8	63500.6	68097.2	63284.6	102655	89602.3	93518.9	92871.2
Q8CAK1	CAF17_MOUSE	Putative transferase CAF17 homolog, mitochondrial	Iba57	9	-0.297266	0.0492505	0.0167299	11893.5	14805.3	11948.5	13149.8	17106.9	14266.5	15094	16170.8
P13597;P13597-2	ICAM1_MOUSE	Intercellular adhesion molecule 1	Icam1	14	-0.565341	0.00132464	8.49561e-05	37858.5	42220.3	41928.9	45701	62497	65790.9	57746.8	58008.8
Q9JHR7	IDE_MOUSE	Insulin-degrading enzyme	Ide	43	-0.4251	0.00558828	0.000815735	23432.4	29384.4	26065	27872.7	35775.6	34570.9	35278.2	35031.8
O88844;P54071	IDHC_MOUSE;IDHP_MOUSE	Isocitrate dehydrogenase [NADP] cytoplasmic	Idh1;Idh2	2	0.72845	0.0102096	0.00193995	1226970	1405850	1468330	890526	747106	771669	631732	758520
Q9D6R2	IDH3A_MOUSE	Isocitrate dehydrogenase [NAD] subunit alpha, mitochondrial	Idh3a	27	-0.242202	0.0343831	0.0102908	119695	134193	134742	130098	154241	147859	144977	155391
P58044	IDI1_MOUSE	Isopentenyl-diphosphate Delta-isomerase 1	Idi1	10	0.487393	0.00216223	0.000187859	11512.8	13454.8	12417.9	12693.9	8075.11	9420.06	8851.08	8889.09
Q9CR20	IR3IP_MOUSE	Immediate early response 3-interacting protein 1	Ier3ip1	2	-0.891422	0.0299994	0.00842978	10622.5	14572.9	6774.37	0	17742.5	21016.1	20996.2	15514.1
P0DOV2	IFI4_MOUSE	Interferon-activable protein 204	Ifi204	21	-0.494145	0.0170585	0.00394443	36803.6	53440.3	39956.7	50925.3	67002	58961.3	61082.7	61130.4
P0DOV1-2;P0DOV2	IFI4_MOUSE;IFI5B_MOUSE	Isoform 2 of Interferon-activable protein 205-B	Ifi204;Mnda	6	-0.395137	0.0416941	0.0133547	38990.7	41227.3	54717.6	48385.9	54870.1	68005	52519.9	60975.2
Q64345	IFIT3_MOUSE	Interferon-induced protein with tetratricopeptide repeats 3	Ifit3	8	0.908917	0.0250016	0.00657645	14659.2	16376.8	6930.1	9686.06	6304.49	6563.16	5196.09	5717.42
Q9DAI2	IFT22_MOUSE	Intraflagellar transport protein 22 homolog	Ift22	5	-0.442922	0.0123226	0.00251216	8206.28	10081.7	7279.38	8573.75	11037	11249.6	10687.8	12580
Q61249	IGBP1_MOUSE	Immunoglobulin-binding protein 1	Igbp1	7	-0.8162	0.00262834	0.000253978	10355.6	7189.68	8360.15	8210.79	13067.1	15471	13561.8	16981.2
P05017;P05017-2	IGF1_MOUSE	Insulin-like growth factor I	Igf1	5	-0.557112	0.0495057	0.0168597	11460.2	17012.3	14952.5	19547.3	17556.4	29612.5	21408.5	22642
Q07113	MPRI_MOUSE	Cation-independent mannose-6-phosphate receptor	Igf2r	54	-0.429772	0.00955572	0.00176177	35215.4	43456.8	44259.5	47249.8	57239.5	57158.2	54164.4	55762.1
O88351	IKKB_MOUSE	Inhibitor of nuclear factor kappa-B kinase subunit beta	Ikbkb	31	-0.43763	0.00262834	0.000252788	26042.3	27863.7	26662.6	26279.5	34208	35098.2	34533.6	38820.2
P50096	IMDH1_MOUSE	Inosine-5'-monophosphate dehydrogenase 1	Impdh1	15	-0.375374	0.0157612	0.00353462	13945.4	15728.6	16844.7	16899	18092.6	20931.1	21410.7	20573.9
P24547;P50096	IMDH1_MOUSE;IMDH2_MOUSE	Inosine-5'-monophosphate dehydrogenase 2	Impdh1;Impdh2	2	-0.530652	0.0138613	0.00295859	27645.2	34214.5	39888.3	27781.4	45569.5	47051.3	43167.2	46357.4
P24547	IMDH2_MOUSE	Inosine-5'-monophosphate dehydrogenase 2	Impdh2	27	-0.438853	0.00940503	0.0017226	51333.1	59148.1	64791	52113.4	70882.6	77860.7	75303.1	78024.8
Q0GNC1	INF2_MOUSE	Inverted formin-2	Inf2	26	-0.782581	0.00052246	1.80498e-05	13047.7	11877.6	12580.9	13113.1	21787.8	24618.4	18769.9	21014.9
Q6ZPV2;Q6ZPV2-2	INO80_MOUSE	Chromatin-remodeling ATPase INO80	Ino80	4	0.400947	0.0434905	0.014177	6715.7	5501.88	6293.83	8281.75	4500.03	4870.56	5175.84	5306.78
Q9EPW0	INP4A_MOUSE	Inositol polyphosphate-4-phosphatase type I A	Inpp4a	13	0.76282	0.00208522	0.00017416	16628.5	19648	17240.3	21719.7	9356.31	10381.9	11369.2	12622.1
Q6P549	SHIP2_MOUSE	Phosphatidylinositol 3,4,5-trisphosphate 5-phosphatase 2	Inppl1	37	-0.503526	0.0158016	0.0035639	21028.3	27705.5	31179.4	23258.3	34829.9	37007.3	33627.8	37055.3
P15208	INSR_MOUSE	Insulin receptor	Insr	8	0.700793	0.0194066	0.00468652	9012.05	16061.8	9664.18	13462	8130.26	6982.42	7130.64	6303.29
Q8QZV7	INT13_MOUSE	Integrator complex subunit 13	IntS13	19	0.571194	0.00195075	0.000156474	12667.9	12122.3	10321.9	11463	8166.66	7563.32	7386.55	7741.73
Q9CWS4	INT11_MOUSE	Integrator complex subunit 11	Ints11	8	0.319616	0.0490721	0.0166511	7830.32	8957.72	8519.35	10001.3	7098.25	6053.43	7283.68	7458.16
Q8R3P6	INT14_MOUSE	Integrator complex subunit 14	Ints14	4	0.863949	0.00930016	0.00169501	2523.95	3980.49	3258.77	2342.31	1766.2	1291.92	1785.87	1636.69
Q6PCM2;Q6PCM2-2	INT6_MOUSE	Integrator complex subunit 6	Ints6	5	0.973127	0.00726253	0.00116455	4387.58	5581.37	3657.65	6206.43	1889.12	2249.24	2660.21	3152.39
Q8BKC5	IPO5_MOUSE	Importin-5	Ipo5	57	-0.539725	0.00561863	0.000823528	48151.7	58927.2	48017	59729.4	77445.7	68880.6	80776.6	78906.3
Q9EPL8	IPO7_MOUSE	Importin-7	Ipo7	23	-0.790368	0.00259413	0.000248011	24044	25399.9	18309.7	19035	39992.5	33709.5	36274.4	36639.6
Q9JKF1	IQGA1_MOUSE	Ras GTPase-activating-like protein IQGAP1	Iqgap1	152	-0.370142	0.00746762	0.00120948	448919	486346	498377	474850	636675	594835	595518	591253
Q3UQ44;Q9JKF1	IQGA1_MOUSE;IQGA2_MOUSE	Ras GTPase-activating-like protein IQGAP2	Iqgap1;Iqgap2	5	-0.416379	0.00959694	0.00177922	446856	472814	487810	408551	622684	571950	589654	588482
Q811J3	IREB2_MOUSE	Iron-responsive element-binding protein 2	Ireb2	15	-0.454586	0.0187146	0.0044394	4267.1	3409.87	4351.74	3314.2	5327.84	5275.5	4954.48	5062.22
Q8K3X4	I2BPL_MOUSE	Probable E3 ubiquitin-protein ligase IRF2BPL	Irf2bpl	6	-0.702103	0.00430833	0.000551383	9028.37	9381.67	12403.2	9558.5	16211	18868.9	13810.2	15767.4
Q9D924	ISCA1_MOUSE	Iron-sulfur cluster assembly 1 homolog, mitochondrial	Isca1	4	0.544028	0.0196346	0.00475839	8433.84	7390.4	8687.11	6829.81	5780.25	6306.63	4965.52	4296.51
Q91V64	ISOC1_MOUSE	Isochorismatase domain-containing protein 1	Isoc1	7	0.385739	0.0162218	0.00370102	24257.4	31402.7	25566.1	29089.8	22274.1	19922.3	19261.4	21418.1
Q69ZQ2	ISY1_MOUSE	Pre-mRNA-splicing factor ISY1 homolog	Isy1	5	0.545338	0.0488524	0.0165181	18621.5	12664.5	16184.7	13526.3	9381.42	12928	7725.98	11521.7
P11688	ITA5_MOUSE	Integrin alpha-5	Itga5	36	-0.645533	0.000748841	3.47077e-05	34237.7	39153.1	41429.7	41136.6	59592.1	62779.9	56163.6	61096.8
Q61739-2	ITA6_MOUSE	Isoform Alpha-6X1A of Integrin alpha-6	Itga6	41	-0.642755	0.00250428	0.000237499	29351.7	35051.3	40096.5	32483.9	54237.1	53814.8	49696.9	51555.9
P09055	ITB1_MOUSE	Integrin beta-1	Itgb1	32	-0.510264	0.00101609	5.63047e-05	100842	111739	99233.9	108894	140109	155168	144207	149125
Q9D892	ITPA_MOUSE	Inosine triphosphate pyrophosphatase	Itpa	9	0.453447	0.0147227	0.00321295	45704.8	54343.9	59698.3	61710.9	37118.3	37848.3	42523.6	40860.3
Q3UV16	IPIL2_MOUSE	Inositol 1,4,5-trisphosphate receptor-interacting protein-like 2	Itpripl2	4	-0.86476	0.0265305	0.00709509	4612.14	2097.98	3596.55	2875.97	4405.42	6308.14	6003.33	6294.3
Q9JHI5	IVD_MOUSE	Isovaleryl-CoA dehydrogenase, mitochondrial	Ivd	22	0.371935	0.00870879	0.00155088	122863	127972	112834	133910	97353.4	90458.4	95861.4	93646.4
P52332	JAK1_MOUSE	Tyrosine-protein kinase JAK1	Jak1	35	0.228441	0.0474774	0.015907	52623.5	60721.4	56115.4	59466.7	47308.8	47862.4	50033.1	46827.7
Q9ERI5;Q9ERI5-2	JMJD6_MOUSE	Bifunctional arginine demethylase and lysyl-hydroxylase JMJD6	Jmjd6	4	-0.943661	0.0338624	0.0100481	4595.59	1773.18	3670.45	2818.46	4760.22	7261.53	5207.5	6122.29
P15066	JUND_MOUSE	Transcription factor jun-D	Jund	2	-0.852475	0.00157142	0.00011037	8494.92	8000.86	6096.33	7985.68	11737	15043	12652.1	14916.3
Q99MN1	SYK_MOUSE	Lysine--tRNA ligase	Kars1	38	-0.481409	0.00484189	0.000651713	32530.1	34080	38796.1	36520.7	51699.1	45685.1	48674.9	48731.5
Q3URF8	KCD21_MOUSE	BTB/POZ domain-containing protein KCTD21	Kctd21	5	0.723333	0.0367367	0.0113089	3520.34	3236.13	3598.73	2118.15	1293.13	1888.52	2108.24	2171.13
Q6ZQ88	KDM1A_MOUSE	Lysine-specific histone demethylase 1A	Kdm1a	19	0.318077	0.0334696	0.00991436	17812.6	17093.4	17857	15566	11708.5	14617.2	13529.9	14305.6
Q3TCX3-2	KHDC4_MOUSE	Isoform 2 of KH homology domain-containing protein 4	Khdc4	2	0.532646	0.0251448	0.00662664	843.713	813.017	0	814.663	525.865	465.106	664.619	613.332
Q91X21;Q91X21-2	K2013_MOUSE	Uncharacterized protein KIAA2013	Kiaa2013	11	-0.335865	0.0118252	0.00238446	42983	39162	38897.3	42689	49953.6	49703.2	52291	51269.6
Q9EQW7	KI13A_MOUSE	Kinesin-like protein KIF13A	Kif13a	9	0.307553	0.0480341	0.016151	27457.8	24352.7	30805.6	29335.6	19947.9	22704.1	22930.3	23372.5
P28740-2	KIF2A_MOUSE	Isoform 2 of Kinesin-like protein KIF2A	Kif2a	18	-0.333457	0.00903386	0.00162384	17624.4	20357.3	17819.8	20139.8	23412.2	23689.2	23210.9	23763.4
P28741	KIF3A_MOUSE	Kinesin-like protein KIF3A	Kif3a	22	0.398268	0.0125166	0.00256454	28073.9	24644.6	30159.4	28490.8	20437.5	19903.4	21495.8	21234.6
Q61768	KINH_MOUSE	Kinesin-1 heavy chain	Kif5b	77	-0.255159	0.0438912	0.0143151	127165	118844	139351	128289	152974	148945	147222	152403
O88447	KLC1_MOUSE	Kinesin light chain 1	Klc1	26	-0.421026	0.0465148	0.0154905	25274.6	20216.7	31290.1	27782.6	32997.9	37855.2	31411.8	34269.9
O88447;O88448	KLC1_MOUSE;KLC2_MOUSE	Kinesin light chain 1	Klc1;Klc2	4	-0.688217	0.00501232	0.00068494	13356.8	13666.6	13741.3	17883.7	23144.1	19544.5	23861.4	26411
O35345;Q60960	IMA5_MOUSE;IMA7_MOUSE	Importin subunit alpha-7	Kpna1;Kpna6	7	-0.732547	0.00240377	0.000222411	13994.3	12423	10981.4	14734.9	23014.6	18866.2	21593.6	21576.6
P52293	IMA1_MOUSE	Importin subunit alpha-1	Kpna2	12	-0.778105	0.00686919	0.0010724	5417.92	8217.67	9251.29	6610.89	11966.8	11843.3	12352.7	12739.5
O35343;O35344	IMA3_MOUSE;IMA4_MOUSE	Importin subunit alpha-3	Kpna3;Kpna4	5	-0.498862	0.00840701	0.0014709	29248.7	32896.5	32358	29155.6	47286.3	40302.9	46301.1	38521.9
O35343	IMA3_MOUSE	Importin subunit alpha-3	Kpna4	11	-0.802057	0.00212321	0.000181655	10018.7	8309.95	12117.5	9222.56	16464	18207.8	16639.9	16317.3
P70168	IMB1_MOUSE	Importin subunit beta-1	Kpnb1	37	-0.401432	0.0114212	0.00226393	175644	200313	170939	206303	252211	223941	251233	247280
Q6S5J6;Q6S5J6-2;Q6S5J6-3	KRIT1_MOUSE	Krev interaction trapped protein 1	Krit1	6	0.722618	0.00112902	6.71969e-05	5371.24	4877.39	5151.62	5380.64	3073.73	2751.89	3090.76	3566.43
Q61595	KTN1_MOUSE	Kinectin	Ktn1	40	-0.693745	0.00133457	8.67343e-05	17110	17909	20374.6	21238.7	27202.5	32238.5	29303.7	33284.9
Q8BTY1	KAT1_MOUSE	Kynurenine--oxoglutarate transaminase 1	Kyat1	3	0.51823	0.0296819	0.00829996	3322.75	0	3453.25	3301.01	2608.31	2193.96	2684	1912.04
Q91YP0	L2HDH_MOUSE	L-2-hydroxyglutarate dehydrogenase, mitochondrial	L2hgdh	7	0.514356	0.0327381	0.00964729	12605	13566.2	14500.7	11043.2	6751.83	10669.3	9834.89	8797.83
Q8BZT9	LACC1_MOUSE	Purine nucleoside phosphorylase LACC1	Lacc1	18	-0.873833	0.0135876	0.00287583	7630.63	9296.64	5309.21	9542.6	14376	11315.7	12969.4	18163.6
Q9EP89	LACTB_MOUSE	Serine beta-lactamase-like protein LACTB, mitochondrial	Lactb	23	-0.580839	0.00583304	0.000859943	55901.9	64873	51904	57145.5	90923.9	81638	93004.4	72930.1
Q99KR3	LACB2_MOUSE	Endoribonuclease LACTB2	Lactb2	19	-0.307743	0.0190282	0.00455936	89331.7	98917.6	90909.3	82176.9	109802	109985	106718	112337
Q8BG84;Q8BG84-6	LAIR1_MOUSE	Leukocyte-associated immunoglobulin-like receptor 1	Lair1	4	-0.431093	0.035334	0.0106691	3789.04	3855.62	4409.32	3993.78	5176.19	6696.83	4168.12	5606.77
P11438	LAMP1_MOUSE	Lysosome-associated membrane glycoprotein 1	Lamp1	11	0.556125	0.0128808	0.0026634	2640110	3223410	2021510	2462650	1833060	1673580	1601700	1691870
Q6ZQ58	LARP1_MOUSE	La-related protein 1	Larp1	17	-0.822098	0.00159982	0.000115739	5188.96	6513.25	4910.7	5414.75	7792.79	10408.2	9802.42	10478.3
Q8BWW4	LARP4_MOUSE	La-related protein 4	Larp4	9	-0.410992	0.0113359	0.00223538	30396.4	24207.2	25251	27391.5	34680.6	36798.9	34653.7	33849.5
Q6A0A2;Q6A0A2-2	LAR4B_MOUSE	La-related protein 4B	Larp4b	11	-0.340563	0.0370641	0.0114736	11889.8	12734.4	10014.7	10733.9	12623.2	16076.7	12922.2	15100.1
Q05CL8	LARP7_MOUSE	La-related protein 7	Larp7	19	-0.355036	0.0464842	0.0154709	9446.74	7705.27	10589.5	9750.95	10984.9	13332.9	10988.1	11846.8
Q8BMJ2	SYLC_MOUSE	Leucine--tRNA ligase, cytoplasmic	Lars1	75	-0.513604	0.00208038	0.000172072	60527.4	68874.5	68374.6	75024.8	99005.2	97727.4	91500.2	93830.5
Q8VDC0	SYLM_MOUSE	Probable leucine--tRNA ligase, mitochondrial	Lars2	18	0.383116	0.0175701	0.00408678	33297.3	39818	40092.8	34282.2	28379.4	31262.5	24933.8	26798.3
Q61792	LASP1_MOUSE	LIM and SH3 domain protein 1	Lasp1	22	-0.887225	0.00181876	0.000139354	157785	142961	184437	169673	252278	378258	264143	305276
Q3U9G9	LBR_MOUSE	Delta(14)-sterol reductase LBR	Lbr	14	0.68805	0.00064447	2.51307e-05	79764.6	89626.5	87418.5	87759.6	55972.3	55525.4	45554.8	53860.3
Q61233	PLSL_MOUSE	Plastin-2	Lcp1	65	-0.457453	0.00241617	0.000223972	2429900	2791590	2678660	2894720	3570480	3594440	3496290	3813730
Q61233;Q99K51	PLSL_MOUSE;PLST_MOUSE	Plastin-2	Lcp1;Pls3	6	-0.503805	0.00212731	0.000183006	773560	955263	802308	877093	1205340	1175170	1147710	1191070
Q8BVA5	LDAH_MOUSE	Lipid droplet-associated hydrolase	Ldah	17	-0.633028	0.0185591	0.00438807	41508.2	31631.9	27823.4	46059	55057.8	50493.5	58734.6	55908.2
P06151	LDHA_MOUSE	L-lactate dehydrogenase A chain	Ldha	36	-0.861609	0.000622489	2.37413e-05	1179840	1554300	1370870	1575370	2594940	2361830	2526440	2557600
Q924L1	LTMD1_MOUSE	LETM1 domain-containing protein 1	Letmd1	18	-0.364458	0.0134393	0.00282486	30786.7	35341	36368.9	30665.8	41234.8	42233.9	42819.7	42003
P16045	LEG1_MOUSE	Galectin-1	Lgals1	15	-0.263855	0.0331655	0.00980161	1936690	2245040	1988630	2210790	2526910	2361790	2308630	2643740
P16110	LEG3_MOUSE	Galectin-3	Lgals3	18	-0.533597	0.00421987	0.000533347	3231850	3145950	2741450	2684490	4160360	4732930	3679870	4151120
Q9JL15	LEG8_MOUSE	Galectin-8	Lgals8	12	0.446618	0.00386596	0.000472087	16361.3	17527.3	15818.6	14793.5	11248.2	12152.1	11875.9	11328.5
O89017	LGMN_MOUSE	Legumain	Lgmn	21	0.728443	0.000394358	1.13984e-05	236460	243756	204225	240641	135850	134959	135883	140438
P37913	DNLI1_MOUSE	DNA ligase 1	Lig1	17	-0.52294	0.0463455	0.0153851	3947.28	6260	6852.83	5014.57	7345.32	9096.66	7157.29	7188.82
P97484	LIRB3_MOUSE	Leukocyte immunoglobulin-like receptor subfamily B member 3	Lilrb3	25	0.948765	0.00101868	5.74089e-05	54258.2	59742.5	78809.9	56433.2	32095.4	31164.8	31148.9	31302.3
O88952	LIN7C_MOUSE	Protein lin-7 homolog C	Lin7c	10	0.351709	0.0149117	0.00327205	71180.8	64496.1	73122.4	67632.2	52222.5	57105.4	47373.7	56844.4
Q9D009	LIPT2_MOUSE	Putative lipoyltransferase 2, mitochondrial	Lipt2	6	-0.624924	0.0296989	0.00830981	9116.93	13263.9	8715.05	15838.5	16639.8	16612.8	17611.3	18296.3
Q9D0F3	LMAN1_MOUSE	Protein ERGIC-53	Lman1	21	-0.316082	0.0209174	0.00518344	72163.9	64461.9	70707	71028.2	85869.1	88021.5	87564.7	79346.2
Q9DBH5	LMAN2_MOUSE	Vesicular integral-membrane protein VIP36	Lman2	25	-0.328335	0.0322112	0.00937635	106985	128579	100040	124652	152112	139452	139882	133917
P59481	LMA2L_MOUSE	VIP36-like protein	Lman2l	10	-0.279755	0.0465148	0.015497	11040.8	11956.9	11797.8	9667.83	13555.9	13032.3	13219.7	13247.9
Q8K0B2;Q8K0B2-2;Q8K0B2-3	LMBD1_MOUSE	Lysosomal cobalamin transport escort protein LMBD1	Lmbrd1	2	0.905477	0.00142056	9.52382e-05	92703.9	78107.2	89583.4	74662.8	43329.7	37833.3	43474.8	51741.2
Q8C561;Q8C561-2	LMBD2_MOUSE	G-protein coupled receptor-associated protein LMBRD2	Lmbrd2	7	0.483378	0.00636968	0.00096847	5309.41	5878.38	5821.74	6247.86	3754.59	4874.2	3671.11	4210.07
P14733	LMNB1_MOUSE	Lamin-B1	Lmnb1	63	0.716129	0.00162814	0.000118848	198345	170214	189588	164728	109296	119750	91928.2	112343
P21619	LMNB2_MOUSE	Lamin-B2	Lmnb2	42	0.569701	0.001121	6.60348e-05	112741	106328	118343	110469	75825.9	79065.4	68689.6	73346.4
Q8CGK3	LONM_MOUSE	Lon protease homolog, mitochondrial	Lonp1	57	-0.305735	0.0297167	0.00832494	71974.1	87802.6	69008	75262.6	93582.4	89075.3	93364	92003.1
Q3TFD2	PCAT1_MOUSE	Lysophosphatidylcholine acyltransferase 1	Lpcat1	9	0.454156	0.0112728	0.0022133	30515.4	32774.6	25181.7	32021.3	23482.3	22963	18914.1	21140.8
Q99N69	LPXN_MOUSE	Leupaxin	Lpxn	22	-0.978009	0.00864873	0.00153538	73023.6	110374	127871	148551	187981	252877	179656	251562
Q91ZX7	LRP1_MOUSE	Prolow-density lipoprotein receptor-related protein 1	Lrp1	224	-0.376573	0.00508179	0.000698779	260153	298317	259084	298026	349423	369412	347168	352396
Q91ZX7;Q9JI18	LRP1B_MOUSE;LRP1_MOUSE	Prolow-density lipoprotein receptor-related protein 1	Lrp1;Lrp1b	2	0.689741	0.0339203	0.0100826	64050.5	82101.6	59378.2	78244.5	50146.2	28673.5	44168.5	53169.8
Q8K1T1	LRC25_MOUSE	Leucine-rich repeat-containing protein 25	Lrrc25	9	-0.677834	0.00504866	0.000692496	60384	93126	68832.2	82321	113913	111976	117733	129728
Q80WG5	LRC8A_MOUSE	Volume-regulated anion channel subunit LRRC8A	Lrrc8a	8	0.619515	0.00403649	0.000498581	9703.68	11281.5	11172.4	9711.38	7411.84	7647.56	6072.33	5873.98
Q8R502	LRC8C_MOUSE	Volume-regulated anion channel subunit LRRC8C	Lrrc8c	3	0.815291	0.000747642	3.43615e-05	5238.61	5505.53	6333.61	5312.59	2710.26	3307.61	3185.5	3376.02
Q9D0R8	LSM12_MOUSE	Protein LSM12 homolog	Lsm12	4	-0.53326	0.0461834	0.0152602	18949.1	15637.2	11434	16511.3	25502.9	17999.6	22081.6	22820.8
Q9CQQ8	LSM7_MOUSE	U6 snRNA-associated Sm-like protein LSm7	Lsm7	4	0.727927	0.0035981	0.000426455	47008.2	56833.1	59840.3	64179.5	33669	38209	26647.1	37369.9
P24527	LKHA4_MOUSE	Leukotriene A-4 hydrolase	Lta4h	43	-0.507205	0.00730394	0.00117298	60818.6	71650.7	56473.6	77399.5	94443.7	88478.4	93941.8	92544.9
Q6A009	LTN1_MOUSE	E3 ubiquitin-protein ligase listerin	Ltn1	15	-0.412388	0.0118087	0.00236957	4878	5938.61	5541.38	5645.77	7843.26	7916.98	6392.79	6802.58
P70202	LXN_MOUSE	Latexin	Lxn	4	-0.695363	0.0207535	0.00511117	9357.05	15600.5	13690.5	17054.7	22186.8	18717.3	24440.5	21748.7
P25911;P25911-2	LYN_MOUSE	Tyrosine-protein kinase Lyn	Lyn	31	0.725523	0.000736355	3.33734e-05	129134	143255	114658	146256	81660.9	77770.8	79409.3	76812.9
P97412	LYST_MOUSE	Lysosomal-trafficking regulator	Lyst	11	0.344074	0.0423688	0.0136453	7638.51	10736.9	8799.16	8364.29	7007.42	7237.84	6918.36	6281.42
P24668	MPRD_MOUSE	Cation-dependent mannose-6-phosphate receptor	M6pr	15	-0.446902	0.0182341	0.00428487	143546	207511	173513	207610	238360	245659	243837	241112
Q9QXZ0	MACF1_MOUSE	Microtubule-actin cross-linking factor 1	Macf1	267	-0.430914	0.00223464	0.000200265	40710.5	39431.1	41872.9	40464.9	51968.5	56605.8	52044.4	55085.9
Q61827	MAFK_MOUSE	Transcription factor MafK	Mafk	2	0.703648	0.00331474	0.000377565	7067.32	10378.3	8083.03	9231.84	5052.46	5289.21	4655.16	5934.68
P61327;Q9CQL1	MGN2_MOUSE;MGN_MOUSE	Protein mago nashi homolog	Magoh;Magohb	11	0.307639	0.0383337	0.0119763	51585.1	47260.4	41633.7	47273	41208.2	37761.6	34780.2	35480.3
Q8BGS0;Q8BGS0-2	MAK16_MOUSE	Protein MAK16 homolog	Mak16	5	0.5679	0.0141721	0.00305645	5537.9	7065.98	8369.3	7768.18	5235.89	4542.28	4847.26	4338.73
P45700	MA1A1_MOUSE	Mannosyl-oligosaccharide 1,2-alpha-mannosidase IA	Man1a1	22	-0.291723	0.0264454	0.00706024	30382.8	28641.8	29474.8	29520.8	34595.9	35389.8	38469.3	33940.7
P27046	MA2A1_MOUSE	Alpha-mannosidase 2	Man2a1	55	-0.73503	0.000987599	5.29636e-05	36781	37664.1	31655.2	37118.3	63186.1	54730.6	61205.6	55349.7
O09159	MA2B1_MOUSE	Lysosomal alpha-mannosidase	Man2b1	62	0.600367	0.0138345	0.00294105	715894	863528	504998	641752	435960	460061	406142	430451
O54782	MA2B2_MOUSE	Epididymis-specific alpha-mannosidase	Man2b2	38	0.541607	0.0164834	0.00377763	344603	415377	249566	348200	218670	231214	224357	226689
Q64133	AOFA_MOUSE	Amine oxidase [flavin-containing] A	Maoa	27	0.99314	0.00208522	0.000174119	288034	315439	202683	320798	133155	126840	156172	132560
Q8C052	MAP1S_MOUSE	Microtubule-associated protein 1S	Map1s	28	-0.221356	0.0495057	0.016866	135109	140585	147310	152823	153813	171947	157789	176436
P31938	MP2K1_MOUSE	Dual specificity mitogen-activated protein kinase kinase 1	Map2k1	17	-0.820801	0.000643363	2.49775e-05	35027.9	38966.5	46644.8	41741.6	71900.4	71229.6	67225.8	70470.4
P31938;Q63932	MP2K1_MOUSE;MP2K2_MOUSE	Dual specificity mitogen-activated protein kinase kinase 1	Map2k1;Map2k2	6	-0.987803	0.000203564	3.34225e-06	54373.6	63314	62946.4	68011.4	108677	123100	119668	133133
Q63932	MP2K2_MOUSE	Dual specificity mitogen-activated protein kinase kinase 2	Map2k2	12	-0.79941	0.00133366	8.6002e-05	16148.9	14932.2	18162.9	20127.2	25981	30881.2	29713.8	31983.2
O09110;O09110-2	MP2K3_MOUSE	Dual specificity mitogen-activated protein kinase kinase 3	Map2k3	13	-0.439187	0.0107569	0.00207418	15642.6	17024	17574.2	19250.1	22954.3	26856.3	22667.7	20549.3
P63085	MK01_MOUSE	Mitogen-activated protein kinase 1	Mapk1	19	-0.26634	0.0160092	0.00363609	175999	173607	174643	170911	203361	209235	199294	209522
Q63844	MK03_MOUSE	Mitogen-activated protein kinase 3	Mapk3	24	0.4969	0.0107569	0.00207435	301917	281987	344669	284156	188096	210589	199421	247539
Q68FL6	SYMC_MOUSE	Methionine--tRNA ligase, cytoplasmic	Mars1	40	-0.487379	0.0014926	0.000102366	75750.2	81623.3	85186.1	81822.5	107625	116013	106585	116919
Q99LB6	MAT2B_MOUSE	Methionine adenosyltransferase 2 subunit beta	Mat2b	19	-0.526907	0.0142396	0.0030783	28921.5	22781.8	26843.3	34193.3	42688.1	38331.5	37018.2	40464.4
P28574;P28574-2	MAX_MOUSE	Protein max	Max	6	0.836685	0.00411651	0.000513231	25687.5	19966.8	22262.1	16234.3	11343.3	12938.3	9889.32	11880.5
P56671	MAZ_MOUSE	Myc-associated zinc finger protein	Maz	2	0.672347	0.0225115	0.0057482	4708.87	9340.29	5775.75	6361.48	3585.73	4326.02	3858.66	3976.58
Q9Z2D8;Q9Z2D8-2	MBD3_MOUSE	Methyl-CpG-binding domain protein 3	Mbd3	2	0.711253	0.0388555	0.0122102	2649.6	3149.56	4282.77	3935.89	2046.06	1526.67	2017.37	2963.47
Q8CHK3	MBOA7_MOUSE	Lysophospholipid acyltransferase 7	Mboat7	7	-0.598296	0.00771933	0.00127401	7919.09	10040	9143.19	10115.6	15679	13790.1	14670.3	11511.2
Q3ULD5	MCCB_MOUSE	Methylcrotonoyl-CoA carboxylase beta chain, mitochondrial	Mccc2	35	0.329942	0.011608	0.00230774	32890.2	31302.7	29101.8	32106.8	23680.6	27183.6	23343.2	24151.5
Q9D1I5	MCEE_MOUSE	Methylmalonyl-CoA epimerase, mitochondrial	Mcee	10	0.372022	0.0128985	0.00266927	43362.8	45402.8	52404.9	47300.4	37455.4	37670.3	34170.6	33896.3
P97310	MCM2_MOUSE	DNA replication licensing factor MCM2	Mcm2	39	-0.274295	0.0430643	0.0139791	41452.8	44126.3	43981.2	37086.8	49421.4	51880.9	49893.9	46840.4
P49717	MCM4_MOUSE	DNA replication licensing factor MCM4	Mcm4	35	-0.31542	0.010975	0.00212668	33484.6	34477.3	37140.2	35102.9	41477.9	46185.1	41486.7	42676.7
P49718	MCM5_MOUSE	DNA replication licensing factor MCM5	Mcm5	34	-0.399386	0.00780298	0.00129449	23934.5	25956.1	28327.2	29811.2	35282.1	36196.9	33193.2	35234.6
P97311	MCM6_MOUSE	DNA replication licensing factor MCM6	Mcm6	36	-0.44079	0.00605478	0.000905059	17602.6	19693.5	21753.4	18267.4	25112.8	27371.9	25146.9	25505.4
Q61881	MCM7_MOUSE	DNA replication licensing factor MCM7	Mcm7	35	-0.240859	0.0323667	0.00945733	41907.5	44662.1	38582.2	40491	48288.8	48537.1	47057	48522.2
Q3UMR5	MCU_MOUSE	Calcium uniporter protein, mitochondrial	Mcu	15	-0.513209	0.00329242	0.000373896	49384.1	57012	50178.6	61432.6	80187.9	74151.3	76440.6	74152.7
Q810S1	MCUB_MOUSE	Calcium uniporter regulatory subunit MCUb, mitochondrial	Mcub	13	-0.521618	0.00815015	0.0013939	9058.36	9214.56	10629.4	8926.34	12991.2	14080.5	14928.1	11655.9
Q9D967	MGDP1_MOUSE	Magnesium-dependent phosphatase 1	Mdp1	12	0.500808	0.00934636	0.00170718	68236.1	66334.9	54342.5	67118.1	38615.1	48112.6	40832.3	50933.9
A2AGH6;A2AGH6-2	MED12_MOUSE	Mediator of RNA polymerase II transcription subunit 12	Med12	6	0.58859	0.00272651	0.000266601	4379.51	4078.51	4739.73	5219.04	3202.33	2876.89	2862.05	3121.39
Q91VH6	MEMO1_MOUSE	Protein MEMO1	Memo1	15	-0.292651	0.0407583	0.0130005	42806.6	48470.1	38116.3	47611.3	50036.4	52242.5	55807.3	54477.1
Q9ERE7	MESD_MOUSE	LRP chaperone MESD	Mesd	15	-0.22315	0.0494517	0.0168307	69330.8	70863.2	64653.1	71410.2	81833.1	80937.2	79925.7	74427.6
Q8BP48	MAP11_MOUSE	Methionine aminopeptidase 1	Metap1	14	-0.332431	0.0467143	0.0155874	20017.2	21858.3	19590.8	26654.8	25022.8	28008.7	29261.1	26361.5
Q9CQG2	MET16_MOUSE	RNA N6-adenosine-methyltransferase METTL16	Mettl16	5	-0.62838	0.0284564	0.00782755	3433.72	2451.73	1920.03	2915.19	4142.37	3458.09	4360.38	4103.68
Q8CBH5-2	MFSD6_MOUSE	Isoform 2 of Major facilitator superfamily domain-containing protein 6	Mfsd6	3	0.544282	0.0214514	0.00538977	26200.9	22475.9	27185.1	19486.5	14464.7	18573.5	13518.7	17952.6
Q921V5	MGAT2_MOUSE	Alpha-1,6-mannosyl-glycoprotein 2-beta-N-acetylglucosaminyltransferase	Mgat2	14	-0.517218	0.00630502	0.00095589	16597.2	22014.8	17999.5	21873.6	27844.7	26616.4	28403	26990.5
Q8R4G6	MGT5A_MOUSE	Alpha-1,6-mannosylglycoprotein 6-beta-N-acetylglucosaminyltransferase A	Mgat5	11	-0.931115	0.000339128	8.78257e-06	2790.98	3358.11	3263.56	3762.9	6345.59	6206.38	6254.97	5872.32
Q91ZV0	MIA2_MOUSE	Melanoma inhibitory activity protein 2	Mia2	28	-0.522424	0.00767278	0.00126108	10321.2	10927.6	13695.5	12057.8	15115.2	16297.2	17321.8	17562.4
Q8BI84	TGO1_MOUSE	Transport and Golgi organization protein 1 homolog	Mia3	40	-0.339474	0.0124062	0.00253344	20510.8	19915.8	22789.6	21148.2	26862.1	27297.9	25875.5	25064.8
Q3TB92;Q3TB92-2	MILR1_MOUSE	Allergin-1	Milr1	6	-0.572191	0.0326504	0.00960101	12499.4	18686.5	22405.8	15196.8	22244.7	27151.8	23828.2	25475.5
Q6ZQI3	MLEC_MOUSE	Malectin	Mlec	20	0.348761	0.0119436	0.00242262	217557	239380	238871	239470	191811	183381	180481	165933
Q9DCJ1	LST8_MOUSE	Target of rapamycin complex subunit LST8	Mlst8	11	-0.389156	0.028084	0.00767543	5897.74	5671.89	5155.14	6761.72	6860.65	7698.06	8581.59	7179.8
Q9D273	MMAB_MOUSE	Corrinoid adenosyltransferase	Mmab	9	0.438487	0.0177671	0.00415088	12587.8	13582.5	11328.5	12584.2	8904.8	10436.8	9687.44	7596.48
Q8R3L0	MMGT2_MOUSE	Membrane magnesium transporter 2	Mmgt2	2	0.563243	0.04908	0.0166622	6060.21	11056.3	6804.14	9410.93	5800.37	5126.61	4606.61	6230.77
P16332	MUTA_MOUSE	Methylmalonyl-CoA mutase, mitochondrial	Mmut	26	0.302449	0.0322112	0.00937585	26493.9	26212.2	23233.9	26792.6	22873.4	20503.3	19689.4	19068.4
Q8VI63	MOB2_MOUSE	MOB kinase activator 2	Mob2	7	0.546704	0.00917602	0.00165567	15059	17786.6	15191.5	16812	11420.7	8910.99	11639.4	11977.5
Q14CH1	MOCOS_MOUSE	Molybdenum cofactor sulfurase	Mocos	33	-0.732032	0.00101868	5.76579e-05	22567	25867.9	27157.5	29990.2	39640	43098.7	44602.4	44635.7
Q5RKZ7	MOCS1_MOUSE	Molybdenum cofactor biosynthesis protein 1	Mocs1	9	0.506303	0.00669588	0.00103525	10303.7	9264.05	7928.58	8976.94	6710.87	6735.62	5546.29	6318.57
P23249	MOV10_MOUSE	Putative helicase MOV-10	Mov10	28	-0.284532	0.0389232	0.0122421	10488.2	8619.17	9744.17	10127.9	12052.7	12215.8	10843.5	11650
P70290	EM55_MOUSE	55 kDa erythrocyte membrane protein	Mpp1	35	0.320271	0.0148032	0.00324065	214184	215044	209231	226892	150724	184370	172470	174748
Q9JLB0-2	MPP6_MOUSE	Isoform Alpha of MAGUK p55 subfamily member 6	Mpp6	23	0.548206	0.0107569	0.00207338	31130.8	34933.8	46216.4	39158.4	24881.2	24445.5	25291.8	26325.3
Q99J99	THTM_MOUSE	3-mercaptopyruvate sulfurtransferase	Mpst	15	0.861231	0.00054927	1.93517e-05	57542.3	51343.2	44245.2	53599.1	28387.2	30949.4	25609	26880
P19258	MPV17_MOUSE	Protein Mpv17	Mpv17	5	0.737415	0.0134285	0.00281569	10468.5	11657.9	0	8636.21	6819.94	7118.96	4736.36	5626.83
Q61830	MRC1_MOUSE	Macrophage mannose receptor 1	Mrc1	107	-0.715218	0.0214514	0.00540414	261836	351626	205362	405823	466964	455754	519031	466818
Q61216	MRE11_MOUSE	Double-strand break repair protein MRE11	Mre11	10	0.668674	0.000376837	1.02475e-05	11177	10570.2	11098.7	10433.1	6576.46	6813.62	6511.38	6963.63
Q9CQT1	MTNA_MOUSE	Methylthioribose-1-phosphate isomerase	Mri1	17	-0.591424	0.0333123	0.00986209	19403.2	13832.6	15072.2	10595.1	20370.5	20581.5	21649.2	22999.4
Q99N96	RM01_MOUSE	39S ribosomal protein L1, mitochondrial	Mrpl1	10	-0.559167	0.00358218	0.000423955	8293.83	8674.46	8418.11	7829.89	13833.8	10882	11845.5	11864.4
Q9D0Q7	RM45_MOUSE	39S ribosomal protein L45, mitochondrial	Mrpl45	13	0.356918	0.0244028	0.00637303	21875.6	21452.8	23687.1	20605	16627	19494.8	16533.1	14997.7
Q8VDT9	RM50_MOUSE	39S ribosomal protein L50, mitochondrial	Mrpl50	4	0.401371	0.0421883	0.0135793	48479.5	44078.7	43838.1	41534.1	29090.9	41850.6	27557.5	35870.9
Q9DCA2	RT11_MOUSE	28S ribosomal protein S11, mitochondrial	Mrps11	5	0.275227	0.0379641	0.0118302	9972.88	11764.3	11359.8	11754.3	9301.77	10036.8	8055.53	9199.39
Q9CR88	RT14_MOUSE	28S ribosomal protein S14, mitochondrial	Mrps14	5	0.631666	0.0082693	0.00143155	25126	20291.4	22656.6	18651.9	13261.8	16524.5	11413.1	14139.1
Q9D125	RT25_MOUSE	28S ribosomal protein S25, mitochondrial	Mrps25	5	-0.514433	0.00963305	0.00179085	12877	14262	13579.6	14646.5	23500.8	17026.6	18757.9	19115
Q9D2R8	RT33_MOUSE	28S ribosomal protein S33, mitochondrial	Mrps33	4	0.594739	0.00644054	0.000981447	38548.1	36384.9	43411.7	34605.9	25928.7	28676.8	20336.2	25239.6
Q9D7N3	RT09_MOUSE	28S ribosomal protein S9, mitochondrial	Mrps9	14	-0.452347	0.0144401	0.00313399	6105.13	7119.43	5334.78	5265.27	7520.56	7829.14	8009.97	8610.46
Q9D6S7	RRFM_MOUSE	Ribosome-recycling factor, mitochondrial	Mrrf	8	-0.510534	0.00630502	0.000956482	17281.5	14790.7	15327.2	14678.3	22732.3	24926.6	19583.9	20158.4
P59759	MRTFB_MOUSE	Myocardin-related transcription factor B	Mrtfb	4	-0.726101	0.046326	0.0153362	4730.04	3027.29	6049.37	6838.21	7583.4	8760.19	7010.16	9056.29
Q9D0I8	MRT4_MOUSE	mRNA turnover protein 4 homolog	Mrto4	12	-0.472916	0.00990505	0.00185667	12148.9	13796.2	11581.5	11919.9	18085.5	15242.3	18489.6	15901.8
Q9D6Y7;Q9D6Y7-2	MSRA_MOUSE	Mitochondrial peptide methionine sulfoxide reductase	Msra	15	-0.477053	0.025819	0.00685327	86229.4	67616	90205.3	68205.5	118269	106720	95793	104206
Q78J03	MSRB2_MOUSE	Methionine-R-sulfoxide reductase B2, mitochondrial	Msrb2	11	0.539764	0.0131373	0.0027344	34028.8	27802.7	37733.9	41119.8	23743.6	25861	21098.9	23897
Q8K4B0;Q924K8	MTA1_MOUSE;MTA3_MOUSE	Metastasis-associated protein MTA1	Mta1;Mta3	4	0.449103	0.0367311	0.0112581	7634.61	8549.77	7466.44	6063.77	4899.34	6739.62	4797.54	5106.55
Q9CQ65	MTAP_MOUSE	S-methyl-5'-thioadenosine phosphorylase	Mtap	22	-0.435233	0.00483778	0.000650333	44707.2	52394.6	54317.3	51743.1	68907.6	67990	66946.8	65737
Q922Q1	MARC2_MOUSE	Mitochondrial amidoxime reducing component 2	Mtarc2	21	-0.384321	0.00304007	0.00033016	97768.9	105986	100367	100356	126895	132876	123235	136114
Q80WJ7	LYRIC_MOUSE	Protein LYRIC	Mtdh	23	-0.41463	0.0158016	0.00356035	247874	229339	281052	222947	299483	355781	300193	326816
Q3V3R1	C1TM_MOUSE	Monofunctional C1-tetrahydrofolate synthase, mitochondrial	Mthfd1l	63	-0.337254	0.0117584	0.00234922	96013.5	115412	107255	107558	138491	132364	128467	129009
Q9D110	MTHFS_MOUSE	5-formyltetrahydrofolate cyclo-ligase	Mthfs	16	0.441763	0.00686919	0.00107548	55756.3	51099.8	44636.3	49156.8	33737	39069.8	34518.8	37924.9
Q9CZD5	IF3M_MOUSE	Translation initiation factor IF-3, mitochondrial	Mtif3	4	0.625563	0.0135876	0.00287695	12527.1	9725.85	12576.9	8463.38	6398.99	7419.58	7048.25	6492.06
Q9Z2D1	MTMR2_MOUSE	Myotubularin-related protein 2	Mtmr2	9	0.337102	0.0416022	0.0133053	9079.4	8066.07	8105.54	10044.1	7862.93	6825.8	6452.77	6411.11
P03893	NU2M_MOUSE	NADH-ubiquinone oxidoreductase chain 2	Mtnd2	2	0.836193	0.00544346	0.000779835	9713.29	8209.53	9521.84	8643.79	5841.29	3702.55	4886.39	5800.38
Q9D0D3	PAPD1_MOUSE	Poly(A) RNA polymerase, mitochondrial	Mtpap	11	-0.347675	0.0398798	0.0126112	8298.61	11182.1	9965.36	11957.1	13145.2	13281.3	12592.4	12469.6
Q8R1S4;Q8R1S4-2	MTSS1_MOUSE	Protein MTSS 1	Mtss1	17	-0.347082	0.0483573	0.0163039	26788.8	27772.9	36485.7	27059.2	36346.4	38827.2	34652.8	37003.7
Q78HU3	MB12A_MOUSE	Multivesicular body subunit 12A	Mvb12a	5	-0.353248	0.0426573	0.0137814	24675.7	26789.9	28991.1	33973.7	34762.7	33479.6	34323	40811
O35682	MYADM_MOUSE	Myeloid-associated differentiation marker	Myadm	7	-0.525909	0.0238994	0.00620886	42005	69655.1	49239.8	54716.8	77852.2	68280.3	77330.1	77095.3
Q7TPV4	MBB1A_MOUSE	Myb-binding protein 1A	Mybbp1a	73	-0.695807	0.000334489	8.09097e-06	115575	125316	120354	121793	189291	191629	199639	188012
Q61879;Q8VDD5	MYH10_MOUSE;MYH9_MOUSE	Myosin-10	Myh10;Myh9	17	-0.447662	0.00175799	0.000131878	245212	266841	251846	262062	330206	343517	342436	357000
O08638;O08638-2;Q8VDD5	MYH11_MOUSE;MYH9_MOUSE	Myosin-11	Myh11;Myh9	10	-0.289712	0.0468752	0.0156642	84876	110511	97941	114667	120030	121688	118466	126834
Q3THE2	ML12B_MOUSE	Myosin regulatory light chain 12B	Myl12b	11	-0.281265	0.0186237	0.00441464	332926	325917	337264	311299	394723	403880	370006	390743
Q60605-2	MYL6_MOUSE	Isoform Smooth muscle of Myosin light polypeptide 6	Myl6	15	0.711572	0.0362127	0.0110446	704833	450003	428279	332265	246524	321460	256501	286901
E9Q634;P70248	MYO1E_MOUSE;MYO1F_MOUSE	Unconventional myosin-Ie	Myo1e;Myo1f	6	-0.331284	0.04056	0.0129165	112529	143396	140755	152994	177657	161896	171995	163873
Q5SUA5	MYO1G_MOUSE	Unconventional myosin-Ig	Myo1g	73	-0.362096	0.00686919	0.00107099	125473	139348	128479	134113	170163	162209	170405	162846
Q8BP47	SYNC_MOUSE	Asparagine--tRNA ligase, cytoplasmic	NARS1	31	-0.536314	0.000732067	3.30538e-05	117584	120475	117436	125766	162420	175998	167433	180294
Q80UM3	NAA15_MOUSE	N-alpha-acetyltransferase 15, NatA auxiliary subunit	Naa15	40	-0.357913	0.0138971	0.00298525	53055.8	49986.5	58731	54880.3	72824.9	69612.3	62811.3	67881.5
Q80UM3;Q9DBB4	NAA15_MOUSE;NAA16_MOUSE	N-alpha-acetyltransferase 15, NatA auxiliary subunit	Naa15;Naa16	5	-0.567452	0.0198145	0.00481413	22565.6	22656	23236.9	32859.4	30707.3	35477	41226.7	39407.8
Q8BWZ3	NAA25_MOUSE	N-alpha-acetyltransferase 25, NatB auxiliary subunit	Naa25	23	-0.307503	0.0169836	0.00391549	18072.1	17885.3	17552.6	16902.4	20229.2	21094.3	21016.5	23666.8
Q61127	NAB2_MOUSE	NGFI-A-binding protein 2	Nab2	7	-0.67091	0.0357482	0.0108522	4838.94	3019.45	5618.6	4117.19	5622.56	6366.33	7780.74	7418.5
P70670;Q60817	NACAM_MOUSE;NACA_MOUSE	Nascent polypeptide-associated complex subunit alpha, muscle-specific form	Naca	7	-0.399015	0.0211528	0.00527464	55166.1	50437.6	63937.3	57916.6	74411.5	79786	62475.9	78745.8
Q7TSZ8	NACC1_MOUSE	Nucleus accumbens-associated protein 1	Nacc1	2	0.69732	0.0309945	0.00885785	2295.61	2588.91	0	3484.22	1419.08	0	1892.43	1687.38
Q8VBW6	ULA1_MOUSE	NEDD8-activating enzyme E1 regulatory subunit	Nae1	18	-0.525929	0.00408779	0.000507566	20855	24153.6	22208.4	27612.7	32770.5	32029.1	33178.8	35863.4
Q99KQ4	NAMPT_MOUSE	Nicotinamide phosphoribosyltransferase	Nampt	30	0.284194	0.0363806	0.0111313	199368	210446	180390	223719	164936	154303	168144	167398
P28656	NP1L1_MOUSE	Nucleosome assembly protein 1-like 1	Nap1l1	13	-0.934516	0.00015437	2.29693e-06	31531.8	36217.4	34042.8	30032.3	61454	65165.6	60387.7	60477.5
P28656;Q78ZA7	NP1L1_MOUSE;NP1L4_MOUSE	Nucleosome assembly protein 1-like 1	Nap1l1;Nap1l4	2	-0.722351	0.0019121	0.000152339	54747.8	62026.4	67397.4	61166.2	87357.5	99195.5	93438.3	119917
Q78ZA7	NP1L4_MOUSE	Nucleosome assembly protein 1-like 4	Nap1l4	16	-0.371025	0.0249323	0.00655395	35472	35841.8	44971.2	35216.3	46184.1	51114.6	47518.6	47175.3
Q9DB05	SNAA_MOUSE	Alpha-soluble NSF attachment protein	Napa	29	-0.676583	0.00759836	0.00124365	54324.7	69079.1	45024.1	71906.5	95970.6	88565.5	91773.3	95013.8
Q8CC86	PNCB_MOUSE	Nicotinate phosphoribosyltransferase	Naprt	7	0.833265	0.00283529	0.000288039	8615.88	9330.1	12648.9	9444.79	4834.69	6128.08	5009.49	6099.01
Q99MD9	NASP_MOUSE	Nuclear autoantigenic sperm protein	Nasp	16	-0.400669	0.0218723	0.0055513	22134.5	22424.9	28453.7	21881.3	28646.7	31960	29518.7	32722.5
Q3UG98	NAT9_MOUSE	N-acetyltransferase 9	Nat9	3	-0.740988	0.00806736	0.00137698	6871.45	4202.17	5216.13	4753.05	7543.08	9268.43	8697.03	8733.22
Q8K2Z4;Q8K2Z4-2	CND1_MOUSE	Condensin complex subunit 1	Ncapd2	13	0.686886	0.00769785	0.00126911	9981.28	10825.8	15391.8	10853.5	6901.7	6899.87	6708.96	7977.21
Q9CQ49	NCBP2_MOUSE	Nuclear cap-binding protein subunit 2	Ncbp2	8	0.482473	0.0185421	0.00437945	28628.2	25175	20237	20604.5	15483	17412.2	16201.5	17042.2
P28660;P28660-2	NCKP1_MOUSE	Nck-associated protein 1	Nckap1	7	-0.717189	0.0460225	0.0151913	2836.52	2777.1	1339.79	2915.82	3660.72	3813.84	3907.11	3925.77
Q8K1X4	NCKPL_MOUSE	Nck-associated protein 1-like	Nckap1l	44	-0.397514	0.00959694	0.0017771	43854.8	54858.4	46485.6	48808.6	64671.4	60158	64416.9	61429.6
P09405	NUCL_MOUSE	Nucleolin	Ncl	47	-0.241513	0.0210637	0.00522863	308105	315450	308401	314195	363188	380907	343922	358742
O09000	NCOA3_MOUSE	Nuclear receptor coactivator 3	Ncoa3	7	0.423672	0.00411651	0.000513243	6776.97	6641.04	6719.63	7262.94	4759.92	5469.32	4604.23	5381.09
Q91W39	NCOA5_MOUSE	Nuclear receptor coactivator 5	Ncoa5	14	0.343706	0.00650421	0.000995798	32391.2	34990.1	36344.1	36158.2	26518	28373.9	26354.3	27249.8
Q3UHN9	NDST1_MOUSE	Bifunctional heparan sulfate N-deacetylase/N-sulfotransferase 1	Ndst1	4	0.742568	0.0110838	0.00215585	6035.08	3955.91	4928.84	4246.55	3381.2	2881.99	2251.67	2772.82
Q99LC3	NDUAA_MOUSE	NADH dehydrogenase [ubiquinone] 1 alpha subcomplex subunit 10, mitochondrial	Ndufa10	21	0.328697	0.0234423	0.00606555	70334.3	78137.5	62338.7	68943	53401.3	52786.7	58000.4	54375.5
Q7TMF3	NDUAC_MOUSE	NADH dehydrogenase [ubiquinone] 1 alpha subcomplex subunit 12	Ndufa12	13	0.476274	0.00607222	0.000912858	47676.4	53113.5	54933.5	44211.4	34065.7	38138.6	32314	36755.8
Q9DCJ5	NDUA8_MOUSE	NADH dehydrogenase [ubiquinone] 1 alpha subcomplex subunit 8	Ndufa8	9	0.418242	0.0323667	0.00945076	78159.8	60674.5	73269.5	72428.2	47797.3	63211.6	44774.6	54756.8
Q9DC69	NDUA9_MOUSE	NADH dehydrogenase [ubiquinone] 1 alpha subcomplex subunit 9, mitochondrial	Ndufa9	24	0.254393	0.0394565	0.0124436	39768.8	38800.7	40688.7	37134.2	34434.4	31480.8	31437.8	31766.3
Q9CWG8	NDUF7_MOUSE	Protein arginine methyltransferase NDUFAF7, mitochondrial	Ndufaf7	15	-0.93887	0.00130946	8.34266e-05	8952.01	7753.86	5833.49	6914.05	13933.7	15112.5	12836.8	13252.8
O09111	NDUBB_MOUSE	NADH dehydrogenase [ubiquinone] 1 beta subcomplex subunit 11, mitochondrial	Ndufb11	7	0.560645	0.019027	0.0045558	165654	134043	150431	106805	85453.3	97471	85829.9	98595.7
Q9CQZ6	NDUB3_MOUSE	NADH dehydrogenase [ubiquinone] 1 beta subcomplex subunit 3	Ndufb3	7	0.656022	0.00207555	0.000170642	96968.3	90723.7	104945	82066.1	53746.8	62222.3	56554	60874
Q9CQH3	NDUB5_MOUSE	NADH dehydrogenase [ubiquinone] 1 beta subcomplex subunit 5, mitochondrial	Ndufb5	9	0.595126	0.0123343	0.00251664	46264.9	37317.8	33927	36869.7	26013.8	30801.6	20596.1	23674.6
Q9CR61	NDUB7_MOUSE	NADH dehydrogenase [ubiquinone] 1 beta subcomplex subunit 7	Ndufb7	7	0.246995	0.0302566	0.00856164	44585.8	45292.1	44757.8	48100	34863.1	39131.6	38829.4	38857.2
Q91VD9	NDUS1_MOUSE	NADH-ubiquinone oxidoreductase 75 kDa subunit, mitochondrial	Ndufs1	46	0.259104	0.0306529	0.00872351	134779	144657	119861	135855	109097	112275	109236	107923
Q9CXZ1	NDUS4_MOUSE	NADH dehydrogenase [ubiquinone] iron-sulfur protein 4, mitochondrial	Ndufs4	9	0.502749	0.0101194	0.00190896	26242.2	26265.8	34032.7	29897.1	20158.7	23029.2	18834.5	18760.9
Q99LY9	NDUS5_MOUSE	NADH dehydrogenase [ubiquinone] iron-sulfur protein 5	Ndufs5	10	0.314459	0.00992289	0.00186341	120052	113280	117609	123756	89322.3	99371.5	91652.7	95055.5
P52503	NDUS6_MOUSE	NADH dehydrogenase [ubiquinone] iron-sulfur protein 6, mitochondrial	Ndufs6	8	0.696909	0.00454176	0.000594227	27672.9	32427.8	25372.6	35120.5	18161.6	22554.5	16094	16554.8
Q9DC70	NDUS7_MOUSE	NADH dehydrogenase [ubiquinone] iron-sulfur protein 7, mitochondrial	Ndufs7	13	0.37482	0.00557599	0.000809649	101043	99438	107719	98409.9	76774.9	77707.4	76080.4	77620.5
Q9D6J6	NDUV2_MOUSE	NADH dehydrogenase [ubiquinone] flavoprotein 2, mitochondrial	Ndufv2	11	0.350607	0.0177462	0.00413683	132980	142596	119708	139607	102914	119126	91140.9	100181
Q9CR95	NECP1_MOUSE	Adaptin ear-binding coat-associated protein 1	Necap1	3	0.34497	0.0441911	0.014428	20237.9	18211.4	16691.3	16276.7	13545.4	12375.7	13771.3	15743.4
Q9D1J1	NECP2_MOUSE	Adaptin ear-binding coat-associated protein 2	Necap2	11	0.280044	0.0352869	0.0106277	119870	107648	125541	119285	92764.8	95680.5	98781.2	94706.2
P32507;P32507-2	NECT2_MOUSE	Nectin-2	Nectin2	7	0.657871	0.00135049	8.86933e-05	11210.1	11783.4	9380.62	10933.1	6681.1	7643.89	6241.94	6502.83
Q9ES74	NEK7_MOUSE	Serine/threonine-protein kinase Nek7	Nek7	12	-0.413236	0.00628525	0.000949184	23427.5	28634.8	26018.7	29228.4	35248.4	34617.9	34028.6	36332.7
Q9CQ45	NENF_MOUSE	Neudesin	Nenf	11	0.877031	0.000731884	3.28583e-05	82321.8	75984.6	71364.5	67622.2	38023.7	48055	35193.9	38730.3
Q04690;Q04690-2	NF1_MOUSE	Neurofibromin	Nf1	21	-0.392488	0.0341042	0.0101622	5707.23	6040.06	4404.2	6339.65	7798.32	7097.94	7096.53	6902.32
O88942;O88942-2;O88942-3	NFAC1_MOUSE	Nuclear factor of activated T-cells, cytoplasmic 1	Nfatc1	7	0.782296	0.00028569	6.44965e-06	12281.4	11888.3	11577	12031.1	6232.62	7225.27	6507.74	7519.61
Q60591;Q60591-2	NFAC2_MOUSE	Nuclear factor of activated T-cells, cytoplasmic 2	Nfatc2	10	0.508602	0.00280201	0.000280344	16247.1	16516.9	14042.1	15348	10731.3	11304.3	9542.35	11537.8
Q9QZ23	NFU1_MOUSE	NFU1 iron-sulfur cluster scaffold homolog, mitochondrial	Nfu1	8	-0.616784	0.00506525	0.000695638	27000.4	33006.2	26195.5	32545.9	36896.7	51688	42784.5	48400.4
Q3UW53	NIBA1_MOUSE	Protein Niban 1	Niban1	49	-0.378176	0.0138929	0.00297539	50107.1	59890.5	62963.7	60223.3	79400.6	73654.8	70880.6	73341.4
Q8R1F1	NIBA2_MOUSE	Protein Niban 2	Niban2	56	-0.942635	0.000262588	5.11973e-06	207920	242344	257919	222126	457593	428353	429254	434392
Q6KCD5-2	NIPBL_MOUSE	Isoform 2 of Nipped-B-like protein	Nipbl	17	0.270728	0.0200507	0.00489695	36779.2	36629.6	39695.7	38480.1	30112.8	33341.1	29566.8	30781
Q9CQE1	NPS3B_MOUSE	Protein NipSnap homolog 3B	Nipsnap3b	18	-0.372474	0.0245385	0.00642944	35040.9	39639	36849.4	40071.5	53636.3	44808	51459.7	43688.1
Q80TM9	NISCH_MOUSE	Nischarin	Nisch	36	-0.573547	0.00773956	0.00128	50784.2	60608.5	44044.1	59192.4	75151.1	70481.3	77971.8	89184.3
Q8VDK1;Q8VDK1-2	NIT1_MOUSE	Deaminated glutathione amidase	Nit1	14	-0.706192	0.00163217	0.000119475	22768.7	24870	28527.8	31186	41959.7	42524.8	41923.6	44853.3
Q9JHW2	NIT2_MOUSE	Omega-amidase NIT2	Nit2	16	-0.559714	0.00474259	0.000633273	15156	17346.8	15559.8	20858.7	25702.2	24059	24887.8	24657.3
Q8VEJ4	NLE1_MOUSE	Notchless protein homolog 1	Nle1	9	-0.44685	0.0132817	0.00278037	3890.91	3977.89	3486.24	4257.98	5982.01	4675.08	5328.68	5058.82
P15532;Q01768	NDKA_MOUSE;NDKB_MOUSE	Nucleoside diphosphate kinase A	Nme1;Nme2	6	-0.235976	0.0352512	0.0106077	1150720	1117350	1063000	1122140	1226390	1287490	1291660	1331890
Q01768	NDKB_MOUSE	Nucleoside diphosphate kinase B	Nme2	9	-0.375664	0.0153995	0.00341859	278372	267363	291817	237562	347766	360785	319995	338224
Q9WV85	NDK3_MOUSE	Nucleoside diphosphate kinase 3	Nme3	15	0.459122	0.00549642	0.000793962	44650.8	52401.7	44208.1	49241.6	37491	34842.1	32711.2	31334.3
Q99JR6	NMNA3_MOUSE	Nicotinamide/nicotinic acid mononucleotide adenylyltransferase 3	Nmnat3	6	-0.427506	0.0148032	0.00323938	5906.5	5220.52	5588.4	4921.92	6687.76	6688.89	7907.65	7449.87
Q8K2T1	NMRL1_MOUSE	NmrA-like family domain-containing protein 1	Nmral1	17	0.95825	0.000268082	5.51772e-06	75865.5	75457.1	82784.4	77499.8	37357.9	36280.1	39646	44966.8
Q91W63	NRK1_MOUSE	Nicotinamide riboside kinase 1	Nmrk1	2	0.792081	0.0488982	0.0165419	6029.05	4765.5	6982.28	5834.75	0	4459.23	3825.75	2199.53
O70310	NMT1_MOUSE	Glycylpeptide N-tetradecanoyltransferase 1	Nmt1	20	-0.739863	0.00376939	0.000453848	33577.9	35208.4	48495.2	43692	59146.3	69801.2	61572.5	71940.4
O70310;O70311	NMT1_MOUSE;NMT2_MOUSE	Glycylpeptide N-tetradecanoyltransferase 1	Nmt1;Nmt2	5	-0.823984	0.000870069	4.42345e-05	70686.8	72366.4	67233.7	63587.3	134983	109127	122928	110819
Q9WV70	NOC2L_MOUSE	Nucleolar complex protein 2 homolog	Noc2l	10	-0.578539	0.0118252	0.00238212	9535.39	9705.72	13204	9816.47	16619.9	13647.8	15569.2	15974.5
Q922K7	NOP2_MOUSE	Probable 28S rRNA (cytosine-C(5))-methyltransferase	Nop2	17	-0.912474	0.000261374	5.05135e-06	37228.1	41382.4	46640.4	42084	77195.2	75282.7	74882.5	81761.2
Q9D6Z1	NOP56_MOUSE	Nucleolar protein 56	Nop56	39	-0.432093	0.00208038	0.000172209	50479.9	54481.8	52028.6	50325.8	66331.9	70649	68156.7	70011.5
Q6DFW4	NOP58_MOUSE	Nucleolar protein 58	Nop58	29	-0.484302	0.00199169	0.00016078	41375.8	49532	45112.1	47617.8	63864.6	66002.9	61151.5	61314.3
Q6WKZ7	NOSTN_MOUSE	Nostrin	Nostrin	10	-0.548392	0.0163228	0.00372966	7015.15	6826.09	9901.95	8745.44	10259.5	13012.3	11452.2	11761.3
O35516	NOTC2_MOUSE	Neurogenic locus notch homolog protein 2	Notch2	12	0.611973	0.00422129	0.000534248	6547.42	6089.68	7015.81	8006.76	3962.83	4749.47	4093.86	5066.37
Q9DCJ9	NPL_MOUSE	N-acetylneuraminate lyase	Npl	16	-0.588219	0.01349	0.00284473	22300.5	24740.9	15699.4	22149.4	30558.5	28578.6	30444.1	34691.6
Q61937	NPM_MOUSE	Nucleophosmin	Npm1	23	-0.362314	0.00753581	0.00122697	194607	190494	190151	180968	225030	262456	234637	233911
Q9CPP0	NPM3_MOUSE	Nucleoplasmin-3	Npm3	3	-0.492624	0.0345521	0.0103651	25098.1	31021.8	21680.3	27904.8	28614.4	43624.9	39801.1	34944.2
P97300;P97300-1	NPTN_MOUSE	Neuroplastin	Nptn	10	0.448444	0.00511983	0.00070576	318073	372481	319248	376749	222509	270057	239393	265231
Q64669	NQO1_MOUSE	NAD(P)H dehydrogenase [quinone] 1	Nqo1	7	0.961814	0.00421987	0.000532785	13026.1	9833.92	15606.1	12727	4973.45	7594.26	7026.56	6320.39
Q60644	NR1H2_MOUSE	Oxysterols receptor LXR-beta	Nr1h2	3	0.494426	0.0247468	0.00649249	1941.94	2125.58	0	1988.94	1300.56	1212.31	1486.49	1690.11
P06537;P06537-3;P06537-5	GCR_MOUSE	Glucocorticoid receptor	Nr3c1	5	-0.591464	0.0427596	0.0138217	3341.06	4230.8	5085.49	5655.17	7736.57	7815.53	5024.53	6558.52
Q8BHG1	NRDC_MOUSE	Nardilysin	Nrdc	40	-0.420069	0.00562407	0.000825287	16738.7	16779.3	15377.2	15998.2	22179.1	19680.9	21790.3	21958.4
Q9WU00	NRF1_MOUSE	Nuclear respiratory factor 1	Nrf1	3	0.575262	0.00490253	0.000662391	14561.7	14470.2	13859.7	15013	8378.27	8735.52	10922.2	10524.1
P97333	NRP1_MOUSE	Neuropilin-1	Nrp1	32	0.415475	0.00785649	0.00131878	121784	133827	144089	130008	93306.3	98725	104096	93913.4
O35375-5;O35375-6	NRP2_MOUSE	Isoform B0 of Neuropilin-2	Nrp2	38	-0.255913	0.0384941	0.0120413	38220.9	38621.9	40984.3	36908.8	45727.5	49304.1	44616.8	42394.1
Q9R1J0	NSDHL_MOUSE	Sterol-4-alpha-carboxylate 3-dehydrogenase, decarboxylating	Nsdhl	14	0.542604	0.00692576	0.00109211	31104.4	33322.8	36454	42074.6	25782.4	21969.4	24334.5	24092.3
P46460	NSF_MOUSE	Vesicle-fusing ATPase	Nsf	64	-0.470963	0.00769785	0.00126915	135707	164843	134389	168411	210569	191731	211336	203703
Q1HFZ0	NSUN2_MOUSE	RNA cytosine C(5)-methyltransferase NSUN2	Nsun2	38	-0.657987	0.000339128	8.84075e-06	32685.1	34108.8	31612.4	35321.9	52868.9	52185.3	51430.1	51054.4
Q7TS68	NSUN6_MOUSE	tRNA (cytosine(72)-C(5))-methyltransferase NSUN6	Nsun6	6	0.622311	0.0323432	0.0094309	4310.97	3301.3	4148.57	3177.79	1838.36	3277.59	2383.4	2224.12
Q3V1L4	5NTC_MOUSE	Cytosolic purine 5'-nucleotidase	Nt5c2	20	-0.718893	0.00052246	1.78948e-05	24388.1	28879.7	25870.8	28082	46978.6	42335.8	41256.6	43008.1
Q9D020	5NT3A_MOUSE	Cytosolic 5'-nucleotidase 3A	Nt5c3a	7	-0.352108	0.026338	0.00701355	6615.72	7042.47	5932.84	7574.57	8592.91	7760.51	9052.01	8725.29
P54729	NUB1_MOUSE	NEDD8 ultimate buster 1	Nub1	30	-0.395953	0.0404847	0.0128667	17262.6	17762.3	22386.1	22201.9	22343.4	26944.7	23985.9	29835.2
Q8R1N4	NUDC3_MOUSE	NudC domain-containing protein 3	Nudcd3	6	0.53482	0.0115552	0.00229247	82448.6	99441.2	91155.3	88973.1	49191.8	76422.9	60954.3	61685.2
Q6P3D0	NUD16_MOUSE	U8 snoRNA-decapping enzyme	Nudt16	10	0.525359	0.00281182	0.000282288	12627.6	15613.3	15317	15201.5	9921.45	9700.9	10329.5	10172.9
P11930	NUD19_MOUSE	Nucleoside diphosphate-linked moiety X motif 19	Nudt19	6	-0.855385	0.0483573	0.0162996	7754.07	5339.3	2731	5699.49	10686.9	8742.49	8010.16	8754.42
E9Q7G0	NUMA1_MOUSE	Nuclear mitotic apparatus protein 1	Numa1	110	0.610216	0.0012527	7.79548e-05	85117.6	76930.8	88207.4	84235.8	50813.5	58378.6	49374.3	57343.8
Q9QZS3;Q9QZS3-2;Q9QZS3-3;Q9QZS3-4	NUMB_MOUSE	Protein numb homolog	Numb	10	-0.746747	0.00207555	0.000170744	25742.4	22766.4	18581.1	22923	38556.1	40239.9	31512.2	38120.7
Q99JX7	NXF1_MOUSE	Nuclear RNA export factor 1	Nxf1	21	0.277264	0.0492505	0.0167388	18162.4	20655.3	20708.4	17491.3	16421.4	16008.1	13851.1	16339.5
Q9CRD0	OCAD1_MOUSE	OCIA domain-containing protein 1	Ociad1	10	-0.417943	0.00393314	0.000481637	39497.5	45614.7	45070.3	42134.5	53944	60564	55629.2	56276
Q9D8W7	OCAD2_MOUSE	OCIA domain-containing protein 2	Ociad2	5	-0.957433	0.00434891	0.00056007	2993.41	2058.73	3003.02	1845.35	4317.71	4858.15	4526.2	4883.83
Q4PJX1	ODR4_MOUSE	Protein odr-4 homolog	Odr4	17	-0.558589	0.00220575	0.00019601	39242	37517.5	33758.5	41156.9	55788.2	51552.7	56295.3	55770.2
Q60597	ODO1_MOUSE	2-oxoglutarate dehydrogenase, mitochondrial	Ogdh	74	-0.316321	0.0211699	0.00528252	231889	252819	205937	244556	286612	281945	294468	276918
O08760	OGG1_MOUSE	N-glycosylase/DNA lyase	Ogg1	2	0.846931	0.0490721	0.0166381	4464.28	2111.61	2564.49	1783.42	1077.49	1726.67	1469.44	1445.05
Q9CZ30	OLA1_MOUSE	Obg-like ATPase 1	Ola1	31	-0.419673	0.0102004	0.00193646	93498.3	107932	93733.8	115930	142350	127647	137382	131135
Q8K3K8	OPTN_MOUSE	Optineurin	Optn	5	0.622299	0.0202229	0.00494938	5982.03	5705.53	8298.89	8193.86	3665.35	4883.62	4187.47	5245.85
Q921I0	ORML1_MOUSE	ORM1-like protein 1	Ormdl1	2	0.626894	0.00759836	0.00124364	11288.3	12592	10378.2	14242.5	8257.15	6385.04	7759.02	8544.63
B9EJ86	OSBL8_MOUSE	Oxysterol-binding protein-related protein 8	Osbpl8	52	-0.536831	0.0061209	0.00092227	192909	232986	189290	247381	317667	283248	318972	301448
B2RRE7	OTUD4_MOUSE	OTU domain-containing protein 4	Otud4	4	-0.874262	0.000661893	2.70553e-05	6940.16	8647.82	6176.67	7407.02	13073.2	12455.1	13514.4	13332.2
Q3TVP5	OTULL_MOUSE	Inactive ubiquitin thioesterase OTULINL	Otulinl	10	0.411882	0.0230919	0.00593984	18290.3	22071.2	15174.4	18303.4	13685	14199.6	13815.3	12582.6
Q8BGA9	OXA1L_MOUSE	Mitochondrial inner membrane protein OXA1L	Oxa1l	6	0.379195	0.0185421	0.00437674	28726.5	28466.9	34028.1	30773.6	20210.3	25484.7	22629.3	24193.7
Q9D0K2	SCOT1_MOUSE	Succinyl-CoA:3-ketoacid coenzyme A transferase 1, mitochondrial	Oxct1	38	0.363827	0.0161578	0.00367727	378010	407877	318959	380126	301111	286711	271453	269785
Q4KMM3-3;Q4KMM3-4	OXR1_MOUSE	Isoform 3 of Oxidation resistance protein 1	Oxr1	28	-0.443157	0.0101809	0.00192752	25463.2	23641.3	27611	28712.6	31853.2	38452.7	32027.1	39141.5
Q9D404	OXSM_MOUSE	3-oxoacyl-[acyl-carrier-protein] synthase, mitochondrial	Oxsm	17	-0.530497	0.00146336	9.96094e-05	14081.5	15236.7	13601.5	15807.3	21489.3	22233.9	20061.2	19770.6
Q9Z1M0	P2RX7_MOUSE	P2X purinoceptor 7	P2rx7	19	0.554448	0.00912798	0.00164544	41358.6	45045.3	31213.9	46493.5	27992.7	27609.4	25561.1	27650.1
Q9ERK9	P2RY6_MOUSE	P2Y purinoceptor 6	P2ry6	3	-0.562896	0.0151805	0.0033544	7292.76	6686.26	7387.67	5679.52	11016.9	8527.73	10807.7	9094.61
Q60715	P4HA1_MOUSE	Prolyl 4-hydroxylase subunit alpha-1	P4ha1	21	-0.775101	0.04444	0.0145321	11638.3	10832.6	22968	10164.2	23553.3	20275.2	21349.1	23402.2
P09103	PDIA1_MOUSE	Protein disulfide-isomerase	P4hb	58	-0.297796	0.0287503	0.00793129	765154	807168	778097	729916	1017710	906964	900346	888973
P50580	PA2G4_MOUSE	Proliferation-associated protein 2G4	Pa2g4	31	-0.558442	0.000841074	4.17492e-05	93342.9	98354.4	101209	103809	147722	141971	141570	142581
P63005	LIS1_MOUSE	Platelet-activating factor acetylhydrolase IB subunit beta	Pafah1b1	39	-0.362232	0.0263349	0.00700823	154931	164274	122601	154536	194180	178299	184913	191411
Q8VDG7	PAFA2_MOUSE	Platelet-activating factor acetylhydrolase 2, cytoplasmic	Pafah2	8	-0.927538	0.00924856	0.00168141	4289.79	6974.39	6308.06	7248.82	14156.6	8771.22	12216.5	11162.9
Q9DCL9	PUR6_MOUSE	Multifunctional protein ADE2	Paics	27	-0.656857	0.00310482	0.00034077	36347.2	42411.9	32496.3	46726.7	57921.6	59266.9	62836.3	62851.8
Q9ET54;Q9ET54-3;Q9ET54-4;Q9ET54-5;Q9ET54-6	PALLD_MOUSE	Palladin	Palld	10	0.975287	0.000807127	3.90657e-05	13757.7	15891.3	19068.4	17471.2	7186.12	8357.3	9182.04	8362.59
Q640Q5	PAN3_MOUSE	PAN2-PAN3 deadenylation complex subunit Pan3	Pan3	7	0.507955	0.0362127	0.011049	14034.5	14335.6	10666.7	9811.34	8066.38	10391.6	7501.18	7763.6
Q8VDG3	PARN_MOUSE	Poly(A)-specific ribonuclease PARN	Parn	10	-0.41921	0.0208683	0.00515729	6396.85	6757.68	8266.08	6050.5	8654.13	9329.25	8450.57	9616.53
Q3ULW8;Q3ULW8-2	PARP3_MOUSE	Protein mono-ADP-ribosyltransferase PARP3	Parp3	20	-0.900131	0.000571014	2.10944e-05	12638.9	13799.9	10890.8	11618.3	23348.7	19948.9	22430.9	24179.7
Q8CAS9;Q8CAS9-2	PARP9_MOUSE	Protein mono-ADP-ribosyltransferase PARP9	Parp9	16	0.510487	0.0473267	0.0158403	9655.3	12318.5	15290.1	8906.75	7345.89	8028.3	7410.31	8533.9
Q9ERD8	PARVG_MOUSE	Gamma-parvin	Parvg	10	-0.517365	0.00378558	0.000459634	13459.8	11911.6	14410.5	14895.9	19676.7	19047.7	19255.4	18902.8
Q3TC46	PATL1_MOUSE	Protein PAT1 homolog 1	Patl1	7	0.661418	0.0311429	0.00891091	8094.81	5125.16	8357.94	8869.79	5372.11	4613.98	3717.71	5073.29
P58501	PAXB1_MOUSE	PAX3- and PAX7-binding protein 1	Paxbp1	6	0.759805	0.00385261	0.000469798	9512.86	8503.04	10656.9	9456.59	6316.14	4487.98	5944.68	5579.95
Q8BSQ9;Q8BSQ9-2	PB1_MOUSE	Protein polybromo-1	Pbrm1	20	0.458989	0.00367808	0.000437193	18909	21412.1	19778.9	19912.5	13110.7	14854.5	13463.8	16087.1
Q05920	PYC_MOUSE	Pyruvate carboxylase, mitochondrial	Pc	19	0.767051	0.00049603	1.65782e-05	15900.1	16478.7	14720.2	18731.5	9262.62	10416.3	9203.96	9173.22
P60335	PCBP1_MOUSE	Poly(rC)-binding protein 1	Pcbp1	12	-0.774905	0.00559449	0.000818076	189546	205996	276366	285923	340056	446321	375942	430422
Q61990-2	PCBP2_MOUSE	Isoform 2 of Poly(rC)-binding protein 2	Pcbp2	8	-0.658657	0.00785649	0.001316	200837	268003	193359	308440	363381	383599	354001	374637
Q91ZA3	PCCA_MOUSE	Propionyl-CoA carboxylase alpha chain, mitochondrial	Pcca	50	0.21596	0.0418904	0.0134476	104165	99899	99696.4	102219	85104.4	89133.7	85951.1	83538.1
P59114	CAPAM_MOUSE	mRNA (2'-O-methyladenosine-N(6)-)-methyltransferase	Pcif1	6	0.743384	0.0122805	0.00250065	11483.6	10396.6	13674	11092.2	7161.08	9245.86	6340.85	5210.53
Q8BH04	PCKGM_MOUSE	Phosphoenolpyruvate carboxykinase [GTP], mitochondrial	Pck2	41	-0.293936	0.0114056	0.00225889	262800	289254	279349	276819	327551	348978	307839	350358
P53808	PPCT_MOUSE	Phosphatidylcholine transfer protein	Pctp	9	-0.4002	0.00990505	0.00185575	15837.1	14926.2	17025.3	18803	20484.2	22951	21358.3	21570.6
Q3UHX2	HAP28_MOUSE	28 kDa heat- and acid-stable phosphoprotein	Pdap1	9	-0.526239	0.0124659	0.00254825	12611.8	13126	15649.4	14172.2	18057.3	23861.5	16266.3	21309
Q6NS46	RRP5_MOUSE	Protein RRP5 homolog	Pdcd11	41	-0.483209	0.00352554	0.000411321	9805.2	11224.6	12181.6	10633	15384.4	15209.9	14626.5	15039.1
Q61823	PDCD4_MOUSE	Programmed cell death protein 4	Pdcd4	9	0.581613	0.00802478	0.00136697	9598.23	9487.96	11870.8	11289.1	7404.12	7420.19	7255.97	5784.67
Q9WU78	PDC6I_MOUSE	Programmed cell death 6-interacting protein	Pdcd6ip	64	-0.471715	0.00248461	0.000231736	169718	165897	182711	168267	219918	238207	231966	245201
Q3TIU4	PDE12_MOUSE	2',5'-phosphodiesterase 12	Pde12	21	-0.609482	0.00172783	0.000127659	64151.6	56464.5	58373.2	64300	99273.4	86264.2	89292.6	90148.6
Q9D051	ODPB_MOUSE	Pyruvate dehydrogenase E1 component subunit beta, mitochondrial	Pdhb	21	-0.259712	0.0270655	0.00730913	220617	252742	210903	233300	269896	270893	264256	271017
Q8CI51	PDLI5_MOUSE	PDZ and LIM domain protein 5	Pdlim5	23	-0.652432	0.00249357	0.000234132	23944.6	23761	24311	29913	33846.3	40960.4	39295.7	43609.1
Q3UV70	PDP1_MOUSE	[Pyruvate dehydrogenase [acetyl-transferring]]-phosphatase 1, mitochondrial	Pdp1	25	-0.233156	0.0432716	0.0140761	25800.9	27464.8	24786.2	27246.7	30896.1	28850.7	31154.7	30943.7
Q7TSQ8	PDPR_MOUSE	Pyruvate dehydrogenase phosphatase regulatory subunit, mitochondrial	Pdpr	37	-0.385783	0.0377244	0.0117425	36014.9	39524.8	26797.3	33530.6	44085.6	45121.4	43785.2	40188.5
Q99K01;Q99K01-2;Q99K01-4	PDXD1_MOUSE	Pyridoxal-dependent decarboxylase domain-containing protein 1	Pdxdc1	25	-0.995613	0.000280798	6.07854e-06	39644.9	40383.3	48284.1	50648.2	84079.2	88082.9	87426.1	89540.1
Q69Z38	PEAK1_MOUSE	Inactive tyrosine-protein kinase PEAK1	Peak1	28	-0.875072	0.00283057	0.000285623	12697.6	13690.1	18738.5	12723.7	22139.9	26883.9	26739.2	27820.3
Q9EQ61	PESC_MOUSE	Pescadillo homolog	Pes1	14	-0.542647	0.00686919	0.00107439	23704.9	18037.2	23084	21055.9	32159.3	32370.9	28741.2	29476
Q9Z210	PX11B_MOUSE	Peroxisomal membrane protein 11B	Pex11b	9	-0.357138	0.0463455	0.0153846	8338.99	7151.52	6166.07	8076.47	8072.56	10231.5	9357.94	9809.49
Q91XC9	PEX16_MOUSE	Peroxisomal membrane protein PEX16	Pex16	3	-0.48123	0.00973116	0.00181242	11313.1	11938.1	10190.8	11319	14890.4	13388.7	15623.6	17948
Q9QXY9	PEX3_MOUSE	Peroxisomal biogenesis factor 3	Pex3	7	-0.463639	0.0301878	0.00851126	7768.57	11209.7	10175.2	11554.3	13688.6	13159	15314.7	12680.2
P70265	F262_MOUSE	6-phosphofructo-2-kinase/fructose-2,6-bisphosphatase 2	Pfkfb2	4	-0.634194	0.00432172	0.000554351	18427.2	14992.1	15007.9	17013.6	22330.4	26816.9	28087.5	22953.4
Q6DTY7;Q6DTY7-3;Q6DTY7-5;Q6DTY7-6	F264_MOUSE	6-phosphofructo-2-kinase/fructose-2,6-bisphosphatase 4	Pfkfb4	10	0.47311	0.0263826	0.0070318	24281.5	19219.9	27483.6	23591.1	16321.8	15088.9	18196.6	17156
P12382	PFKAL_MOUSE	ATP-dependent 6-phosphofructokinase, liver type	Pfkl	29	-0.397879	0.0107947	0.00208558	20756.8	20713.6	24078.7	22263.5	30191.2	26627	27424.2	29676.4
Q9DCD0	6PGD_MOUSE	6-phosphogluconate dehydrogenase, decarboxylating	Pgd	44	-0.41308	0.00351351	0.000408618	500165	552114	495961	574754	707415	689690	675985	693212
P09411	PGK1_MOUSE	Phosphoglycerate kinase 1	Pgk1	45	-0.293641	0.0419733	0.0134814	1030180	1059270	1207980	989730	1241550	1301860	1191340	1409100
P09041;P09411	PGK1_MOUSE;PGK2_MOUSE	Phosphoglycerate kinase 2	Pgk1;Pgk2	7	-0.498329	0.0187267	0.00445188	688986	719120	800469	1027910	1116430	1124670	1157700	1028720
Q9CQ60	6PGL_MOUSE	6-phosphogluconolactonase	Pgls	14	0.638701	0.0198145	0.00481554	138571	100831	93128.6	85486.7	54297.5	69724.4	63343.4	73943
Q9D0F9	PGM1_MOUSE	Phosphoglucomutase-1	Pgm1	39	-0.352034	0.0210637	0.0052308	52451.1	54100.7	47908.6	58024.7	69305.5	60819.7	70281.7	66165.5
Q7TSV4	PGM2_MOUSE	Phosphoglucomutase-2	Pgm2	31	-0.401404	0.00568959	0.000836848	44241.9	42764.4	40889.5	44586.1	59528.9	53319	55968.2	55418
Q8CAA7	PGM2L_MOUSE	Glucose 1,6-bisphosphate synthase	Pgm2l1	16	0.565677	0.00801712	0.0013643	17692.8	21684.4	20377.6	26014.9	14951.5	13641.3	14859.3	13184.6
O55022	PGRC1_MOUSE	Membrane-associated progesterone receptor component 1	Pgrmc1	13	0.522111	0.0232983	0.00600885	616927	515538	582737	413330	321467	383200	354593	382422
Q9WTU0	PHF2_MOUSE	Lysine-specific demethylase PHF2	Phf2	5	0.499842	0.0266706	0.00715231	42492.4	30489.6	41198	31917.7	27530.7	23738.5	24028.1	25551.5
Q7TSH2	KPBB_MOUSE	Phosphorylase b kinase regulatory subunit beta	Phkb	11	0.299824	0.0466474	0.0155571	23119.1	22662.3	27240.5	21251.2	18813.8	19725.4	17274.6	19443.4
O35386	PAHX_MOUSE	Phytanoyl-CoA dioxygenase, peroxisomal	Phyh	3	0.884729	0.00472606	0.000628039	5699.65	10360.8	8865.59	9143.3	4210.96	4645.52	4585.04	4356.6
Q3UBG2	PCLI1_MOUSE	PTB-containing, cubilin and LRP1-interacting protein	Pid1	11	-0.822475	0.011038	0.00214267	11031	12592.4	7092.85	12115	22059.5	18603.4	15914.8	16880.1
E2JF22	PIEZ1_MOUSE	Piezo-type mechanosensitive ion channel component 1	Piezo1	20	-0.846655	0.00127034	8.01704e-05	5783.36	8351.02	7611.23	7007.53	12563	11741.5	13228	13068.4
Q9QUR7	PIN1_MOUSE	Peptidyl-prolyl cis-trans isomerase NIMA-interacting 1	Pin1	9	-0.361408	0.0403532	0.0128023	42906	40917.1	49043.9	37522.7	48105.2	60860.3	54873.3	51443.5
Q80XI4	PI42B_MOUSE	Phosphatidylinositol 5-phosphate 4-kinase type-2 beta	Pip4k2b	11	-0.443045	0.0162184	0.00369748	8058.97	9591.33	8148.16	7069.47	12004.5	10960.7	9668.69	11327.7
O70161;O70161-3	PI51C_MOUSE	Phosphatidylinositol 4-phosphate 5-kinase type-1 gamma	Pip5k1c	18	-0.380055	0.0295165	0.00824363	13973.1	17387.1	12129.9	15797.7	18768.3	20318.3	18598.8	17766.3
Q9D711	PIR_MOUSE	Pirin	Pir	5	0.302379	0.0370093	0.0114313	14659.6	12205.1	13979.4	12580.5	10406.6	10748.3	10008.7	11508
P53810	PIPNA_MOUSE	Phosphatidylinositol transfer protein alpha isoform	Pitpna	26	-0.295908	0.0288864	0.00800836	162882	159717	158006	169432	216125	189156	194673	185002
P53810;P53811	PIPNA_MOUSE;PIPNB_MOUSE	Phosphatidylinositol transfer protein alpha isoform	Pitpna;Pitpnb	2	-0.489316	0.0164675	0.00376834	152767	159536	172104	208664	210261	223693	257001	261441
Q8K4R4-2	PITC1_MOUSE	Isoform 2 of Cytoplasmic phosphatidylinositol transfer protein 1	Pitpnc1	8	-0.718465	0.00827297	0.00143472	6131.8	4750.65	6933.64	6172.42	11183.4	10663.3	7704.53	9448.18
P52480	KPYM_MOUSE	Pyruvate kinase PKM	Pkm	71	-0.763339	0.000408971	1.18907e-05	2848278	2917227	2965290	2644444	4935586	4779047	4615241	4544624
Q8BWW9;Q8BWW9-2	PKN2_MOUSE	Serine/threonine-protein kinase N2	Pkn2	7	0.707849	0.0366466	0.0112252	3749.18	5649.39	2625.74	4592.85	2891	2396.56	2048.87	2407.53
P27612	PLAP_MOUSE	Phospholipase A-2-activating protein	Plaa	39	-0.390326	0.0227791	0.0058438	22459.9	29792.4	28344.1	31122.5	35987.1	34251.2	36186.5	36706.1
P35456	UPAR_MOUSE	Urokinase plasminogen activator surface receptor	Plaur	4	-0.744769	0.0468131	0.0156284	4888.84	11201.9	6655.39	11023.5	13326.2	13133.9	13056.7	13096.1
Q8VCI0	PLBL1_MOUSE	Phospholipase B-like 1	Plbd1	12	0.998189	0.00526159	0.000738555	47467.2	63557.9	32194.9	48230.4	22296.3	19924.1	25937.8	23972.3
Q8CIH5	PLCG2_MOUSE	1-phosphatidylinositol 4,5-bisphosphate phosphodiesterase gamma-2	Plcg2	65	0.206263	0.0381686	0.0119134	81578.2	83625.5	79943.8	84179.3	70011.4	71971.2	69375.6	69365.7
Q9Z280;Q9Z280-2	PLD1_MOUSE	Phospholipase D1	Pld1	14	0.267766	0.0293644	0.0081911	9112.29	8867.49	9919.93	8785.9	7405.33	7458.9	7566.15	7605.77
O35405	PLD3_MOUSE	5'-3' exonuclease PLD3	Pld3	16	0.378938	0.0199908	0.00486809	1027570	1146440	896820	953155	693046	733133	790202	808766
Q9JHK5	PLEK_MOUSE	Pleckstrin	Plek	29	0.527845	0.00827421	0.00143635	207258	267646	221215	299643	159425	167860	163693	180587
Q9ERS5	PKHA2_MOUSE	Pleckstrin homology domain-containing family A member 2	Plekha2	12	-0.830623	0.00123325	7.59312e-05	6921.66	6815.17	7895.07	6498.42	10901.3	14923.8	12378.4	11401.3
Q91WB4	PKHF2_MOUSE	Pleckstrin homology domain-containing family F member 2	Plekhf2	10	-0.517078	0.0029903	0.000318617	17940	19101.9	16679.5	17756.3	23227.7	26746.6	22615	28580.2
Q7TSI1	PKHM1_MOUSE	Pleckstrin homology domain-containing family M member 1	Plekhm1	13	0.414812	0.0035631	0.00041926	9818.93	9814.51	9174.08	10259.1	6739.55	7283.89	7148.18	7758.28
Q8K124	PKHO2_MOUSE	Pleckstrin homology domain-containing family O member 2	Plekho2	32	-0.429026	0.0255698	0.00677122	115767	123902	158884	119149	165219	192696	154210	169543
Q99K51	PLST_MOUSE	Plastin-3	Pls3	24	0.706457	0.00185098	0.000144356	53284.1	57294.9	64766.6	57122.5	32006.4	34016.1	40022.9	34302.2
Q9JIZ9	PLS3_MOUSE	Phospholipid scramblase 3	Plscr3	7	0.369904	0.018796	0.00447199	51670.7	64983.4	51533.4	50663.9	41756.8	40017.7	41877.5	42131.7
P55065	PLTP_MOUSE	Phospholipid transfer protein	Pltp	14	0.61567	0.00449943	0.000585611	43857.8	48058.4	40944.2	46071.3	28936.6	25629.5	33840.3	26977.5
P70207	PLXA2_MOUSE	Plexin-A2	Plxna2	2	0.469846	0.0342108	0.0102159	3182.62	3645.31	3170.3	0	2132.63	2453.68	2896.21	2128.48
Q9QZC2	PLXC1_MOUSE	Plexin-C1	Plxnc1	31	0.769043	0.000981646	5.20455e-05	32972.1	42796.1	31302.1	39612.2	20600.1	21391.5	21096.1	20991.2
Q60953;Q60953-2	PML_MOUSE	Protein PML	Pml	20	0.419219	0.0160411	0.00364607	16170.4	20398.9	16571.5	22061.2	14031.3	14200.1	13292.8	13438.8
Q9JLV6	PNKP_MOUSE	Bifunctional polynucleotide phosphatase/kinase	Pnkp	24	0.291113	0.0255698	0.00677402	22596	20987.6	20601.3	23036.5	15829.4	18394.6	18075.9	17998.1
P23492	PNPH_MOUSE	Purine nucleoside phosphorylase	Pnp	25	-0.536809	0.0228074	0.00585496	131900	184363	118294	177154	227798	196262	217628	215655
Q8BJ56;Q8BJ56-2;Q8BJ56-3	PLPL2_MOUSE	Patatin-like phospholipase domain-containing protein 2	Pnpla2	4	0.732658	0.001121	6.63359e-05	11962.1	10641.3	12674.3	11449.6	6328.85	6589.61	7156.93	7694.58
Q91XF0	PNPO_MOUSE	Pyridoxine-5'-phosphate oxidase	Pnpo	8	0.930171	0.00459851	0.000604798	51962.4	43575.6	62388.8	35765.1	22283.9	26307.2	25526.7	24110.8
Q91ZW2	OFUT1_MOUSE	GDP-fucose protein O-fucosyltransferase 1	Pofut1	14	-0.334211	0.00658087	0.00101256	33121.2	35590.9	33066.5	36323.8	41346.6	43256.1	43191.2	43489.2
Q8BZH4	POGZ_MOUSE	Pogo transposable element with ZNF domain	Pogz	5	0.924691	0.000708993	3.04356e-05	3766.64	4939.86	4237.37	4101.94	2136.46	2678.22	1984.5	2092.78
P52431	DPOD1_MOUSE	DNA polymerase delta catalytic subunit	Pold1	10	0.613116	0.0193104	0.0046531	5927.79	8880.73	7602.14	7226.21	3600.64	4923.03	5299.41	5341.09
O35654	DPOD2_MOUSE	DNA polymerase delta subunit 2	Pold2	7	0.583253	0.00936733	0.00171262	24435.1	19960	19697.9	25676.1	14813.6	14445.2	12445.9	17358.5
P61219	RPAB2_MOUSE	DNA-directed RNA polymerases I, II, and III subunit RPABC2	Polr2f	3	0.878847	0.0425997	0.0137555	12740.2	16741.8	10604.9	8334.58	4618.06	9033.51	7878.88	4756.22
P60898	RPB9_MOUSE	DNA-directed RNA polymerase II subunit RPB9	Polr2i	2	0.807914	0.0307385	0.00875705	11454.2	14357.6	17617.1	9567.85	5493.73	7281.95	6721.48	10411.9
Q62086	PON2_MOUSE	Serum paraoxonase/arylesterase 2	Pon2	13	-0.419291	0.0350989	0.0105471	30770.6	41012.6	27344.4	35852.3	45918.7	42816.6	46532.9	40577.3
P37040	NCPR_MOUSE	NADPH--cytochrome P450 reductase	Por	59	-0.340771	0.0190051	0.00454081	562823	651921	530266	573768	737461	725218	742823	667492
Q9D819	IPYR_MOUSE	Inorganic pyrophosphatase	Ppa1	15	-0.439684	0.0103258	0.00196556	34087.2	28300.3	34587.8	29748.1	41593.5	45149.9	41539.7	40497.5
P17742	PPIA_MOUSE	Peptidyl-prolyl cis-trans isomerase A	Ppia	19	0.628023	0.0118473	0.00239093	6153720	5481960	7322220	4813410	3713810	4165500	3210460	3839060
P30412	PPIC_MOUSE	Peptidyl-prolyl cis-trans isomerase C	Ppic	5	0.666856	0.0119045	0.00241223	6119.37	7772.54	8489.17	7627.54	3564.23	5063.68	5512	4628.37
Q9CR16	PPID_MOUSE	Peptidyl-prolyl cis-trans isomerase D	Ppid	24	-0.266999	0.0367311	0.0112951	16038.3	19882.3	18716.3	18121.6	22236.3	21362.8	20424	22039.3
Q9QZH3	PPIE_MOUSE	Peptidyl-prolyl cis-trans isomerase E	Ppie	7	0.58861	0.00460126	0.000605947	22638.8	19647.5	24772.4	23145.6	13038.3	16942.7	13599.8	15684.5
Q9D787	PPIL2_MOUSE	RING-type E3 ubiquitin-protein ligase PPIL2	Ppil2	10	0.555071	0.0282006	0.00772307	10640.8	7701.53	11892	10955.1	5737.91	7962.71	7135.84	6670.19
Q8BVQ5	PPME1_MOUSE	Protein phosphatase methylesterase 1	Ppme1	13	-0.275447	0.0468752	0.0156797	14615.6	14745.9	15017	17027.9	16012.4	18889.8	18292.6	20186
P62141	PP1B_MOUSE	Serine/threonine-protein phosphatase PP1-beta catalytic subunit	Ppp1cb	6	-0.895503	0.00371544	0.00044354	33543.1	42329.4	28615.8	47845.9	76197.5	61232.7	69450.6	67269.8
Q8BQ30	PPR18_MOUSE	Phostensin	Ppp1r18	14	-0.847527	0.00436306	0.000562638	23107.2	17254.4	25214.3	24783.4	36844	50134.7	33723.2	39527.3
P63330	PP2AA_MOUSE	Serine/threonine-protein phosphatase 2A catalytic subunit alpha isoform	Ppp2ca	2	-0.927035	0.0146846	0.00319961	11893.9	20156.4	10058.1	20613.7	24897.8	30616.9	28722.5	27931.4
P62715;P63330	PP2AA_MOUSE;PP2AB_MOUSE	Serine/threonine-protein phosphatase 2A catalytic subunit beta isoform	Ppp2ca;Ppp2cb	17	-0.552663	0.0012527	7.81725e-05	82767.2	98206	86604.9	97550.9	130112	129202	131031	134674
P62715	PP2AB_MOUSE	Serine/threonine-protein phosphatase 2A catalytic subunit beta isoform	Ppp2cb	2	-0.491133	0.0486162	0.0164133	7322.53	11208.9	7851.22	11405.4	12943.4	11041.1	13214.6	14351.7
Q76MZ3	2AAA_MOUSE	Serine/threonine-protein phosphatase 2A 65 kDa regulatory subunit A alpha isoform	Ppp2r1a	33	-0.538945	0.00190101	0.000149558	182570	222341	206573	221208	278855	295259	295019	316102
Q76MZ3;Q7TNP2	2AAA_MOUSE;2AAB_MOUSE	Serine/threonine-protein phosphatase 2A 65 kDa regulatory subunit A alpha isoform	Ppp2r1a;Ppp2r1b	10	-0.713095	0.000268082	5.39504e-06	61873.2	63477.2	58507.2	62407.4	97060.1	97578.5	101022	101251
Q7TNP2	2AAB_MOUSE	Serine/threonine-protein phosphatase 2A 65 kDa regulatory subunit A beta isoform	Ppp2r1b	12	-0.636333	0.0107569	0.00206648	5153.27	7361.53	7035.87	5328.26	8884.1	8536.99	9581.62	10832.9
Q6P1F6	2ABA_MOUSE	Serine/threonine-protein phosphatase 2A 55 kDa regulatory subunit B alpha isoform	Ppp2r2a	18	-0.620827	0.00377992	0.000456409	40493.8	41690.5	31566.2	40087.4	63248.7	54026.2	53247.6	61583.2
Q6PD28	2A5B_MOUSE	Serine/threonine-protein phosphatase 2A 56 kDa regulatory subunit beta isoform	Ppp2r5b	4	-0.780927	0.0153841	0.00341254	5381.19	3684.77	4461.23	6508.92	7275.71	7436.52	10136.3	8683.08
Q60996;Q60996-2;Q60996-3;Q60996-4	2A5G_MOUSE	Serine/threonine-protein phosphatase 2A 56 kDa regulatory subunit gamma isoform	Ppp2r5c	8	-0.654678	0.00958536	0.00177137	6603.52	9243.71	5780.55	6643.74	10778.9	9635.3	11507.4	11404.3
Q61151	2A5E_MOUSE	Serine/threonine-protein phosphatase 2A 56 kDa regulatory subunit epsilon isoform	Ppp2r5e	10	-0.590142	0.00230611	0.000210501	12721	10434.7	11632.7	13088	16498	18367	17381.4	18629.9
P48453;P48453-2;P63328-2	PP2BA_MOUSE;PP2BB_MOUSE	Serine/threonine-protein phosphatase 2B catalytic subunit beta isoform	Ppp3ca;Ppp3cb	11	-0.514465	0.0167773	0.00385358	40492	55414.6	36798.8	49620	70213.8	61382.4	60366.6	61413.7
P97470	PP4C_MOUSE	Serine/threonine-protein phosphatase 4 catalytic subunit	Ppp4c	5	-0.388713	0.0431037	0.0139993	15638	12244.4	11875.7	12652.3	19327.6	15382.4	15468.8	17369.6
Q8K2V1	PP4R1_MOUSE	Serine/threonine-protein phosphatase 4 regulatory subunit 1	Ppp4r1	23	-0.712652	0.00157857	0.000111501	9140.39	12593.2	10446.5	11993.5	16310.1	18607.7	17948.4	18039.3
O88531	PPT1_MOUSE	Palmitoyl-protein thioesterase 1	Ppt1	19	0.715026	0.00158649	0.000113689	693948	761108	597267	565134	374804	407662	378649	392810
Q7TMR0	PCP_MOUSE	Lysosomal Pro-X carboxypeptidase	Prcp	17	-0.449741	0.0320619	0.0092989	59314.5	61811.7	43351.2	48856.1	80328.2	67839.7	69903.1	66421.8
P35700	PRDX1_MOUSE	Peroxiredoxin-1	Prdx1	27	-0.728941	0.000372485	9.87434e-06	4520930	5037880	5035620	4606810	8096200	7989200	7136100	7878100
Q61171	PRDX2_MOUSE	Peroxiredoxin-2	Prdx2	16	-0.644035	0.000663127	2.72192e-05	277522	302003	300465	295187	435713	429978	444011	494035
Q69ZK0	PREX1_MOUSE	Phosphatidylinositol 3,4,5-trisphosphate-dependent Rac exchanger 1 protein	Prex1	29	0.62798	0.00175034	0.000130299	42854.9	51527.3	42765.9	52908.6	32236.2	31874.5	27821.1	28781.8
Q9DBC7	KAP0_MOUSE	cAMP-dependent protein kinase type I-alpha regulatory subunit	Prkar1a	28	-0.272191	0.0390263	0.0122812	116624	134127	104325	125067	146609	145810	135796	139431
P68404-2	KPCB_MOUSE	Isoform Beta-II of Protein kinase C beta type	Prkcb	31	-0.394032	0.00393314	0.000481091	20947.6	24207.2	21781.3	23498.8	29880.7	29700.1	28538.5	28766.9
P28867	KPCD_MOUSE	Protein kinase C delta type	Prkcd	33	0.273127	0.0379641	0.0118366	113802	134156	106931	131532	99683.7	98568	97529.6	98057.4
P23298	KPCL_MOUSE	Protein kinase C eta type	Prkch	17	-0.634473	0.00954801	0.00175708	4341.47	7201.54	6258.77	5851.17	9180.74	8880.14	8746.32	8840.94
Q9D820	PRXD1_MOUSE	Prolyl-tRNA synthetase associated domain-containing protein 1	Prorsd1	5	0.687086	0.00232924	0.00021408	15627.8	12348.6	12857.8	15143.1	8809.13	9538.92	7443.81	8469.5
Q8CCF0	PRP31_MOUSE	U4/U6 small nuclear ribonucleoprotein Prp31	Prpf31	15	-0.409816	0.00726253	0.00116509	16494.8	19346.6	19546.9	21038.5	25313.8	26044.3	23744.2	24613.3
Q4FK66	PR38A_MOUSE	Pre-mRNA-splicing factor 38A	Prpf38a	3	0.761642	0.00526159	0.000735454	7212.91	5699.46	6816.53	5908.79	4053.63	4366.83	3688.09	2921.59
Q80SY5	PR38B_MOUSE	Pre-mRNA-splicing factor 38B	Prpf38b	4	0.528349	0.029619	0.00827731	24612.2	27253.9	18310.8	24554.3	13003.5	19618.1	16959.2	15197.1
Q91YR7	PRP6_MOUSE	Pre-mRNA-processing factor 6	Prpf6	45	0.258829	0.0298392	0.00837967	37525.4	40342	43584.1	41867.5	32506.5	35976.6	31790.6	34079.7
Q9D7G0	PRPS1_MOUSE	Ribose-phosphate pyrophosphokinase 1	Prps1	9	-0.383838	0.0369239	0.0113923	9930.87	13448.4	11058.8	14150.1	15857.4	15565.8	16191	14311.2
Q3UPH1	PRRC1_MOUSE	Protein PRRC1	Prrc1	12	-0.545742	0.00607222	0.000912531	26666.9	31814.3	35088.6	30219.1	49473.3	44964.6	42264.1	40823.3
Q3TLH4;Q3TLH4-5	PRC2C_MOUSE	Protein PRRC2C	Prrc2c	13	-0.535879	0.0200486	0.00489299	6916.45	6993.76	9573.77	7835.93	9556.21	13376.9	9957.46	11951.4
Q52KR3;Q52KR3-6	PRUN2_MOUSE	Protein prune homolog 2	Prune2	4	0.658707	0.014522	0.00315866	18326.6	20335.6	14827.9	12572.9	10138.9	10059.3	11322.2	9157.05
Q9CYH2	PXL2A_MOUSE	Peroxiredoxin-like 2A	Prxl2a	10	0.281487	0.0480055	0.0161332	18501.4	21025.9	22651.8	18444.6	15862.8	16180.4	15631.5	17522.5
Q8BLR5	PSD4_MOUSE	PH and SEC7 domain-containing protein 4	Psd4	17	-0.358784	0.0272183	0.00736901	12481.6	13726.8	16090.7	15174.5	17796.7	20521.9	16304.6	17950.9
Q99JF8	PSIP1_MOUSE	PC4 and SFRS1-interacting protein	Psip1	11	0.71503	0.00376939	0.000451461	33937.8	30031.3	40911.3	29478.4	19204.6	22493.9	17869.2	20684.2
O70435	PSA3_MOUSE	Proteasome subunit alpha type-3	Psma3	20	-0.297228	0.0416982	0.0133645	156374	195871	168613	161968	224697	198225	198618	200545
Q9R1P0	PSA4_MOUSE	Proteasome subunit alpha type-4	Psma4	20	-0.550024	0.00426339	0.000543952	301262	390677	321750	357963	525674	478887	505383	453154
Q9QUM9	PSA6_MOUSE	Proteasome subunit alpha type-6	Psma6	23	-0.406207	0.0168547	0.00387712	174482	222579	169107	220288	263026	246695	247302	258306
O09061	PSB1_MOUSE	Proteasome subunit beta type-1	Psmb1	20	-0.413003	0.00675363	0.00104879	161650	166124	150518	157927	218706	192435	212483	208734
O35955	PSB10_MOUSE	Proteasome subunit beta type-10	Psmb10	14	0.367447	0.0316954	0.00915031	186461	160002	179371	150387	131687	141223	110314	132185
Q9R1P1	PSB3_MOUSE	Proteasome subunit beta type-3	Psmb3	16	-0.471409	0.0227791	0.00584012	52109.4	56818.1	45253.6	67456.7	80137.3	67797.5	78540.9	73210.6
Q60692	PSB6_MOUSE	Proteasome subunit beta type-6	Psmb6	10	-0.771205	0.00055584	1.98873e-05	102999	131984	113449	116603	196353	184021	190426	206554
P70195	PSB7_MOUSE	Proteasome subunit beta type-7	Psmb7	9	-0.501165	0.00478609	0.000640928	66762	75186.6	62113.3	68907	107391	97409.7	85054.2	90626.2
P28063	PSB8_MOUSE	Proteasome subunit beta type-8	Psmb8	18	-0.392393	0.0162854	0.00371833	95806.6	101454	90289.1	111507	135652	116102	134445	127937
O35522;P28076	PSB9_MOUSE;PSB9_MUSMB	Proteasome subunit beta type-9	Psmb9	10	0.475157	0.0270655	0.00730058	47911.3	56341.4	44655.3	48321.5	42594.7	37379.7	32037.7	28708.7
P62192	PRS4_MOUSE	26S proteasome regulatory subunit 4	Psmc1	35	-0.321727	0.0175701	0.004085	82152.7	84810.7	96286.6	88733.5	106192	106363	109898	109336
P46471	PRS7_MOUSE	26S proteasome regulatory subunit 7	Psmc2	41	-0.353611	0.00691568	0.00108934	94352.5	105995	93365.8	106643	121513	125887	122055	132695
O88685	PRS6A_MOUSE	26S proteasome regulatory subunit 6A	Psmc3	36	-0.278015	0.0463544	0.0154071	105541	101590	122788	113105	127477	127346	131138	141120
P54775	PRS6B_MOUSE	26S proteasome regulatory subunit 6B	Psmc4	27	-0.44566	0.0028438	0.00028939	61360.7	63722.2	58558.6	67799.8	87902.1	82160.4	82250.1	84128.2
P62196	PRS8_MOUSE	26S proteasome regulatory subunit 8	Psmc5	36	-0.29359	0.0218237	0.00553046	136733	133613	134645	122785	159497	156549	160492	158586
P62334	PRS10_MOUSE	26S proteasome regulatory subunit 10B	Psmc6	33	-0.465939	0.00272651	0.000266729	72017	84087.4	73376.2	84503.3	104027	104961	104133	112304
Q3TXS7	PSMD1_MOUSE	26S proteasome non-ATPase regulatory subunit 1	Psmd1	46	-0.40999	0.00636457	0.000966605	75695.7	89093.2	80384.1	85299.6	109498	102131	112298	107168
Q8BG32	PSD11_MOUSE	26S proteasome non-ATPase regulatory subunit 11	Psmd11	35	-0.456433	0.00545423	0.000784507	70070.4	76939.7	67049.7	73584.9	99539.8	88336.5	102635	97634.9
Q9D8W5	PSD12_MOUSE	26S proteasome non-ATPase regulatory subunit 12	Psmd12	34	-0.339394	0.0233646	0.00602996	30107.1	31704.5	30606.8	30789.7	43838.8	36952.6	38045.6	35144.8
Q9WVJ2	PSD13_MOUSE	26S proteasome non-ATPase regulatory subunit 13	Psmd13	30	-0.40333	0.035334	0.0106644	83720.9	110838	108062	114799	150500	128376	139188	122095
O35593	PSDE_MOUSE	26S proteasome non-ATPase regulatory subunit 14	Psmd14	21	-0.364319	0.0100916	0.00190199	59644.1	68733.9	61889.8	64260.5	86120.2	80487.7	80591.3	74982
Q8VDM4	PSMD2_MOUSE	26S proteasome non-ATPase regulatory subunit 2	Psmd2	53	-0.493568	0.00272895	0.000267434	69974.9	84346.9	76794	75596.1	109751	102336	107030	104642
P14685	PSMD3_MOUSE	26S proteasome non-ATPase regulatory subunit 3	Psmd3	43	-0.278301	0.02684	0.00720691	128846	127009	135937	119176	154969	152831	148078	152519
O35226-2	PSMD4_MOUSE	Isoform Rpn10B of 26S proteasome non-ATPase regulatory subunit 4	Psmd4	18	-0.366751	0.0213228	0.00533581	58638.4	71339.5	67409	81834.9	85685.9	88133.2	87570.6	90198.5
Q99JI4	PSMD6_MOUSE	26S proteasome non-ATPase regulatory subunit 6	Psmd6	30	-0.334355	0.0219415	0.00557637	121349	116058	127224	127978	170286	144543	143426	153051
P26516	PSMD7_MOUSE	26S proteasome non-ATPase regulatory subunit 7	Psmd7	22	-0.327547	0.0209137	0.00517566	54652.1	53772.5	62269.4	51549.4	68165	69119.4	67485.1	68955.7
P97371	PSME1_MOUSE	Proteasome activator complex subunit 1	Psme1	20	-0.421345	0.0220154	0.00560269	350807	457704	332877	465668	530829	513971	504682	537779
P97372	PSME2_MOUSE	Proteasome activator complex subunit 2	Psme2	20	-0.52184	0.0030998	0.000339298	57356.6	57569.4	46683.3	58079.1	77830.7	75199.5	77150.2	78884
P61290	PSME3_MOUSE	Proteasome activator complex subunit 3	Psme3	9	-0.880456	0.000283168	6.32506e-06	18834.3	16204	16580.2	17163.3	32262	33196.3	30536.3	28753.2
Q5SSW2	PSME4_MOUSE	Proteasome activator complex subunit 4	Psme4	17	-0.496372	0.00824347	0.00142519	158553	135171	148839	179712	214364	203789	224454	215453
Q8BHL8	PSMF1_MOUSE	Proteasome inhibitor PI31 subunit	Psmf1	2	0.936346	0.00302086	0.000327041	23492.9	22062.7	19368.8	25532.5	9350.71	13748.8	9574.3	14683.3
Q9JK23	PSMG1_MOUSE	Proteasome assembly chaperone 1	Psmg1	7	-0.546294	0.0110838	0.00215913	10323.5	9119.13	8408.98	10997.2	15058.2	13020.3	15450.9	12354.2
Q99LS3	SERB_MOUSE	Phosphoserine phosphatase	Psph	11	-0.986943	0.00283492	0.000287377	16369.1	20047.6	26380.4	23984.7	34498.2	41164.8	43663.8	48618.6
Q99M15	PPIP2_MOUSE	Proline-serine-threonine phosphatase-interacting protein 2	Pstpip2	4	0.955683	0.0345438	0.0103566	7295.62	4543.06	7166.96	3584.64	3255.91	2410.94	1963.34	3729.05
Q8BHD7;Q8BHD7-2	PTBP3_MOUSE	Polypyrimidine tract-binding protein 3	Ptbp3	15	0.330798	0.0461873	0.0152694	67310.1	69743.7	76454.6	73165	48624.9	66113.1	49040.5	62434.4
Q91YR9	PTGR1_MOUSE	Prostaglandin reductase 1	Ptgr1	22	0.445431	0.00292624	0.000306287	133567	153292	152440	152331	105137	106485	100607	114541
Q9QVP9	FAK2_MOUSE	Protein-tyrosine kinase 2-beta	Ptk2b	49	-0.752425	0.000674062	2.81292e-05	28320.2	35252.6	31525.4	28967.5	52277.9	50523.1	52874.3	49365.5
P26350	PTMA_MOUSE	Prothymosin alpha	Ptma	5	-0.453129	0.0177604	0.00414318	175183	173818	147281	138980	184781	241744	197057	231764
Q9D0J8	PTMS_MOUSE	Parathymosin	Ptms	4	0.849025	0.00250428	0.000237707	59077.3	68162.1	50985.8	55116.9	26006.1	33483.7	29149.3	39784.9
Q66GT5	PTPM1_MOUSE	Phosphatidylglycerophosphatase and protein-tyrosine phosphatase 1	Ptpmt1	13	-0.688507	0.000455172	1.43239e-05	15365.6	15763.5	13671	15139.2	23629.6	24711.7	24181.6	22591.8
P35821	PTN1_MOUSE	Tyrosine-protein phosphatase non-receptor type 1	Ptpn1	30	0.382537	0.00831274	0.00144588	78074.9	81181	69545.5	78953.9	60803.8	55478.1	58679.7	56978.6
P35831	PTN12_MOUSE	Tyrosine-protein phosphatase non-receptor type 12	Ptpn12	15	-0.743092	0.000268082	5.4784e-06	12051.2	11025.6	10959.5	11703.8	18395.6	19169.2	19117.8	18748.9
Q6PB44;Q6PB44-2	PTN23_MOUSE	Tyrosine-protein phosphatase non-receptor type 23	Ptpn23	51	-0.411436	0.00344234	0.00039622	28881.6	28247.8	30171.5	29407.8	35798.8	41369.3	37572	38294
O35239	PTN9_MOUSE	Tyrosine-protein phosphatase non-receptor type 9	Ptpn9	15	-0.496823	0.0183062	0.00430496	9580.86	9885.2	7704.81	7301.5	13462	11242.4	11544.9	11446.7
P49446;P49446-2;P49446-3	PTPRE_MOUSE	Receptor-type tyrosine-protein phosphatase epsilon	Ptpre	21	-0.286069	0.0483515	0.0162825	26616.9	24188.4	28721.5	24453.6	33140.1	32884.5	27989.2	30865.7
E9Q612	PTPRO_MOUSE	Receptor-type tyrosine-protein phosphatase O	Ptpro	6	0.438747	0.0159282	0.00360382	16851.2	15975.4	17952	18576.5	12107.2	11001.8	14049.7	13420.9
D3Z4S3	PTRD1_MOUSE	Putative peptidyl-tRNA hydrolase PTRHD1	Ptrhd1	5	0.878565	0.038649	0.0121229	9076.13	11298.8	0	7011.47	4253.71	7025.46	5207.18	3379.09
Q9R1Z7	PTPS_MOUSE	6-pyruvoyl tetrahydrobiopterin synthase	Pts	8	0.689121	0.0140337	0.00301939	31226	41152.8	23886.6	30680.2	20819.7	15926.6	19890.8	19873.7
Q9WU56	TRUA_MOUSE	tRNA pseudouridine synthase A	Pus1	7	-0.492468	0.0287802	0.00795431	4875.55	3426.86	3980.08	3539.4	4966.21	6267.45	4729.64	5969.87
Q922Q4;Q922W5	P5CR1_MOUSE;P5CR2_MOUSE	Pyrroline-5-carboxylate reductase 2	Pycr1;Pycr2	4	-0.63632	0.0320619	0.00930545	57643.1	109977	83482.1	111248	130183	131767	133788	139608
Q922Q4	P5CR2_MOUSE	Pyrroline-5-carboxylate reductase 2	Pycr2	18	-0.373231	0.00703553	0.00112145	80406.5	96249.1	82363.8	84557.7	107024	111488	110318	107654
Q9DCC4	P5CR3_MOUSE	Pyrroline-5-carboxylate reductase 3	Pycr3	10	0.339196	0.0225443	0.00576427	75260.9	67791.9	81198.6	76236.6	59656.9	55199.8	56158.4	62466.6
Q8CI94;Q9ET01;Q9WUB3	PYGB_MOUSE;PYGL_MOUSE;PYGM_MOUSE	Glycogen phosphorylase, brain form	Pygb;Pygl;Pygm	5	0.284644	0.0301951	0.00852543	67512.3	75737.2	65695.6	68537.9	58007	51794.9	56607.9	57570.1
Q9ET01;Q9WUB3	PYGL_MOUSE;PYGM_MOUSE	Glycogen phosphorylase, liver form	Pygl;Pygm	2	0.465459	0.0395281	0.0124797	61491.2	43694.3	49194.2	45573.9	28809.4	36655.9	37438.7	39404.9
Q9WUB3	PYGM_MOUSE	Glycogen phosphorylase, muscle form	Pygm	2	-0.950735	0.00597472	0.000886292	4102.16	2374.87	2462.27	2773.59	6441.78	5189.81	5412.29	4888.58
Q8BML9	SYQ_MOUSE	Glutamine--tRNA ligase	Qars1	49	-0.529282	0.00157142	0.000110459	38623.7	43715.8	42631.7	47257.6	60013.5	60432	59714.1	63894.9
Q8BVI4	DHPR_MOUSE	Dihydropteridine reductase	Qdpr	17	-0.44801	0.00517444	0.000716655	222822	200583	220092	223631	268009	285108	296934	312041
Q9CQE8	RTRAF_MOUSE	RNA transcription, translation and transport factor protein	RTRAF	20	-0.331476	0.0127654	0.0026308	56499.6	69418.2	61371.2	65921.2	75705	84839.3	74023.9	78324
P35293	RAB18_MOUSE	Ras-related protein Rab-18	Rab18	21	-0.686707	0.00102467	5.83571e-05	126840	122669	103753	118468	195735	180953	189256	178426
P35282	RAB21_MOUSE	Ras-related protein Rab-21	Rab21	17	-0.295663	0.0305311	0.00867841	79367.6	74421.4	71712	72198.8	98285.8	86856.6	87835.2	86585.6
P35285;Q921E2	RAB31_MOUSE;RB22A_MOUSE	Ras-related protein Rab-22A	Rab22a;Rab31	3	-0.384383	0.00785649	0.00131831	139651	127549	126061	126295	164734	161562	170933	168675
Q921E2	RAB31_MOUSE	Ras-related protein Rab-31	Rab31	13	-0.572654	0.0370684	0.0114846	53386.1	32488.1	43010.3	31547.4	54866.8	58630.2	58413.7	57581.9
Q9CZE3	RAB32_MOUSE	Ras-related protein Rab-32	Rab32	16	0.717074	0.0297037	0.00831623	73175.3	94427.4	50265.2	108334	50033.9	45206.5	45994	46327.5
Q9CQD1	RAB5A_MOUSE	Ras-related protein Rab-5A	Rab5a	9	-0.431674	0.0211182	0.00525779	34033.2	37102.5	26875.2	27427.1	41226.2	41991.2	40475.4	41320.8
Q9Z0S9	PRAF1_MOUSE	Prenylated Rab acceptor protein 1	Rabac1	3	-0.442178	0.0195928	0.00474155	24372.5	18779.4	22424.5	18307.2	26842.4	29553.5	26624.5	28593.6
Q9JM13	RABX5_MOUSE	Rab5 GDP/GTP exchange factor	Rabgef1	15	-0.786564	0.00183835	0.000142742	9393.43	11738.1	13748.2	10534.5	18637.3	20629.7	18232.4	19064.7
Q9JHK4	PGTA_MOUSE	Geranylgeranyl transferase type-2 subunit alpha	Rabggta	26	-0.668647	0.00408779	0.000507199	10910	15706	13228.8	12383.9	19073.2	18744.8	20740.5	22809.6
P53612	PGTB2_MOUSE	Geranylgeranyl transferase type-2 subunit beta	Rabggtb	3	-0.547028	0.0356907	0.0108287	10606.3	7060.43	11676.9	11054.7	14014.6	15708.3	12390.5	15302.9
Q91X96	MSS4_MOUSE	Guanine nucleotide exchange factor MSS4	Rabif	4	0.830277	0.0388555	0.0122142	27391.6	38215.9	43477.5	33494.2	12193.8	18236.7	28033.2	23022.3
P60764;P63001;Q05144	RAC1_MOUSE;RAC2_MOUSE;RAC3_MOUSE	Ras-related C3 botulinum toxin substrate 3	Rac1;Rac2;Rac3	4	0.306228	0.0428901	0.0138933	1845000	1979680	2049740	1809510	1363950	1648410	1347520	1759220
P68040	RACK1_MOUSE	Receptor of activated protein C kinase 1	Rack1	32	-0.453829	0.0317204	0.00916294	356270	455360	326714	460753	599341	487684	546692	497210
Q61550	RAD21_MOUSE	Double-strand-break repair protein rad21 homolog	Rad21	20	0.473692	0.0355684	0.0107672	37410.6	47419.9	29255.1	42223.5	28608.1	31131.7	25082.8	24796.3
P54726;P54728	RD23A_MOUSE;RD23B_MOUSE	UV excision repair protein RAD23 homolog A	Rad23a;Rad23b	2	0.827319	0.0112068	0.00219648	40142.8	58801.1	37589.8	47723.5	30124.7	30312.2	17903	24576.3
P70388	RAD50_MOUSE	DNA repair protein RAD50	Rad50	33	0.474638	0.00690943	0.00108599	17056	14224.5	15960.6	15181.5	10827.2	12660.2	10486.9	10380.5
Q9JIW9	RALB_MOUSE	Ras-related protein Ral-B	Ralb	10	0.402886	0.0171253	0.00396867	107105	93339	86847.6	103207	79607.7	77508.6	64094.1	69369
Q6VN19	RBP10_MOUSE	Ran-binding protein 10	Ranbp10	12	0.283379	0.0141508	0.00304943	22981.8	25583.4	24283	25514.7	18820.3	20903.9	19840.4	20050
Q9CT10	RANB3_MOUSE	Ran-binding protein 3	Ranbp3	10	-0.582024	0.00899863	0.00161597	11325.3	12450.2	9417.32	13506.7	17013	15171.7	18821.8	17496.2
P46061	RAGP1_MOUSE	Ran GTPase-activating protein 1	Rangap1	32	-0.611474	0.00331474	0.00037705	17054.2	18643.2	18674.7	23395.7	28773.7	27397.2	30515.6	29620.2
Q99JI6	RAP1B_MOUSE	Ras-related protein Rap-1b	Rap1b	7	-0.551741	0.0352512	0.0106109	158313	241165	136074	201598	241694	237758	268444	291087
Q9D0I9	SYRC_MOUSE	Arginine--tRNA ligase, cytoplasmic	Rars1	53	-0.605365	0.00135049	8.86322e-05	76230.3	86677.2	77247	95283.5	125159	122152	126428	125823
Q60790	RASA3_MOUSE	Ras GTPase-activating protein 3	Rasa3	31	0.400948	0.0144968	0.00314878	27840.8	31445	27744.9	36000.1	23738.1	21700.7	23123.9	22721.2
O88851	RBBP9_MOUSE	Putative hydrolase RBBP9	Rbbp9	9	0.401568	0.0148461	0.00325431	44355.1	42084.9	50349.2	49500.3	32593.3	32599	35840.9	37689
Q8R3C6	RBM19_MOUSE	Probable RNA-binding protein 19	Rbm19	13	-0.325168	0.0282006	0.00772659	4880.54	5698.12	5632.53	5218.02	6246.67	6172.11	7181.41	6904.46
Q8CGC6	RBM28_MOUSE	RNA-binding protein 28	Rbm28	26	-0.476037	0.00780298	0.00129328	10769.2	9183.99	8220.84	8660.03	12697.6	12764.1	11760.5	13095.4
Q8C5L7	RBM34_MOUSE	RNA-binding protein 34	Rbm34	10	-0.622267	0.0138929	0.00297959	5586.54	6797.85	7848.72	9647.26	10596.7	11733.8	10772.2	11416.9
Q8VH51;Q8VH51-2	RBM39_MOUSE	RNA-binding protein 39	Rbm39	23	0.337407	0.0138596	0.0029535	111651	113930	95402.4	109224	77800.9	91233.4	80186.3	85421.9
Q91WT8;Q91WT8-2	RBM47_MOUSE	RNA-binding protein 47	Rbm47	19	-0.708995	0.0044284	0.000574701	16625.3	20387.2	19790.5	25316.1	35476	29885.4	34246.4	31407.1
Q8VE37	RCC1_MOUSE	Regulator of chromosome condensation	Rcc1	19	0.399606	0.00948236	0.00174014	82615.1	83322.1	68092.8	82485.4	59712.5	63758.4	56270.7	55804.8
Q05186	RCN1_MOUSE	Reticulocalbin-1	Rcn1	7	0.834465	0.000611002	2.27807e-05	19754.2	17346.7	16206.5	17436.5	8543.03	10018.6	10022.2	10560.4
Q8CFE3	RCOR1_MOUSE	REST corepressor 1	Rcor1	12	0.447296	0.0082693	0.00143267	13216	10460.1	11428.4	12753.1	8707.53	9049.44	8063.03	8693.79
Q3UZA1;Q3UZA1-2	CPZIP_MOUSE	CapZ-interacting protein	Rcsd1	5	0.537951	0.031895	0.00922198	7913.44	7192.08	6616.95	5162.87	3994.03	5512.74	3898.92	4853.1
Q8VCH7	RDH10_MOUSE	Retinol dehydrogenase 10	Rdh10	7	-0.532291	0.0297306	0.00833392	7079.26	11430.3	9635.16	9953.66	11571.9	12900.2	15503.6	13864.6
Q8CEE7	RDH13_MOUSE	Retinol dehydrogenase 13	Rdh13	16	-0.628795	0.000795345	3.79513e-05	16373.9	15928.2	13776.7	15675	22260	23892.5	23369.1	24440.6
Q04863	RELB_MOUSE	Transcription factor RelB	Relb	2	0.576121	0.0119045	0.00240928	6142.77	6491.56	5327.75	4924.28	3749.81	3307.92	3518.36	4617.12
Q8K2J7;Q8K2J7-2	RELL1_MOUSE	RELT-like protein 1	Rell1	3	0.980041	0.00920135	0.00166601	14908.7	16167.3	16248.1	8629.52	5680.07	7265.44	7473.73	6863.41
O54916;O54916-3;O54916-4	REPS1_MOUSE	RalBP1-associated Eps domain-containing protein 1	Reps1	4	0.331747	0.0430478	0.013959	5169.99	4353.54	5007.75	4901.79	3346.9	4269.02	4095.42	3583.93
Q8VE91	RETR1_MOUSE	Reticulophagy regulator 1	Retreg1	3	-0.599376	0.0191581	0.00459376	5699.58	6679.28	7914.43	6505.55	11107.5	7709.89	10251	11145
Q6NS82;Q6NS82-3	RETR2_MOUSE	Reticulophagy regulator 2	Retreg2	4	-0.916568	0.0450814	0.0147881	5201.53	4762.71	2401.14	5648.03	11904.9	7299.38	7335.36	6344.74
Q9CQE5	RGS10_MOUSE	Regulator of G-protein signaling 10	Rgs10	14	0.410372	0.0271563	0.00733827	46770.5	35950.8	34974.4	37751.3	27608.7	32909.4	26353.4	27974.5
Q99PG4	RGS18_MOUSE	Regulator of G-protein signaling 18	Rgs18	5	-0.554656	0.0370411	0.0114475	15725.9	13907.8	20708.1	12356.9	22992.5	19472	22381.7	24545.9
Q9CX84	RGS19_MOUSE	Regulator of G-protein signaling 19	Rgs19	6	0.714006	0.00536821	0.000759281	20443.2	14681.9	18317.3	19595.1	10460.5	13404.3	9469.32	10608.2
Q8BHC7	RHBL4_MOUSE	Rhomboid-related protein 4	Rhbdd1	3	-0.904366	0.0143071	0.00310024	5068.64	4074.02	8391.21	4694.54	8471.17	11264.2	9274.99	10726.4
Q921J2	RHEB_MOUSE	GTP-binding protein Rheb	Rheb	10	-0.753668	0.00055584	2.0054e-05	32544.6	28671.4	34098.9	31935.3	54465.8	52596.9	52539.3	51253.7
Q9QUI0	RHOA_MOUSE	Transforming protein RhoA	Rhoa	6	0.870981	0.0233846	0.00604313	837772	679157	1247820	563887	377215	460820	389561	489749
P84096	RHOG_MOUSE	Rho-related GTP-binding protein RhoG	Rhog	15	0.346966	0.0193104	0.00465284	580110	625840	508286	535848	432304	452288	380207	470608
Q8JZN7	MIRO2_MOUSE	Mitochondrial Rho GTPase 2	Rhot2	14	0.337753	0.00969526	0.00180408	16380.3	17951.5	18965.3	18457.5	13435.4	14804.7	13206	14513
Q3TIR3	RIC8A_MOUSE	Synembryn-A	Ric8a	17	-0.285215	0.0231719	0.00596439	12196.4	12713.9	14029.6	13277.2	16310.3	16322.9	14520.5	15575
Q9DBU3	RIOK3_MOUSE	Serine/threonine-protein kinase RIO3	Riok3	12	-0.888324	0.00103705	6.01133e-05	22089.5	21917.4	18039.1	18466.1	36736.3	33256.2	41705.6	34955.9
Q9JJF3	RIOX1_MOUSE	Ribosomal oxygenase 1	Riox1	11	-0.398082	0.0170464	0.00393872	9287.24	10465.7	8598.2	7811.04	11333.7	11766.8	12004	11641.7
Q3UJU9	RMD3_MOUSE	Regulator of microtubule dynamics protein 3	Rmdn3	21	-0.303377	0.0375619	0.0116727	19092.8	16653	20455.8	17815.3	22646	22054.6	21179.5	23971
Q8CI78	RMND1_MOUSE	Required for meiotic nuclear division protein 1 homolog	Rmnd1	3	0.567282	0.0175954	0.00409867	7856.17	6198.99	5565.94	8040.09	4368.14	4089.14	4503.01	5340.74
Q80YQ8	RMD5A_MOUSE	E3 ubiquitin-protein ligase RMND5A	Rmnd5a	8	-0.442257	0.018796	0.00448121	3136.98	3244.31	4256.43	4064.81	4984.95	4975.45	4645.31	4959
Q05921	RN5A_MOUSE	2-5A-dependent ribonuclease	Rnasel	45	-0.491404	0.00416533	0.000523604	44703.6	46407.8	36340.7	43846.9	56428.2	59365.8	57841.8	62496.8
C0HKG5;C0HKG6	RNT2A_MOUSE;RNT2B_MOUSE	Ribonuclease T2-A	Rnaset2a;Rnaset2b	7	0.971442	0.000376837	1.01805e-05	16190.7	14545.9	11866.1	15140.3	7228.41	7424.27	6736.36	7498.7
Q5XPI3;Q5XPI3-2	RN123_MOUSE	E3 ubiquitin-protein ligase RNF123	Rnf123	3	-0.490772	0.0362127	0.0110283	6909.05	6426.81	6224.37	5455.37	10640.1	9747.09	6719.32	8012.85
Q9D304	RN128_MOUSE	E3 ubiquitin-protein ligase RNF128	Rnf128	5	-0.685746	0.00181445	0.000137677	6317.47	6237.6	6765.61	6479.77	9369.3	9195.17	11374.8	11186
Q9CQJ4	RING2_MOUSE	E3 ubiquitin-protein ligase RING2	Rnf2	7	0.637321	0.0175526	0.00407669	17672.4	13147.6	13444.1	21604.9	10647.8	11188	9065.61	10099
E9Q555	RN213_MOUSE	E3 ubiquitin-protein ligase RNF213	Rnf213	140	-0.325173	0.0282884	0.00776032	35301.7	40427.2	32676	35979.4	49536.7	44842.9	41837.2	41759.1
Q924T7	RNF31_MOUSE	E3 ubiquitin-protein ligase RNF31	Rnf31	16	0.298072	0.0496004	0.0169152	11677.2	10832.6	12449.7	9852.39	9299.65	9490.46	8131.28	8968.33
Q3U319	BRE1B_MOUSE	E3 ubiquitin-protein ligase BRE1B	Rnf40	21	0.341551	0.0211528	0.00527128	8949.6	8533.71	9531.06	8661.17	6049.19	7634.09	6857.42	7329.9
P70335	ROCK1_MOUSE	Rho-associated protein kinase 1	Rock1	44	-0.297949	0.0214514	0.00539477	16904.8	17178	17265.7	14948.8	19449	20657.8	19445.3	20690.2
Q7TND5	RPF1_MOUSE	Ribosome production factor 1	Rpf1	6	0.642963	0.00558828	0.000814346	9578.57	8467.19	10926.9	9749.62	5817.82	5707.64	5517.95	7528.78
P47968	RPIA_MOUSE	Ribose-5-phosphate isomerase	Rpia	10	0.502432	0.0292031	0.0081311	19230	17048.2	12764.1	16986.9	11783.5	11152.5	12831.4	9886.51
Q9CXW4	RL11_MOUSE	60S ribosomal protein L11	Rpl11	15	0.32803	0.0455683	0.0149964	586050	581878	579751	469690	421834	488453	379967	442607
Q9CZM2	RL15_MOUSE	60S ribosomal protein L15	Rpl15	21	0.347763	0.0401103	0.0127047	763572	697922	709318	627905	593213	587443	451635	532020
P84099	RL19_MOUSE	60S ribosomal protein L19	Rpl19	17	0.492655	0.0377125	0.0117324	483769	440653	540422	352071	323958	354866	258326	323603
Q9D7S7;Q9D7S7-2	RL22L_MOUSE	60S ribosomal protein L22-like 1	Rpl22l1	4	0.558869	0.00302086	0.00032613	29502.5	29286.1	33380.5	27039.3	18129.8	20955.6	19206.4	21397.3
P41105	RL28_MOUSE	60S ribosomal protein L28	Rpl28	17	0.398301	0.0289212	0.00802345	648891	582768	760729	625158	469233	568442	429920	481325
O55142	RL35A_MOUSE	60S ribosomal protein L35a	Rpl35a	14	0.539088	0.0400486	0.0126783	902997	766009	1045330	662499	615182	654464	457598	539787
P83882	RL36A_MOUSE	60S ribosomal protein L36a	Rpl36a	9	0.311756	0.0265984	0.00712838	300805	301788	358425	348638	258326	276390	244978	253760
P62918	RL8_MOUSE	60S ribosomal protein L8	Rpl8	20	0.311282	0.0157438	0.00352196	527610	510831	550447	504926	396534	453070	382442	426140
P62245	RS15A_MOUSE	40S ribosomal protein S15a	Rps15a	18	-0.215881	0.0396982	0.0125402	366788	406708	366949	391347	446636	439238	424650	433379
Q6ZWU9;Q6ZWY3	RS27L_MOUSE;RS27_MOUSE	40S ribosomal protein S27	Rps27;Rps27l	4	-0.280041	0.0410672	0.0131131	358981	434909	411678	440501	448163	501915	460337	550380
Q8BLK9	KS6C1_MOUSE	Ribosomal protein S6 kinase delta-1	Rps6kc1	5	0.691723	0.0156233	0.00348432	9657.09	10182.4	10541.3	7985.4	4563.17	7582.86	4918.38	6793.71
P62071	RRAS2_MOUSE	Ras-related protein R-Ras2	Rras2	3	0.950793	0.0107042	0.00205153	3410.52	3856.61	3930.36	3216.77	1313.33	1770.67	1692.45	2893.13
Q99PL5	RRBP1_MOUSE	Ribosome-binding protein 1	Rrbp1	95	-0.367048	0.0127621	0.00262794	144510	154300	174025	172048	196378	214985	186584	218394
Q6P5B0	RRP12_MOUSE	RRP12-like protein	Rrp12	33	-0.981249	0.000693597	2.94188e-05	10054.1	10484.9	12631.8	8789.22	19559.4	20020.2	19578.4	21926.5
Q9CYX7	RRP15_MOUSE	RRP15-like protein	Rrp15	4	-0.571457	0.0268537	0.00721518	9185.05	8522.14	10532	14432	14851.1	15989.3	13394.9	17256.1
Q91WM3	U3IP2_MOUSE	U3 small nucleolar RNA-interacting protein 2	Rrp9	8	-0.343605	0.0138638	0.00296358	12362.6	13794.9	14574.6	14643.9	18382.6	17614.6	16505.4	16676.2
Q8BVY0	RL1D1_MOUSE	Ribosomal L1 domain-containing protein 1	Rsl1d1	20	-0.487378	0.00427626	0.000546325	22383.8	25342.1	28766.5	25607.6	34614.3	37126.4	34264.7	34493.4
Q01730	RSU1_MOUSE	Ras suppressor protein 1	Rsu1	18	-0.227806	0.0459807	0.0151696	103760	94958.3	98480	96694.1	109651	115715	107712	120639
Q9D7H3	RTCA_MOUSE	RNA 3'-terminal phosphate cyclase	RtcA	12	-0.372526	0.00702351	0.00111833	9849.75	10029.6	8693.53	10281.3	12210.1	12304.1	12564.9	12432.8
Q99LF4	RTCB_MOUSE	RNA-splicing ligase RtcB homolog	Rtcb	27	-0.49464	0.00218615	0.000192181	72910.3	81355.6	70814.2	83240.6	107103	102493	105476	111193
Q9CPR1	RWDD4_MOUSE	RWD domain-containing protein 4	Rwdd4	3	-0.867701	0.00302086	0.000326789	7982.28	5783.17	9303.56	8002.22	13995.4	13625.8	12689.9	14925.3
P08207	S10AA_MOUSE	Protein S100-A10	S100a10	7	0.821122	0.0105007	0.00200603	455913	311313	292473	273555	186935	227428	155791	163818
P07091	S10A4_MOUSE	Protein S100-A4	S100a4	9	-0.718142	0.005434	0.000775091	726937	799042	506455	613710	1063810	1189640	945089	1020150
Q9EP69	SAC1_MOUSE	Phosphatidylinositol-3-phosphatase SAC1	Sacm1l	44	-0.497493	0.0124659	0.00254989	70994.2	98264.2	74334.6	80566.8	121332	109477	115559	100928
Q9R1T2	SAE1_MOUSE	SUMO-activating enzyme subunit 1	Sae1	27	-0.523725	0.00230446	0.00020962	37887	43081.2	37929.1	46409.7	60606.7	57765.4	54854.3	59936.4
D3YXK2	SAFB1_MOUSE	Scaffold attachment factor B1	Safb	18	0.635097	0.0326504	0.0096047	69674.6	62904.9	94223.1	52714.6	37763.6	53968.5	41892.5	41174.8
Q60710	SAMH1_MOUSE	Deoxynucleoside triphosphate triphosphohydrolase SAMHD1	Samhd1	54	-0.744317	0.000806098	3.87221e-05	129050	171764	144152	159715	257235	240476	243896	247699
Q8BIH0;Q8BIH0-2	SP130_MOUSE	Histone deacetylase complex subunit SAP130	Sap130	3	0.942784	0.0106545	0.00203906	6525.33	7159.05	13313.9	10232.2	4775.5	4778.96	4322.71	4488.32
Q9CQC9	SAR1B_MOUSE	GTP-binding protein SAR1b	Sar1b	10	-0.950722	0.000987599	5.29378e-05	20363.4	27773.7	18706.4	23307.5	40858.8	39286.4	45164.3	44604.4
P26638	SYSC_MOUSE	Serine--tRNA ligase, cytoplasmic	Sars1	37	-0.475695	0.00352554	0.000412112	54720.6	68174.1	59840.9	66487.7	84167	82789.7	85548.9	87090
P59808	SASH1_MOUSE	SAM and SH3 domain-containing protein 1	Sash1	13	-0.328913	0.0458639	0.0151075	8481.6	10864.6	8575.07	8246.52	10165.7	12547.7	11249.2	10705.2
Q8K352	SASH3_MOUSE	SAM and SH3 domain-containing protein 3	Sash3	14	0.716992	0.0018154	0.000138236	54667.5	56497.8	52608.6	50735.7	26079.9	37154	32033.3	34192.2
P70122	SBDS_MOUSE	Ribosome maturation protein SBDS	Sbds	21	-0.350541	0.00958459	0.00176873	53360.7	48019.5	52806.5	51921.9	67007.1	66874.4	61423.9	63253.7
O35609	SCAM3_MOUSE	Secretory carrier-associated membrane protein 3	Scamp3	7	-0.369972	0.0483573	0.0163093	69244.3	58493.6	77071.1	58172	76422.5	94761.1	76771.1	85395.4
O35114	SCRB2_MOUSE	Lysosome membrane protein 2	Scarb2	13	0.977855	0.00101868	5.76675e-05	115212	132673	86100.9	126430	58452.6	55347.7	58310.4	54774.6
Q8BRF7	SCFD1_MOUSE	Sec1 family domain-containing protein 1	Scfd1	28	-0.348777	0.0212727	0.0053118	17492.7	14620.6	14325.5	16364	19346.3	18951.5	20226.5	20069.1
Q9JLI6	SCLY_MOUSE	Selenocysteine lyase	Scly	22	0.478027	0.00700059	0.00111008	78557.7	76390.3	88570.6	79746.8	49717	58101.4	56991.2	64095.4
P32020	SCP2_MOUSE	Sterol carrier protein 2	Scp2	29	-0.496423	0.00280088	0.000278908	305667	332467	329582	285681	404439	467303	413164	450172
Q9EQC5	SCYL1_MOUSE	N-terminal kinase-like protein	Scyl1	16	-0.466842	0.00274411	0.000269859	11292.6	13446.4	12679.3	12463.4	16027.1	18009.7	16008.8	17907.5
Q8CFE4	SCYL2_MOUSE	SCY1-like protein 2	Scyl2	14	-0.333289	0.0274957	0.00748171	16088.7	16129.7	19325.5	19317	22804.1	21323.9	21809.4	21705.4
Q9DBQ7	PACE1_MOUSE	Protein-associating with the carboxyl-terminal domain of ezrin	Scyl3	5	-0.596719	0.0430607	0.0139706	4271.89	3330.14	5370.04	4315.16	7501.58	4973.28	5778.18	7606.22
O08992	SDCB1_MOUSE	Syntenin-1	Sdcbp	17	0.534807	0.00101868	5.69777e-05	94333.9	89969.8	90053.8	93295.7	61983.5	66000.2	62294.5	59444.8
Q9DCT5	SDF2_MOUSE	Stromal cell-derived factor 2	Sdf2	3	-0.572546	0.00751505	0.0012223	22736.9	16457.4	21289.3	22060.2	28708.7	33114.1	28417.7	30001.1
Q61112	CAB45_MOUSE	45 kDa calcium-binding protein	Sdf4	11	0.545449	0.00877998	0.0015692	13252.8	13061.8	12555.8	18049.6	9566.5	9433.59	9811.91	9232.54
Q8K2B3	SDHA_MOUSE	Succinate dehydrogenase [ubiquinone] flavoprotein subunit, mitochondrial	Sdha	38	0.325209	0.0138966	0.00298276	233998	269125	219002	247663	194947	191376	185817	185915
Q9D1M0	SEC13_MOUSE	Protein SEC13 homolog	Sec13	11	-0.519907	0.00785649	0.0013193	15054.3	18912.7	14428.5	19060	24757.1	23111.1	24442.1	22295.7
E9QAT4;E9QAT4-2	SC16A_MOUSE	Protein transport protein Sec16A	Sec16a	18	-0.400169	0.0136991	0.00290758	10905.2	9847.2	9677.75	9554.9	12199.6	13931.5	14104.6	11889.8
Q8BH47	SC22A_MOUSE	Vesicle-trafficking protein SEC22a	Sec22a	3	-0.679529	0.00373152	0.000446097	2250.45	2396.45	2967.39	2127.72	3485.74	4013.31	4079	3746.38
Q01405	SC23A_MOUSE	Protein transport protein Sec23A	Sec23a	31	-0.410226	0.00656154	0.00100774	31399.3	37192.6	29783.7	34992.1	42395.2	43047	43602.5	44794
Q9D662	SC23B_MOUSE	Protein transport protein Sec23B	Sec23b	34	-0.671745	0.00102367	5.81254e-05	26240.8	32677.1	28884	31606.7	45780.3	44543.4	44867.5	51752.3
Q6NZC7	S23IP_MOUSE	SEC23-interacting protein	Sec23ip	26	-0.512883	0.00220865	0.000197558	26571.9	24887.1	24019.8	22899.5	34237.6	34081.9	35148.5	34601.7
Q3U2P1	SC24A_MOUSE	Protein transport protein Sec24A	Sec24a	18	-0.353828	0.00700059	0.00111165	14504.7	16188.3	16110.4	14784.7	18980.1	20579.2	18456.5	19538.6
Q3UPL0	SC31A_MOUSE	Protein transport protein Sec31A	Sec31a	46	-0.597318	0.00101868	5.68678e-05	54534.5	57463.4	64077.8	63257.1	85453.7	91109.6	85417	93678.4
Q8VHE0	SEC63_MOUSE	Translocation protein SEC63 homolog	Sec63	36	-0.481772	0.0051528	0.000712068	16077.8	16674	19081.2	18992.6	25736.5	24084.7	24607.2	22833.6
P17563	SBP1_MOUSE	Methanethiol oxidase	Selenbp1	29	0.76763	0.00160461	0.00011636	80163.7	86103.2	60909.7	84830.6	45882	43664.3	42586.6	46607.9
Q3UQA7	SELH_MOUSE	Selenoprotein H	Selenoh	3	0.691843	0.0215845	0.00544873	11345.7	14466.4	13930.3	11225.9	8452.74	10621.1	6884.87	5780.47
Q9BCZ4	SELS_MOUSE	Selenoprotein S	Selenos	7	-0.939818	0.0081398	0.00139074	1878.86	3248.62	2761.84	2847.35	3649.13	6287.74	4994.96	5403.71
O09126	SEM4D_MOUSE	Semaphorin-4D	Sema4d	12	-0.567554	0.0101256	0.00191186	5315.86	4310.23	3929.87	5709.41	6361.33	7279.49	7124.16	7142.26
Q8C1B7;Q8C1B7-2;Q8C1B7-3;Q8CHH9;Q8CHH9-2	SEP11_MOUSE;SEPT8_MOUSE	Septin-11	Septin11;Septin8	4	0.386262	0.0265305	0.00710185	51362.2	59173.9	46819.1	58204.1	43261.3	35638.9	42511.1	40588.6
Q9QZI9	SERC3_MOUSE	Serine incorporator 3	Serinc3	2	0.714828	0.0370093	0.0114276	3523.56	6884.44	3440.76	5307.55	3172.19	2793.89	2795.63	2342.31
Q9D154	ILEUA_MOUSE	Leukocyte elastase inhibitor A	Serpinb1a	23	-0.68446	0.00213577	0.000184099	23974.9	30806.5	24277.5	31765.1	41693.8	48356.8	42725.9	41443.5
Q60854	SPB6_MOUSE	Serpin B6	Serpinb6	42	0.252367	0.0327528	0.00965722	1072530	1136790	969835	1091930	858958	869316	892374	886929
O08800	SPB8_MOUSE	Serpin B8	Serpinb8	10	0.543492	0.0131447	0.00273819	19623	27055.9	21638.8	28005.2	15862.2	14534.2	17650.9	16501.1
Q9EQU5	SET_MOUSE	Protein SET	Set	17	-0.328527	0.0211182	0.00525777	111345	111372	122961	123922	144896	141173	154811	138340
Q91WC0	SETD3_MOUSE	Actin-histidine N-methyltransferase	Setd3	17	-0.327011	0.0453255	0.014876	10883.8	12261.4	13733	11845.4	16458.6	13612.1	15404.9	14715.8
Q9JJU8	SH3L1_MOUSE	SH3 domain-binding glutamic acid-rich-like protein	Sh3bgrl	12	0.688545	0.0138638	0.00296386	248098	202313	158937	201046	95955.5	147334	113423	138313
Q91VW3	SH3L3_MOUSE	SH3 domain-binding glutamic acid-rich-like protein 3	Sh3bgrl3	6	-0.882214	0.0073196	0.00118126	293501	298737	164659	255072	395189	457694	436489	499289
Q62419	SH3G1_MOUSE	Endophilin-A2	Sh3gl1	23	0.58178	0.0035631	0.000418883	111549	109050	100559	134092	71339.3	72268	70227.9	84375.8
Q9JK48;Q9JK48-2	SHLB1_MOUSE	Endophilin-B1	Sh3glb1	17	0.5148	0.0325053	0.00952309	101527	81045.3	59692.4	88818.8	53813.7	57014.4	52184.7	61234.8
Q8R550;Q8R550-2	SH3K1_MOUSE	SH3 domain-containing kinase-binding protein 1	Sh3kbp1	27	-0.639518	0.0052614	0.000733375	44126.7	39366.5	48716	55398.7	61634.6	79821.2	68972.5	76312.7
P98083;P98083-2	SHC1_MOUSE	SHC-transforming protein 1	Shc1	9	-0.419865	0.0127751	0.00263499	10692.8	11273.4	9152.98	11899.2	14179.9	16101.3	12904.9	13501.5
Q9CZN7;Q9CZN7-2	GLYM_MOUSE	Serine hydroxymethyltransferase, mitochondrial	Shmt2	38	-0.390193	0.0046094	0.000608595	199555	205354	198567	183248	246879	267087	244405	253899
P70665	SIAE_MOUSE	Sialate O-acetylesterase	Siae	14	-0.693567	0.0181062	0.00424863	36276.8	33818.2	20384	33753.1	48559.5	45605.8	51964	47094.5
Q8CIF6;Q8CIF6-2	SIDT2_MOUSE	SID1 transmembrane family member 2	Sidt2	10	0.710778	0.00776689	0.00128585	51216.8	59902.9	35438.9	50461.7	30599.1	27958.1	30067.1	27899.7
Q62230	SN_MOUSE	Sialoadhesin	Siglec1	57	-0.895627	0.00183114	0.000140929	30300.4	36517	22702.4	33328.1	56783.3	53463.3	54031.5	57368.9
Q60520;Q60520-1	SIN3A_MOUSE	Paired amphipathic helix protein Sin3a	Sin3a	16	0.41789	0.00785649	0.00131949	17300.7	18490.4	16730.4	20237.8	13156.3	15359.3	12278	12947.4
P97797-2	SHPS1_MOUSE	Isoform 2 of Tyrosine-protein phosphatase non-receptor type substrate 1	Sirpa	21	-0.695756	0.0132015	0.0027568	185713	220281	188130	329857	365828	367400	336701	358153
Q3UND0	SKAP2_MOUSE	Src kinase-associated phosphoprotein 2	Skap2	21	-0.684842	0.00167559	0.000123226	80784.2	80493.4	95727.6	104860	146324	144208	136099	141686
P49282;P49282-2;P49282-3;P49282-4	NRAM2_MOUSE	Natural resistance-associated macrophage protein 2	Slc11a2	3	-0.574638	0.0402746	0.012768	26861.1	43350.6	22468	33128.3	41627.4	42314	47635.7	47677
Q9JIS8	S12A4_MOUSE	Solute carrier family 12 member 4	Slc12a4	19	-0.773329	0.000730179	3.2561e-05	14207.9	16794.3	15253.8	13158	23278.9	24619	25121.7	26783.3
Q924N4;Q9JIS8	S12A4_MOUSE;S12A6_MOUSE	Solute carrier family 12 member 6	Slc12a4;Slc12a6	7	-0.324171	0.0243289	0.00634957	26157	28127.4	24803.1	22693.6	32839	30588.9	30086.9	31684.7
P53986	MOT1_MOUSE	Monocarboxylate transporter 1	Slc16a1	2	-0.499595	0.0497414	0.0169803	4165.6	4550.11	2661.71	4590.9	5848.28	5329.89	5248.79	5375.46
Q8BN82;Q8BN82-2	S17A5_MOUSE	Sialin	Slc17a5	5	0.886416	0.00393598	0.000483331	41159.4	54280.6	51585.4	45390.8	33894.3	25064.5	23368.8	21198.1
Q9EPR4	S23A2_MOUSE	Solute carrier family 23 member 2	Slc23a2	5	-0.979972	0.00378558	0.000459038	21110.9	29947.1	17714.7	31108	51341	43662.5	46547.9	47428.8
Q8BH59	CMC1_MOUSE	Calcium-binding mitochondrial carrier protein Aralar1	Slc25a12	37	-0.389924	0.0150534	0.0033186	73032.4	85757.7	68292.4	88505.8	104863	98574.2	102082	98781.7
Q8BH59;Q9QXX4	CMC1_MOUSE;CMC2_MOUSE	Calcium-binding mitochondrial carrier protein Aralar1	Slc25a12;Slc25a13	9	-0.360346	0.0316441	0.00912466	74060.4	94450	70605.7	78886.2	107780	101617	99959.3	90285.6
Q9QXX4	CMC2_MOUSE	Calcium-binding mitochondrial carrier protein Aralar2	Slc25a13	40	-0.365531	0.00570268	0.000839748	82567.3	94290.6	87270.8	86107	113406	109825	109381	110518
Q8C0K5	GDC_MOUSE	Graves disease carrier protein homolog	Slc25a16	6	0.474633	0.00229189	0.000207327	15186.6	15626.7	14549.7	17317	11006.4	11865.7	10823.9	10725.9
Q9Z2Z6	MCAT_MOUSE	Mitochondrial carnitine/acylcarnitine carrier protein	Slc25a20	18	-0.586992	0.00280088	0.000279289	64597.3	70244	56849.5	62604.5	105906	94112.4	88507.4	87173.5
Q9D6M3	GHC1_MOUSE	Mitochondrial glutamate carrier 1	Slc25a22	12	-0.462719	0.00862504	0.00152845	35175.8	43467.2	39296.7	49164.8	56774.4	56824.2	55699.9	55596.8
Q9CR58	KMCP1_MOUSE	Kidney mitochondrial carrier protein 1	Slc25a30	5	-0.942085	0.0300363	0.00844531	2367.57	4091.09	1439.52	2047.93	4749.45	4224.17	4652.96	3966.17
Q8BMG8	MFTC_MOUSE	Mitochondrial folate transporter/carrier	Slc25a32	6	-0.308953	0.0286151	0.0078842	6349.68	6388.07	6666.07	7202.02	8663.19	7655.46	8525.55	7690.75
Q5SWT3	S2535_MOUSE	Solute carrier family 25 member 35	Slc25a35	3	0.576538	0.0402746	0.0127705	1713.83	2871.9	1642.67	1881.99	1237.49	1212.09	1212.52	1618.21
Q60738	ZNT1_MOUSE	Zinc transporter 1	Slc30a1	9	-0.560931	0.0295165	0.00824187	27644.9	19548	15609.3	22274.3	28357.2	33062.9	29154	30681.3
Q8R4H9	ZNT5_MOUSE	Zinc transporter 5	Slc30a5	3	-0.89379	0.00526319	0.000739924	3302.96	2278.07	2229.66	2876.28	4349.76	4539.81	6141.04	4516.02
Q8CD26	S35E1_MOUSE	Solute carrier family 35 member E1	Slc35e1	3	-0.531565	0.0186073	0.00440757	1808.99	2561.52	1607.27	1871.16	2547.28	2815.12	2949.65	2745.29
P13808;P13808-2;P13808-3	B3A2_MOUSE	Anion exchange protein 2	Slc4a2	16	-0.360951	0.0315422	0.00906831	34237.5	31532.4	40915	41379.3	46459.1	46406.4	44483.3	48702.2
Q8BTY2	S4A7_MOUSE	Sodium bicarbonate cotransporter 3	Slc4a7	6	0.559963	0.0337853	0.0100194	5199.83	5430.5	3881.53	4626.24	2527.34	4194.62	3387.88	2847.74
Q7TPE5	S7A6O_MOUSE	Probable RNA polymerase II nuclear localization protein SLC7A6OS	Slc7a6os	3	-0.93712	0.0307385	0.00875838	1372.78	0	2525.36	1410.28	2505.58	3236.78	3060.85	4372.7
Q9QXW9	LAT2_MOUSE	Large neutral amino acids transporter small subunit 2	Slc7a8	6	0.52868	0.0190175	0.00454703	50253.1	45000.7	44783	60228.1	28445.4	32183.5	38569.7	37439.2
P70414	NAC1_MOUSE	Sodium/calcium exchanger 1	Slc8a1	4	0.974256	0.00225967	0.000202895	14629.2	16489.2	14879.1	13602.6	9363.12	8763.94	6097.73	6204
Q8BZ00	SL9A9_MOUSE	Sodium/hydrogen exchanger 9	Slc9a9	5	0.761304	0.00356657	0.000420279	37186.6	43821.6	28162.3	40266.1	20319.8	20034.9	22073.7	23425.7
Q8CBA2	SLFN5_MOUSE	Schlafen family member 5	Slfn5	13	0.457224	0.00597472	0.00088696	10950.9	10524	8960.4	10439.2	7792.66	6904.54	7090.34	7537.04
Q62432;Q62432-2	SMAD2_MOUSE	Mothers against decapentaplegic homolog 2	Smad2	7	-0.724815	0.00861185	0.00152037	7939.72	6041.26	5709.17	9010.49	10842.7	13511.1	10329.4	11535.4
Q6PGB8;Q6PGB8-2;Q91ZW3	SMCA1_MOUSE;SMCA5_MOUSE	Probable global transcription activator SNF2L1	Smarca1;Smarca5	11	0.373207	0.00870137	0.0015477	39564.2	43442.4	45992.6	41171.1	32226.3	35386.9	29671.5	32132.9
Q6DIC0	SMCA2_MOUSE	Probable global transcription activator SNF2L2	Smarca2	7	0.586463	0.0107042	0.00205244	8235.89	9068.86	10857.5	7072.83	5791.1	6099.72	5456.11	5559.79
Q91ZW3	SMCA5_MOUSE	SWI/SNF-related matrix-associated actin-dependent regulator of chromatin subfamily A member 5	Smarca5	44	0.239586	0.0454416	0.0149451	31386.8	30489	27861	33824.5	25365.6	27014.3	25482.6	25015.4
P97496;P97496-2;Q6PDG5;Q6PDG5-2	SMRC1_MOUSE;SMRC2_MOUSE	SWI/SNF complex subunit SMARCC1	Smarcc1;Smarcc2	13	0.326099	0.0311267	0.00890095	42762.3	39001.3	34174.7	42912.1	29562.3	35080.3	29352.1	30594
Q61466	SMRD1_MOUSE	SWI/SNF-related matrix-associated actin-dependent regulator of chromatin subfamily D member 1	Smarcd1	3	-0.343814	0.028758	0.00793832	2499.32	2596.12	3177.91	2567.34	3453.54	3363.53	3155.08	3575.53
Q61466;Q99JR8;Q99JR8-2	SMRD1_MOUSE;SMRD2_MOUSE	SWI/SNF-related matrix-associated actin-dependent regulator of chromatin subfamily D member 1	Smarcd1;Smarcd2	3	0.553983	0.0287061	0.00791418	6941.38	11749.3	8234.27	9659.45	6946.25	6316.52	5153.09	5854.46
Q99JR8;Q99JR8-2	SMRD2_MOUSE	SWI/SNF-related matrix-associated actin-dependent regulator of chromatin subfamily D member 2	Smarcd2	18	0.296159	0.0193639	0.00466958	53337.5	55424.5	54670.5	49043.6	40250.9	43418.5	41660.3	44958
Q9CU62	SMC1A_MOUSE	Structural maintenance of chromosomes protein 1A	Smc1a	69	0.475886	0.0019121	0.000152073	75522.1	69528.4	74739.7	76161.9	51201.2	56096.4	50154.5	51981.8
Q8CG48	SMC2_MOUSE	Structural maintenance of chromosomes protein 2	Smc2	34	0.484977	0.00379181	0.000461088	17469.7	15504.6	18215.1	16192.8	11649.5	12923.7	11192.5	11688.2
Q9CW03	SMC3_MOUSE	Structural maintenance of chromosomes protein 3	Smc3	64	0.549729	0.000720107	3.17055e-05	41417.9	40104.5	42359.4	41441.1	27669.4	29219.2	26472.1	27910.5
Q8CG47	SMC4_MOUSE	Structural maintenance of chromosomes protein 4	Smc4	21	0.357398	0.0293644	0.00818749	14706.2	11606	14902.9	14851.6	10856.3	11067.7	10350.2	10673.1
Q6P5D8	SMHD1_MOUSE	Structural maintenance of chromosomes flexible hinge domain-containing protein 1	Smchd1	59	0.289383	0.0325053	0.00952016	34761.1	36802.4	31664.7	39640.6	29704.9	30149.5	28240.6	26758.4
Q04519	ASM_MOUSE	Sphingomyelin phosphodiesterase	Smpd1	11	0.343316	0.032084	0.00931735	20696.4	19964.8	16960.9	17402.4	15804.2	15461.7	12816.8	14200.6
P70158	ASM3A_MOUSE	Acid sphingomyelinase-like phosphodiesterase 3a	Smpdl3a	19	0.789552	0.00378558	0.000459682	170370	169994	118888	185754	92562.7	85770.8	97877.7	85940.5
P58242	ASM3B_MOUSE	Acid sphingomyelinase-like phosphodiesterase 3b	Smpdl3b	11	-0.673323	0.00210216	0.000176528	21298.7	27177.7	22812.6	20297.2	36975.9	33572.9	35192.7	37332.2
Q62376	RU17_MOUSE	U1 small nuclear ribonucleoprotein 70 kDa	Snrnp70	23	0.328061	0.0180275	0.0042209	144768	136798	154092	134718	107894	122962	105169	110787
P62315	SMD1_MOUSE	Small nuclear ribonucleoprotein Sm D1	Snrpd1	8	0.35765	0.0145725	0.0031727	201714	208017	212714	220728	178196	155921	162144	150943
Q9WV80	SNX1_MOUSE	Sorting nexin-1	Snx1	33	-0.54689	0.00376939	0.000452307	97801	90710.6	114348	93952.1	139232	141997	142196	144201
Q9CWK8	SNX2_MOUSE	Sorting nexin-2	Snx2	43	-0.362948	0.00698295	0.0011059	227693	216757	237178	236974	273226	314781	277346	295692
Q3UHD6;Q3UHD6-2	SNX27_MOUSE	Sorting nexin-27	Snx27	26	0.260849	0.0431934	0.0140432	38646.7	41650.1	35872	43871.7	30913.6	32200.1	32436.2	35766.1
O70492	SNX3_MOUSE	Sorting nexin-3	Snx3	16	-0.891683	0.0018154	0.000138476	170265	182217	203750	256925	316144	419951	350600	384080
Q8CFD4	SNX8_MOUSE	Sorting nexin-8	Snx8	22	-0.435536	0.00467838	0.000619303	38560.4	44713.9	38823.1	45354.2	57081.1	54602	56552.8	54025.2
Q91VH2	SNX9_MOUSE	Sorting nexin-9	Snx9	29	-0.325761	0.0326013	0.0095776	74599.9	77160.9	68330.5	92424.4	98531.1	92438.1	93550	98378.5
P09671	SODM_MOUSE	Superoxide dismutase [Mn], mitochondrial	Sod2	16	-0.348613	0.0276641	0.00754155	223295	234204	188416	189340	250342	276528	267155	246522
Q8C0J6	SWAHC_MOUSE	Ankyrin repeat domain-containing protein SOWAHC	Sowahc	4	-0.8035	0.00135049	8.81364e-05	885.753	0	938.777	1150.38	1772.36	1711.43	1636.37	1715.04
O35892	SP100_MOUSE	Nuclear autoantigen Sp-100	Sp100	12	0.592297	0.00691	0.00108726	29335.1	33199.4	23159.4	28923.3	17101	22052.2	16875.9	18704.5
Q8BVK9	SP110_MOUSE	Sp110 nuclear body protein	Sp110	8	0.621858	0.00757881	0.00123632	21193.4	20628.2	26195.8	26879.3	16591.7	17255.3	13482.5	13423.7
Q58A65;Q58A65-2	JIP4_MOUSE	C-Jun-amino-terminal kinase-interacting protein 4	Spag9	38	-0.882558	0.00175034	0.00013052	12893.1	12371.7	17927.4	13334.7	23520.6	27017.9	23619.1	27723.8
Q3UMC0	AFG2H_MOUSE	ATPase family protein 2 homolog	Spata5	13	-0.703724	0.00315555	0.000350257	5293.31	5749.73	4606.87	4004.44	7156.53	8168.34	7933.09	8093.86
Q5SXY1	CYTSB_MOUSE	Cytospin-B	Specc1	27	-0.43331	0.00747815	0.00121247	24561.3	26837.9	28341.4	23655.5	33097.8	37811.5	31055.8	35601
Q2KN98	CYTSA_MOUSE	Cytospin-A	Specc1l	3	0.617147	0.0325388	0.00954405	2871.89	3408.55	2941.23	4162.41	2361.42	2050.87	1546.46	2759.94
Q9CQC8	SPG21_MOUSE	Maspardin	Spg21	18	-0.270438	0.0367311	0.0112909	81882.4	88414.8	82397.3	90728.8	107225	94708.4	105280	100069
Q3ULF4	SPG7_MOUSE	Paraplegin	Spg7	19	-0.555355	0.00292676	0.000306842	8215.76	7918.22	7310.46	6686.32	11548.8	10668.5	10789	10571.8
P17433	SPI1_MOUSE	Transcription factor PU.1	Spi1	4	0.830402	0.00377992	0.000456271	21369.9	15506.9	21491.2	18442.1	10468.4	13033.6	9983.99	9127.21
Q64105	SPRE_MOUSE	Sepiapterin reductase	Spr	17	-0.375624	0.00587725	0.000869475	98222.8	103443	100507	114870	123921	141343	128693	137631
Q497V5	SRBD1_MOUSE	S1 RNA-binding domain-containing protein 1	Srbd1	10	0.672489	0.00100204	5.50117e-05	10749.7	12993.6	12677.6	12559	7562.47	6998.87	7815.26	7887.12
O70551	SRPK1_MOUSE	SRSF protein kinase 1	Srpk1	12	-0.349761	0.0463455	0.0153829	7660	7032.34	9093.66	6664.57	9381.16	10443.6	8775.2	9504.43
O54781	SRPK2_MOUSE	SRSF protein kinase 2	Srpk2	9	-0.432352	0.0197311	0.00478514	12579.1	9926.63	10841.8	10461.8	13236.3	13703.3	15869.5	15433.8
Q9DBG7	SRPRA_MOUSE	Signal recognition particle receptor subunit alpha	Srpra	24	-0.558575	0.00861185	0.00152294	33605.5	28719.2	40551.5	30973.7	49563.3	48920	47147.1	46902
Q52KI8	SRRM1_MOUSE	Serine/arginine repetitive matrix protein 1	Srrm1	9	-0.673322	0.0362127	0.011042	10798.6	14733.9	21210.4	18955.5	20792.4	26705.4	24180.1	29072.1
Q6PDM2	SRSF1_MOUSE	Serine/arginine-rich splicing factor 1	Srsf1	25	0.431442	0.0175767	0.00409131	321908	284125	321481	260785	209235	248326	190591	217822
Q9R0U0-3	SRS10_MOUSE	Isoform 3 of Serine/arginine-rich splicing factor 10	Srsf10	11	0.426579	0.0085846	0.00151372	81734	76787	72794.8	70357.4	52629.1	57467.8	49233.8	62013.6
P84104;P84104-2	SRSF3_MOUSE	Serine/arginine-rich splicing factor 3	Srsf3	12	0.729437	0.00338348	0.000388865	652559	531914	676828	650676	319529	447418	327331	400775
Q8VE97	SRSF4_MOUSE	Serine/arginine-rich splicing factor 4	Srsf4	10	0.401062	0.00282938	0.000285018	18537.3	18796.3	18626.8	19257.2	13399.9	15250.5	13470.8	14106.4
Q8BL97;Q8BL97-2;Q8BL97-3;Q8BL97-4	SRSF7_MOUSE	Serine/arginine-rich splicing factor 7	Srsf7	12	0.506322	0.0060496	0.00090325	270765	306642	288062	244394	193396	219521	173225	181638
Q9D0B0	SRSF9_MOUSE	Serine/arginine-rich splicing factor 9	Srsf9	18	0.415903	0.011745	0.00234419	95539.4	89923.4	79001.8	80775.9	62349.4	70337.3	55626.1	66450
Q9D975	SRXN1_MOUSE	Sulfiredoxin-1	Srxn1	5	-0.781551	0.0107569	0.00207276	22951.2	17994.9	20167.8	18548	33840.7	41960.3	23059.2	38897.6
Q8K330;Q8K330-2	SSH3_MOUSE	Protein phosphatase Slingshot homolog 3	Ssh3	10	0.571735	0.0019121	0.000151556	23072.6	22402.5	20693	20599.4	15814.6	13836.4	13420.9	14511.1
Q9DCF9;Q9DCF9-2	SSRG_MOUSE	Translocon-associated protein subunit gamma	Ssr3	3	0.485913	0.0104034	0.00198212	103467	86740.6	107199	86568.8	70073	71891.8	63365	63506.2
Q99L47	F10A1_MOUSE	Hsc70-interacting protein	St13	19	-0.313633	0.00874266	0.00156103	134817	147246	139891	150967	179822	176143	165665	177581
Q64685	SIAT1_MOUSE	Beta-galactoside alpha-2,6-sialyltransferase 1	St6gal1	2	0.826906	0.0308464	0.00879442	1668.3	0	1095.22	1456.53	548.735	829.963	1025.11	778.402
O35638	STAG2_MOUSE	Cohesin subunit SA-2	Stag2	13	0.468456	0.00352554	0.000412428	11280.8	11509.3	11553.4	13457.6	8808.58	8712.74	8485.37	8006.78
P70297	STAM1_MOUSE	Signal transducing adapter molecule 1	Stam	9	-0.579558	0.0475384	0.0159356	7769.01	11420	6436.57	11564.9	12019.8	12267.9	14531.6	14521.4
Q9DCI3	STR3N_MOUSE	STARD3 N-terminal-like protein	Stard3nl	3	-0.3539	0.0271645	0.00734515	95131	74105.2	90993.4	90897.8	108556	115580	104210	111242
Q9EPQ7	STAR5_MOUSE	StAR-related lipid transfer protein 5	Stard5	5	0.752575	0.00300962	0.000323764	26906.1	26938.7	27905.1	23436.1	14221.4	18304.8	12274.4	17395.5
Q8K031	STAR8_MOUSE	StAR-related lipid transfer protein 8	Stard8	6	0.600191	0.0157322	0.00351667	6994.15	7364.28	9688.71	7367.58	4726.12	6572.45	4386.31	4860.33
Q60864	STIP1_MOUSE	Stress-induced-phosphoprotein 1	Stip1	42	-0.356866	0.0234423	0.00607006	156676	142626	177303	177492	202769	221146	184647	212821
Q91VJ4	STK38_MOUSE	Serine/threonine-protein kinase 38	Stk38	13	0.374278	0.0181202	0.004255	16117.7	16391.6	18344.2	15560.4	12832.2	14382	11113.1	12321
P54116	STOM_MOUSE	Stomatin	Stom	24	0.424597	0.0115735	0.00229807	595185	675929	491903	635222	437219	434256	431806	436888
Q9Z1Z2	STRAP_MOUSE	Serine-threonine kinase receptor-associated protein	Strap	23	-0.637247	0.00178233	0.000134716	29140.6	29306.2	34712.6	33702.6	46593	47521.6	52062.6	47636.8
O55106	STRN_MOUSE	Striatin	Strn	27	-0.307573	0.0240745	0.00627082	24335.2	27698.1	23398.5	22395.9	28903.3	30675.4	27987.5	31449.6
Q9ERG2	STRN3_MOUSE	Striatin-3	Strn3	14	-0.449772	0.00665071	0.00102712	15250.6	17622.4	14263.8	16159.9	19055.5	21210.9	22258.3	22603.3
P50427	STS_MOUSE	Steryl-sulfatase	Sts	28	0.384664	0.0399322	0.0126346	115443	143191	102600	123257	95038.3	99250.3	73074.1	97531.9
Q64704;Q64704-2	STX3_MOUSE	Syntaxin-3	Stx3	10	0.714537	0.00147316	0.000100528	38611.9	40153.4	31652.5	36285.6	22950.6	24331.6	21234.8	19491.7
Q8K400	STXB5_MOUSE	Syntaxin-binding protein 5	Stxbp5	20	0.515461	0.00336214	0.000385838	74443.6	73145.3	64701.1	78403.5	47095.6	47466.5	52837.8	52459.6
P11031	TCP4_MOUSE	Activated RNA polymerase II transcriptional coactivator p15	Sub1	10	0.619562	0.00109947	6.39336e-05	92415.9	82941.6	76922.8	92488.3	54404	57677	51430.4	56797.5
Q9Z2I8	SUCB2_MOUSE	Succinate--CoA ligase [GDP-forming] subunit beta, mitochondrial	Suclg2	29	0.266397	0.0209174	0.00518373	67107.1	66488.3	62342.1	62401.5	51935.6	54381.8	52912	52013.9
Q9CX34	SGT1_MOUSE	Protein SGT1 homolog	Sugt1	18	-0.634983	0.0041378	0.000517683	25917.9	27575.6	24080.8	34094.1	37183.8	43707.4	42149.5	46822.1
Q8BPG6	SUMF2_MOUSE	Inactive C-alpha-formylglycine-generating enzyme 2	Sumf2	16	-0.686922	0.00694624	0.0010989	15243	12972.1	18173.1	19014.2	22260.3	29886.6	25017.6	26025.6
P63166	SUMO1_MOUSE	Small ubiquitin-related modifier 1	Sumo1	5	0.277165	0.0425961	0.013747	111253	94635.3	96204.6	99639.1	83521.4	88369.3	73268.3	80962.6
P61957;Q9Z172	SUMO2_MOUSE;SUMO3_MOUSE	Small ubiquitin-related modifier 2	Sumo2;Sumo3	2	0.743091	0.0247468	0.00649143	226801	232538	332966	174861	110986	170177	131411	147065
Q9D666	SUN1_MOUSE	SUN domain-containing protein 1	Sun1	22	-0.415818	0.0420145	0.0135018	9589.91	8252.39	11513.9	11512.5	12673.3	15352.3	13404.4	12061.4
Q8BJS4;Q8BJS4-2;Q8BJS4-3	SUN2_MOUSE	SUN domain-containing protein 2	Sun2	27	0.455742	0.00220575	0.000196127	39516.8	40898.3	38155	39886.4	26987.6	31795.1	27458.1	27752.7
Q8R086	SUOX_MOUSE	Sulfite oxidase, mitochondrial	Suox	2	0.7382	0.0339203	0.0100827	10092.3	7592.87	11317.3	14003.4	6160.14	7891.37	4341.39	7062.56
Q80U70	SUZ12_MOUSE	Polycomb protein Suz12	Suz12	8	0.662284	0.0162097	0.00369272	15742.7	9547.95	12576	10406.2	8076.55	7646.66	7035.71	6845.84
Q6A028	SWP70_MOUSE	Switch-associated protein 70	Swap70	25	-0.38839	0.00820424	0.00140596	20551.8	25531	22768.9	24721	28046.5	32208.8	29466.3	30662.8
P48025	KSYK_MOUSE	Tyrosine-protein kinase SYK	Syk	39	0.26775	0.0193104	0.00465339	101328	101774	101645	108587	84177.8	82106.6	84572.5	86611
Q7TMK9;Q7TMK9-2	HNRPQ_MOUSE	Heterogeneous nuclear ribonucleoprotein Q	Syncrip	42	-0.56358	0.000658484	2.66907e-05	177312	182125	177597	196363	271528	276427	253406	262681
Q6ZWR6-4	SYNE1_MOUSE	Isoform 4 of Nesprin-1	Syne1	51	-0.644963	0.00181445	0.000137783	8934.51	11183.2	11380.6	9536.45	16363.9	15959.2	15029.6	15620.8
Q9D6K5	SYJ2B_MOUSE	Synaptojanin-2-binding protein	Synj2bp	6	-0.391939	0.0208368	0.00513881	20561.8	21588.6	20693.8	23642.2	26016.9	32150.2	29826.8	24304.5
Q8K0Z7	TACO1_MOUSE	Translational activator of cytochrome c oxidase 1	Taco1	9	-0.68359	0.0035631	0.000418057	6367.41	9165.34	7496.42	8621.09	11102.5	12928.7	13431.1	12319
Q62311	TAF6_MOUSE	Transcription initiation factor TFIID subunit 6	Taf6	4	0.799493	0.0311729	0.00893015	5206.43	5077.62	4966.4	4995.58	1642.47	3303.18	3430.29	3661.1
Q8R2K4;Q8R2K4-2	TAF6L_MOUSE	TAF6-like RNA polymerase II p300/CBP-associated factor-associated factor 65 kDa subunit 6L	Taf6l	3	0.600795	0.0450052	0.01474	20345.1	25482.3	19000.2	15711.6	17545.7	13074.3	11468.1	10500
Q9WVA4	TAGL2_MOUSE	Transgelin-2	Tagln2	27	-0.527071	0.0168278	0.00386807	876257	883587	620655	940220	1053770	1315490	1041220	1244410
Q9D0R2	SYTC_MOUSE	Threonine--tRNA ligase 1, cytoplasmic	Tars1	39	-0.41993	0.00717289	0.00114702	30790.8	29273.7	35083.7	31885.2	41451.5	42059.8	42760.2	40728.7
Q8BLY2;Q9D0R2	SYTC2_MOUSE;SYTC_MOUSE	Threonine--tRNA ligase 2, cytoplasmic	Tars1;Tars3	3	-0.586656	0.00283492	0.000287517	34767.4	40435.3	44382.2	40544.1	63557.6	60784.2	57498.3	54336.3
Q60949;Q60949-2	TBCD1_MOUSE	TBC1 domain family member 1	Tbc1d1	18	-0.472469	0.0109312	0.00211632	12994.6	10629.3	10012.7	11164.2	13806.5	14974.8	16005.5	16353.4
Q8R3D1	TBC13_MOUSE	TBC1 domain family member 13	Tbc1d13	16	-0.726964	0.0208008	0.00512637	10430.4	15698.7	8532.02	15893	20754.9	18942.2	20395.2	19590.3
Q9CXF4	TBC15_MOUSE	TBC1 domain family member 15	Tbc1d15	20	0.26981	0.0244764	0.00640034	53905.5	51503.9	52407.2	52883.6	42463.6	41528.5	41493.8	46708.3
Q8BYH7	TBC17_MOUSE	TBC1 domain family member 17	Tbc1d17	13	0.452597	0.00758065	0.00123816	29331.9	30725.8	27415.3	28310.6	23938.5	19562.9	20048.2	20001.9
B1AVH7	TBD2A_MOUSE	TBC1 domain family member 2A	Tbc1d2	12	0.712214	0.00262834	0.000252311	16066.1	16827.8	18686.3	18365.9	8702.18	10798.8	12201.6	10615.8
Q8K0F1	TBC23_MOUSE	TBC1 domain family member 23	Tbc1d23	4	0.810514	0.00248892	0.00023327	20139.2	23817.6	21969.8	29976.2	11380.9	13492.3	13693.3	14978.8
Q3UUG6;Q3UUG6-2	TBC24_MOUSE	TBC1 domain family member 24	Tbc1d24	9	-0.495236	0.0268945	0.00723891	12952.2	15822.6	12431.7	19938.3	21278.6	20788.8	19336.1	22108
Q3U0J8	TBD2B_MOUSE	TBC1 domain family member 2B	Tbc1d2b	12	0.668197	0.0368834	0.0113677	20426	20616.8	34756	18198.8	14852.8	12811.6	12825.4	16171.3
Q80XQ2	TBCD5_MOUSE	TBC1 domain family member 5	Tbc1d5	13	-0.462307	0.0109804	0.0021296	5388.5	7131.58	6721.42	5544.02	8486.98	8282.98	8074.6	8624.19
Q5SVR0;Q5SVR0-2	TBC9B_MOUSE	TBC1 domain family member 9B	Tbc1d9b	31	-0.357292	0.0234699	0.00608123	12953.1	15345.3	11208.9	14090.5	17172.6	17358.8	16430.4	16298.3
Q9D1E6	TBCB_MOUSE	Tubulin-folding cofactor B	Tbcb	16	-0.689712	0.000961651	5.02605e-05	24662	32003.7	30826.4	29410.3	44983.6	46532.9	45306.6	47983.1
Q9WUN2	TBK1_MOUSE	Serine/threonine-protein kinase TBK1	Tbk1	23	-0.37068	0.00991959	0.00186109	16032.7	18657.1	15528.6	15660.1	21934.7	21420.9	20095.8	20311.6
P36423	THAS_MOUSE	Thromboxane-A synthase	Tbxas1	32	-0.655032	0.00403649	0.000499125	112393	143400	99512.9	123475	201236	172016	185659	176375
P11983	TCPA_MOUSE	T-complex protein 1 subunit alpha	Tcp1	52	-0.437731	0.00183003	0.000140531	235594	249070	229837	233680	305147	335317	306510	314157
Q91YI6;Q91YI6-2	GLD2_MOUSE	Poly(A) RNA polymerase GLD2	Tent2	4	0.906489	0.00526159	0.000738755	4551.86	5366.58	4827.42	3057.44	2175.87	2671.42	2065.81	2322
P97499	TEP1_MOUSE	Telomerase protein component 1	Tep1	42	-0.35041	0.00773956	0.00127906	15796.8	18437.7	16417.5	18226.3	22064.1	21804.7	20527.8	21988.7
E9Q137	TX264_MOUSE	Testis-expressed protein 264 homolog	Tex264	11	-0.490256	0.0463544	0.0154118	79046.4	76016	71347.9	120968	125322	112799	120501	110611
Q921I1	TRFE_MOUSE	Serotransferrin	Tf	33	0.857702	0.00186724	0.000146353	30980.6	39057.6	27332.2	40396.4	17494.7	17492.2	19886.1	19150
P04202	TGFB1_MOUSE	Transforming growth factor beta-1 proprotein	Tgfb1	18	-0.396023	0.0265305	0.00710565	27693.3	27597.7	24265.8	34960.3	33444.4	39885.2	35705.8	38381.4
P21981	TGM2_MOUSE	Protein-glutamine gamma-glutamyltransferase 2	Tgm2	30	0.317454	0.041314	0.0132061	181616	178036	142068	180358	137043	127319	125726	145940
Q3T9E4;Q62293	TGTP1_MOUSE;TGTP2_MOUSE	T-cell-specific guanine nucleotide triphosphate-binding protein 2	Tgtp1;Tgtp2	2	0.996988	0.00700059	0.00111349	3784.89	5176.69	0	3468.79	1866.71	2234.75	1564.5	2515.56
Q8R3N6	THOC1_MOUSE	THO complex subunit 1	Thoc1	18	0.346128	0.0137944	0.00293015	23213.3	26469.6	24414.5	25915.6	17231.9	20298	18725.3	21434.7
Q8BKT7	THOC5_MOUSE	THO complex subunit 5 homolog	Thoc5	15	0.352434	0.0213228	0.00532931	14792.5	16095.6	17018.1	13967.9	10793.1	12675.5	12307	11964.5
P97770;P97770-2	THUM3_MOUSE	THUMP domain-containing protein 3	Thumpd3	11	-0.392211	0.0341443	0.0101901	22357.6	21682.6	28054.3	26518.5	27997.7	30964.6	32569.6	35677.5
Q9Z0V8	TI17A_MOUSE	Mitochondrial import inner membrane translocase subunit Tim17-A	Timm17a	2	-0.723275	0.000762812	3.58771e-05	3764.61	4733.15	4211.99	4402.52	6256.86	7209.66	7269.07	7111.83
Q8CCM6	TIM21_MOUSE	Mitochondrial import inner membrane translocase subunit Tim21	Timm21	6	0.526484	0.0136033	0.00288464	11325.8	9001.78	7817.53	10076.6	6979.93	6177.83	5921.09	6931.01
Q8BUY5	TIDC1_MOUSE	Complex I assembly factor TIMMDC1, mitochondrial	Timmdc1	2	-0.568808	0.019595	0.00474543	2491.42	2765.81	2595.82	2449.86	3222.69	3108.91	4247.81	4750.2
Q8BH58	TIPRL_MOUSE	TIP41-like protein	Tiprl	15	-0.305764	0.0261816	0.00695399	30292.3	28137.5	25276.8	29643.9	32522	34243.1	33443.1	37661.4
P40142	TKT_MOUSE	Transketolase	Tkt	53	-0.389801	0.0111799	0.00218741	1017640	932985	1061050	898096	1205960	1309580	1188710	1309150
P26039	TLN1_MOUSE	Talin-1	Tln1	212	-0.938601	0.000339128	8.77617e-06	503764	534753	631499	535761	948432	1076750	975602	1140440
P26039;Q71LX4	TLN1_MOUSE;TLN2_MOUSE	Talin-1	Tln1;Tln2	23	-0.731726	0.001736	0.000128559	302885	319682	406554	345575	552982	621914	499043	558712
Q6R5N8	TLR13_MOUSE	Toll-like receptor 13	Tlr13	44	0.339514	0.0154724	0.00344008	200457	229013	219991	214790	184917	163601	160779	161866
Q9QUN7	TLR2_MOUSE	Toll-like receptor 2	Tlr2	6	0.861778	0.00824347	0.00142258	10568.4	9849.77	6012.74	11369.3	4628.2	5230.91	4963.66	5150.93
Q99MB1	TLR3_MOUSE	Toll-like receptor 3	Tlr3	11	0.753236	0.00531755	0.000751205	13924.6	16088.4	11383	11669.8	7227.93	9090.74	8199.52	6479.36
P58682	TLR8_MOUSE	Toll-like receptor 8	Tlr8	15	0.657366	0.00123052	7.55528e-05	17341.3	17371.4	14264.5	17191.3	10998.7	9834.03	9877.36	10562.1
Q9EQU3	TLR9_MOUSE	Toll-like receptor 9	Tlr9	10	0.475309	0.0416941	0.0133561	16024.2	14765.5	11629.3	12635.1	11992.6	9401.77	7840.73	9965.91
P58749	TM6S1_MOUSE	Transmembrane 6 superfamily member 1	Tm6sf1	5	-0.412842	0.0367367	0.0113094	8425.42	10864.5	7610.77	9334.19	13668.2	12170.6	11050.4	10513.7
Q9CRG1	TM7S3_MOUSE	Transmembrane 7 superfamily member 3	Tm7sf3	7	0.489964	0.00217394	0.000189248	16030.9	16818.7	17064.2	17635.1	10778.9	12215.8	12479.4	11994.5
Q9ET30	TM9S3_MOUSE	Transmembrane 9 superfamily member 3	Tm9sf3	24	-0.888656	0.00299847	0.000321051	57189	75764.8	48255.3	61769	123216	105515	117215	93002.6
Q8BH24	TM9S4_MOUSE	Transmembrane 9 superfamily member 4	Tm9sf4	19	-0.543843	0.0028314	0.000286191	30669.4	35469.9	29094.7	36592	49655.5	46768.8	46831.7	45151.6
Q9D1D4	TMEDA_MOUSE	Transmembrane emp24 domain-containing protein 10	Tmed10	15	-0.311146	0.0365053	0.0111757	193779	226054	185234	187581	259111	235981	244844	223886
Q9R0Q3	TMED2_MOUSE	Transmembrane emp24 domain-containing protein 2	Tmed2	9	-0.946727	0.00495977	0.000672669	13742.1	20148.9	19185.5	21391.8	40333.8	30494.3	41013.3	29221.4
Q8R1V4;Q99KF1	TMED4_MOUSE;TMED9_MOUSE	Transmembrane emp24 domain-containing protein 4	Tmed4;Tmed9	2	-0.55883	0.0112898	0.00222049	33295.3	43791.2	30494.2	44926.7	56578.1	57967.9	52536.5	51188.4
Q9CYV5	TM135_MOUSE	Transmembrane protein 135	Tmem135	6	-0.496861	0.0264319	0.00705213	16772.4	11588.3	17036	14572.7	18612.9	21277.8	20875.4	21870.1
Q8VD26;Q8VD26-2	TM143_MOUSE	Transmembrane protein 143	Tmem143	5	0.855184	0.0319745	0.0092568	6550.52	5093.09	5613.1	3080.49	3281.8	2630.59	2924.47	2033.81
P52875	TM165_MOUSE	Transmembrane protein 165	Tmem165	4	-0.995502	0.000865958	4.38385e-05	24418.9	24168.3	21124.7	17459.6	37329.3	45843.3	41221.7	45916.2
Q8BPE4	TM177_MOUSE	Transmembrane protein 177	Tmem177	3	0.528466	0.0209899	0.0052053	13998.8	13589.6	16818.3	16079.7	11234.9	8649.33	9215.12	12554.3
Q9CXT7;Q9CXT7-2	TM192_MOUSE	Transmembrane protein 192	Tmem192	7	-0.327043	0.03552	0.0107465	48650.9	47493.6	43065.8	49243.8	66413.4	59312.6	56014.8	51556.5
Q91XE8	TM205_MOUSE	Transmembrane protein 205	Tmem205	5	0.475294	0.00434891	0.000559851	79819.9	69700.9	81563.5	78515.3	50355.1	58223.2	52620.8	57954.2
Q9DBS1	TMM43_MOUSE	Transmembrane protein 43	Tmem43	28	-0.462151	0.00321954	0.000362315	95626.9	110421	97560.8	105828	146088	134906	139676	133034
Q9D850	TMM68_MOUSE	Transmembrane protein 68	Tmem68	6	0.510262	0.0230739	0.00592731	8075.29	9386.95	8760.2	6520.27	5970.23	5210.61	4934.84	6508.44
Q8BKU8;Q8BKU8-3	TM87B_MOUSE	Transmembrane protein 87B	Tmem87b	2	0.735335	0.00824347	0.0014229	3277.67	5153.47	5313.09	5021.17	3004.78	2720.14	2732.07	2500.78
B9EKI3	TMF1_MOUSE	TATA element modulatory factor	Tmf1	17	-0.823015	0.00686919	0.00107614	6009.27	4514.87	7653.82	4865.43	9615.79	9602.99	9727.13	10465.6
Q8BRH0	TMTC3_MOUSE	Protein O-mannosyl-transferase TMTC3	Tmtc3	14	0.596783	0.00453115	0.00059129	10096.1	12103.8	12700.9	10087.6	6825.67	7284.46	6790.8	8403.86
Q8C0L0	TMX4_MOUSE	Thioredoxin-related transmembrane protein 4	Tmx4	9	-0.943774	0.00217411	0.000189635	16115.4	12386.4	17286.8	18761.2	33425.2	27818	32147.3	27939.3
Q61333	TNAP2_MOUSE	Tumor necrosis factor alpha-induced protein 2	Tnfaip2	22	0.876453	0.00102933	5.92453e-05	26976.2	27034.6	22681.1	30126.2	16247.4	12895.6	14720.4	13402.5
Q9QZ06	TOLIP_MOUSE	Toll-interacting protein	Tollip	9	-0.319361	0.021474	0.00541715	57811.4	53892.9	53797.6	66051.9	72670.6	71813.4	66561.8	72370.1
O88746	TOM1_MOUSE	Target of Myb protein 1	Tom1	17	-0.592792	0.00135049	8.83792e-05	31584.7	33576.3	31148.6	38740.9	48700.8	54471.7	47312	49540.9
Q9DCC8	TOM20_MOUSE	Mitochondrial import receptor subunit TOM20 homolog	Tomm20	4	-0.541696	0.0126276	0.00259376	18002.3	26600.7	17334.5	20415.2	27282.3	30877.5	27861	30528.1
Q9CZR3	TM40L_MOUSE	Mitochondrial import receptor subunit TOM40B	Tomm40l	8	-0.65357	0.0110794	0.00215259	9565.58	6995.18	6758.13	10463.3	13063.5	13238	12822.1	12370
Q9CZW5	TOM70_MOUSE	Mitochondrial import receptor subunit TOM70	Tomm70	35	-0.482421	0.0031678	0.000352376	46847.4	56888.1	49155.3	56993.8	74765.3	74406.1	68883.7	69516
Q01320	TOP2A_MOUSE	DNA topoisomerase 2-alpha	Top2a	24	-0.493703	0.0328672	0.00969659	13448.3	13315.1	17116.6	10615.1	17095.3	21047.8	17746	18942.7
Q01320;Q64511	TOP2A_MOUSE;TOP2B_MOUSE	DNA topoisomerase 2-alpha	Top2a;Top2b	17	0.301384	0.035334	0.0106631	32067.3	39837.3	33834.3	40013.7	29763.5	28601.7	29840.7	27738.9
Q64511	TOP2B_MOUSE	DNA topoisomerase 2-beta	Top2b	42	0.405533	0.00862504	0.0015297	57128.9	61789.8	52532.3	58076.7	47396.9	43579.1	39718.2	39998.1
Q9ER41	TOR1B_MOUSE	Torsin-1B	Tor1b	8	-0.458562	0.0101276	0.00191397	19385	19209.6	18274	23107.7	28313	24352.3	28295.5	27059.1
Q9ER38	TOR3A_MOUSE	Torsin-3A	Tor3a	20	0.838734	0.000106712	1.14078e-06	52893	57103.5	54831.8	56943.8	28597.9	32182.7	29542.7	31843
P70399;P70399-5	TP53B_MOUSE	TP53-binding protein 1	Tp53bp1	9	0.541965	0.011608	0.00231287	13153.7	11520.1	12532.6	11439.6	8543.91	10292.2	7301.17	7139.95
P17751;P17751-2	TPIS_MOUSE	Triosephosphate isomerase	Tpi1	26	-0.567532	0.00110481	6.44333e-05	815536	864286	905501	857808	1225710	1223390	1187450	1366850
Q64514-2	TPP2_MOUSE	Isoform Short of Tripeptidyl-peptidase 2	Tpp2	66	-0.605423	0.00178233	0.000134734	76636.3	95100	80417.1	95890.1	125435	125094	131829	135848
F6ZDS4	TPR_MOUSE	Nucleoprotein TPR	Tpr	100	0.243977	0.035334	0.0106782	40636.2	37145	37119.7	38720.5	30467.6	34193.5	31728.1	31380.2
P63028	TCTP_MOUSE	Translationally-controlled tumor protein	Tpt1	12	-0.880227	0.000965762	5.07079e-05	61347.6	70465.7	50322.4	61918.2	109184	99965.2	118331	111857
P62996	TRA2B_MOUSE	Transformer-2 protein homolog beta	Tra2b	13	0.253819	0.0417431	0.0133861	67048.2	72593	62490.1	63796.4	57568.1	52656.8	52054.7	56997
Q91V04	TRAM1_MOUSE	Translocating chain-associated membrane protein 1	Tram1	6	-0.40615	0.0179917	0.00420944	10285.6	11200.5	11360.6	11801.1	15301.5	13632.3	16415.2	13140.1
Q9CQP2	TPPC2_MOUSE	Trafficking protein particle complex subunit 2	Trappc2	3	-0.43138	0.0302566	0.00856605	2797.47	2330.43	3007.73	2752.17	4122.65	3265.03	3184.32	3972.13
Q99NH8-2	TREM2_MOUSE	Isoform 2 of Triggering receptor expressed on myeloid cells 2	Trem2	9	-0.561014	0.00564682	0.000829591	15417.6	20386.9	16627.5	21085.5	23846.6	28034.5	26957	27289.2
Q8BVW3	TRI14_MOUSE	Tripartite motif-containing protein 14	Trim14	23	-0.376997	0.00396479	0.000487546	34423.2	37182	33940.1	35204.6	43162.2	48975	43095.5	44859.8
Q99PN3	TRI26_MOUSE	Tripartite motif-containing protein 26	Trim26	6	0.603462	0.00665071	0.0010262	5269.18	4532.19	5323.2	5041.7	2765.37	3453.52	3002.15	3998.79
Q8CH72	TRI32_MOUSE	E3 ubiquitin-protein ligase TRIM32	Trim32	10	0.527286	0.0202589	0.00496165	3975.53	5828.8	5863.4	5112.13	3698.17	3820.13	3560.62	3044.73
Q80VI1	TRI56_MOUSE	E3 ubiquitin-protein ligase TRIM56	Trim56	15	-0.312624	0.0234423	0.00606753	15893	15322	14740.9	14881.8	18821.8	20760.5	16005.6	19203.2
Q8BFW4	TRI65_MOUSE	Tripartite motif-containing protein 65	Trim65	9	0.626943	0.0459807	0.0151681	7285.77	4292.34	7725.76	6968.87	3507.48	4552.43	3582.15	4932.06
Q3UFY8	TM10C_MOUSE	tRNA methyltransferase 10 homolog C	Trmt10c	12	-0.809917	0.00685659	0.00106713	14379.5	17673.6	10219.1	13090.6	22235.1	24448.8	26752.5	20816.7
Q9CWH5	TRM11_MOUSE	tRNA (guanine(10)-N2)-methyltransferase homolog	Trmt11	2	0.586742	0.0253364	0.00669205	3068.76	3717.38	2563.09	3017.55	2553.94	1680.68	1750.46	2202
Q8BNV1	TRM2A_MOUSE	tRNA (uracil-5-)-methyltransferase homolog A	Trmt2a	21	-0.386331	0.0151025	0.00333201	13811	14401.3	16833.9	17102.3	19622.2	21493	18075.4	20703.4
Q9D0C4;Q9D0C4-2	TRM5_MOUSE	tRNA (guanine(37)-N1)-methyltransferase	Trmt5	4	-0.578117	0.0100167	0.00188615	8644.12	9441.48	0	8252.91	13567.3	10967	13806.8	13258.9
Q80YV3	TRRAP_MOUSE	Transformation/transcription domain-associated protein	Trrap	12	0.592423	0.00287925	0.000295459	11912.2	14090.7	13961.7	12647.1	9228.06	9375.12	7253.74	8655.82
Q9QZE7	TSNAX_MOUSE	Translin-associated protein X	Tsnax	12	-0.51946	0.011608	0.00231112	17251.5	22096.1	24702.1	25342.3	30477.7	31784.2	31031	31544.9
Q5SWD9	TSR1_MOUSE	Pre-rRNA-processing protein TSR1 homolog	Tsr1	13	-0.548343	0.00791141	0.00133413	8818.1	10659.4	8989.22	7484.16	13166.8	12074.3	13296.1	12948.1
P52196	THTR_MOUSE	Thiosulfate sulfurtransferase	Tst	4	0.707112	0.00290175	0.000299753	9195.32	9134.68	8124.2	8533.49	5996.18	5234.56	4196.1	5912.12
A3KMP2	TTC38_MOUSE	Tetratricopeptide repeat protein 38	Ttc38	15	-0.549943	0.00531226	0.000749442	8652.81	8301.02	10811.3	9428.95	13521.2	12540.2	13105.2	14329.8
Q8BGB2	TTC7A_MOUSE	Tetratricopeptide repeat protein 7A	Ttc7a	8	0.363387	0.0159405	0.00361231	6773.84	8133.42	8222.4	7320.92	5325.41	6399.18	5688.4	5931.96
P68373	TBA1C_MOUSE	Tubulin alpha-1C chain	Tuba1c	13	-0.475047	0.0418703	0.013434	1319830	1104360	1660510	1091150	1587190	1860430	1650710	1862250
P68368;P68373	TBA1C_MOUSE;TBA4A_MOUSE	Tubulin alpha-4A chain	Tuba1c;Tuba4a	10	-0.784533	0.00307507	0.000334486	196655	262112	310609	259025	394679	432130	436604	454783
P68368;P68373;Q9JJZ2	TBA1C_MOUSE;TBA4A_MOUSE;TBA8_MOUSE	Tubulin alpha-4A chain	Tuba1c;Tuba4a;Tuba8	13	-0.736598	0.00315043	0.000348072	378854	465651	568035	543698	764703	787974	787792	817454
A2AQ07;P68372;P99024;Q7TMM9;Q922F4;Q9CWF2;Q9D6F9;Q9ERD7	TBB1_MOUSE;TBB2A_MOUSE;TBB2B_MOUSE;TBB3_MOUSE;TBB4A_MOUSE;TBB4B_MOUSE;TBB5_MOUSE;TBB6_MOUSE	Tubulin beta-1 chain	Tubb1;Tubb2a;Tubb2b;Tubb3;Tubb4a;Tubb4b;Tubb5;Tubb6	3	-0.50183	0.0284564	0.00783075	558710	607618	848083	624070	874648	1077350	825343	858262
Q7TMM9	TBB2A_MOUSE	Tubulin beta-2A chain	Tubb2a	2	-0.581315	0.00751505	0.00122176	99220	102582	113031	128732	146067	171077	140888	196747
P68372;P99024;Q7TMM9;Q9CWF2;Q9D6F9;Q9ERD7	TBB2A_MOUSE;TBB2B_MOUSE;TBB3_MOUSE;TBB4A_MOUSE;TBB4B_MOUSE;TBB5_MOUSE	Tubulin beta-4B chain	Tubb2a;Tubb2b;Tubb3;Tubb4a;Tubb4b;Tubb5	3	-0.891764	0.00262834	0.000253162	77454.2	101911	91083.8	123286	192504	152497	180791	184334
P68372;P99024;Q7TMM9;Q922F4;Q9CWF2;Q9D6F9;Q9ERD7	TBB2A_MOUSE;TBB2B_MOUSE;TBB3_MOUSE;TBB4A_MOUSE;TBB4B_MOUSE;TBB5_MOUSE;TBB6_MOUSE	Tubulin beta-4B chain	Tubb2a;Tubb2b;Tubb3;Tubb4a;Tubb4b;Tubb5;Tubb6	2	-0.621183	0.0155349	0.00345929	468841	638180	602902	843102	961706	1021610	917872	870530
P99024;Q7TMM9;Q9CWF2;Q9ERD7	TBB2A_MOUSE;TBB2B_MOUSE;TBB3_MOUSE;TBB5_MOUSE	Tubulin beta-5 chain	Tubb2a;Tubb2b;Tubb3;Tubb5	3	-0.958724	0.00545423	0.000784033	592096	793209	714711	1089330	1541930	1365040	1226500	1860740
P68372;P99024;Q7TMM9;Q9CWF2;Q9D6F9	TBB2A_MOUSE;TBB2B_MOUSE;TBB4A_MOUSE;TBB4B_MOUSE;TBB5_MOUSE	Tubulin beta-4B chain	Tubb2a;Tubb2b;Tubb4a;Tubb4b;Tubb5	5	-0.543295	0.0329261	0.00971958	514524	487388	730149	524841	677361	804749	743411	989358
P68372;Q7TMM9;Q9CWF2	TBB2A_MOUSE;TBB2B_MOUSE;TBB4B_MOUSE	Tubulin beta-4B chain	Tubb2a;Tubb2b;Tubb4b	2	-0.57418	0.0363245	0.0111079	66109.8	57560.2	96731	86431.1	123334	106301	112305	99231.5
Q9CWF2	TBB2B_MOUSE	Tubulin beta-2B chain	Tubb2b	2	-0.785811	0.00248461	0.00023156	0	5223.03	5835.57	4694.59	9456.85	8567.24	7889.58	9619.3
Q9ERD7	TBB3_MOUSE	Tubulin beta-3 chain	Tubb3	2	0.830596	0.0306202	0.00870898	12209	8658.11	17981.8	14128.7	7948.41	5249.02	7876.82	7736.26
P68372;Q9D6F9	TBB4A_MOUSE;TBB4B_MOUSE	Tubulin beta-4B chain	Tubb4a;Tubb4b	4	-0.467575	0.018796	0.00448031	324761	305891	240956	340713	380117	422290	365401	471556
P99024	TBB5_MOUSE	Tubulin beta-5 chain	Tubb5	7	-0.687023	0.0159712	0.00362272	463288	469735	724017	582657	715784	893088	847708	1052160
Q91YR1	TWF1_MOUSE	Twinfilin-1	Twf1	24	-0.540605	0.00155218	0.000108576	59208.6	66782.4	62183.8	68488	89838.6	87599.3	95269.8	94027
Q9CQU0	TXD12_MOUSE	Thioredoxin domain-containing protein 12	Txndc12	14	0.352324	0.0152775	0.00338369	145326	139128	128139	136511	112060	116626	93484.1	101764
Q9CQM5	TXD17_MOUSE	Thioredoxin domain-containing protein 17	Txndc17	8	0.585593	0.00540554	0.000768258	228476	193114	200213	172651	117916	139260	119294	143209
Q8CDN6	TXNL1_MOUSE	Thioredoxin-like protein 1	Txnl1	21	-0.520389	0.00158649	0.00011286	144758	157267	164610	151912	218007	211924	215265	225523
Q9JMH6;Q9JMH6-2	TRXR1_MOUSE	Thioredoxin reductase 1, cytoplasmic	Txnrd1	38	-0.566298	0.0034766	0.000401947	100109	132581	126324	128487	174747	172640	183077	174647
Q9JLT4;Q9JLT4-2;Q9JLT4-4;Q9JMH6;Q9JMH6-2	TRXR1_MOUSE;TRXR2_MOUSE	Thioredoxin reductase 2, mitochondrial	Txnrd1;Txnrd2	2	-0.994933	0.00397071	0.000488954	8062.37	8992.71	6606.5	13074.1	16940.7	18171	17942	16897.4
Q9DBA6	TYSD1_MOUSE	Peroxisomal leader peptide-processing protease	Tysnd1	4	-0.371873	0.0383955	0.0120039	3040.23	2285.45	2670.28	2541.99	3177.85	3318.08	3086.49	3880.14
Q9D883	U2AF1_MOUSE	Splicing factor U2AF 35 kDa subunit	U2af1	7	-0.363051	0.0362037	0.0110153	103829	138240	110944	134566	145054	146031	145472	177342
Q9Z1F9	SAE2_MOUSE	SUMO-activating enzyme subunit 2	Uba2	32	-0.414642	0.00521749	0.000726361	42031.2	45307.6	44444	50387.5	54374.6	63154.6	59684.2	61604.5
Q8C878	UBA3_MOUSE	NEDD8-activating enzyme E1 catalytic subunit	Uba3	14	-0.594923	0.0027077	0.000263963	10296.7	12632.7	11257.2	14001.9	18376.5	17916.2	16532.3	18514.5
Q8VE47	UBA5_MOUSE	Ubiquitin-like modifier-activating enzyme 5	Uba5	11	-0.600932	0.0117584	0.00235289	21988	20632.4	27996	18144.6	32948	31260.3	32997.7	33804.9
Q8C7R4	UBA6_MOUSE	Ubiquitin-like modifier-activating enzyme 6	Uba6	40	-0.531557	0.00226626	0.000203874	15271.7	18139.6	17052.9	18954.5	24342.9	23622.5	24427.6	26229.3
Q8VDI7	UBAC1_MOUSE	Ubiquitin-associated domain-containing protein 1	Ubac1	4	-0.530595	0.0492505	0.0167453	5043.07	6576.9	3481.48	5396.32	6415.5	7785.59	6449.23	7998.54
P61079	UB2D3_MOUSE	Ubiquitin-conjugating enzyme E2 D3	Ube2d3	2	0.875159	0.0082255	0.00141242	126721	141372	160915	93667.2	79844.8	73014.8	53878.4	71084.9
P61087	UBE2K_MOUSE	Ubiquitin-conjugating enzyme E2 K	Ube2k	12	-0.762499	0.00862504	0.00152967	21272.8	24628.3	23431.4	37077.2	43077	40001.4	47140.9	43569
Q6ZWZ2	UB2R2_MOUSE	Ubiquitin-conjugating enzyme E2 R2	Ube2r2	3	0.49931	0.039213	0.0123534	6009.85	4816.84	5709.82	5566.67	4060.03	2891.99	4296.1	4343.74
Q9CZY3;Q9D2M8	UB2V1_MOUSE;UB2V2_MOUSE	Ubiquitin-conjugating enzyme E2 variant 1	Ube2v1;Ube2v2	7	-0.499086	0.0128556	0.00265598	134618	136569	97895.6	127722	160273	165484	180004	178978
Q9Z2M6	UBL3_MOUSE	Ubiquitin-like protein 3	Ubl3	6	-0.455075	0.0183985	0.00432979	8943.04	8314.22	7088.76	8551.16	10686.1	9654.96	11348.8	12872.1
Q9QZM0	UBQL2_MOUSE	Ubiquilin-2	Ubqln2	9	0.415678	0.0313208	0.00898324	42981.6	42225.3	34924.6	42527	25076.7	37370.4	28940.8	29531.4
O70481	UBR1_MOUSE	E3 ubiquitin-protein ligase UBR1	Ubr1	4	-0.942617	0.0425961	0.013741	2659.69	1250.67	2742.71	2565.78	3889.83	6585.34	3513.68	3395.61
Q6WKZ8	UBR2_MOUSE	E3 ubiquitin-protein ligase UBR2	Ubr2	25	-0.35611	0.00818155	0.00140067	8462.22	9007.95	8781.04	8133.03	10644.6	10426	10844.7	11499.7
Q5U430	UBR3_MOUSE	E3 ubiquitin-protein ligase UBR3	Ubr3	8	-0.571861	0.0159405	0.00360995	6390.12	4607.7	6976.85	6693.43	9380.82	9060.5	7962.97	9419.09
A2AN08;A2AN08-3;A2AN08-5	UBR4_MOUSE	E3 ubiquitin-protein ligase UBR4	Ubr4	126	-0.428169	0.00350886	0.000406877	23075.5	25458.5	23947	25773.7	34451.5	31149	31984.1	32575.4
P25976	UBF1_MOUSE	Nucleolar transcription factor 1	Ubtf	27	0.566774	0.00785206	0.00131069	46525.8	42950.9	59206.7	47977.1	31749.2	36038.4	28528.6	33977.3
Q9WUP7;Q9WUP7-2	UCHL5_MOUSE	Ubiquitin carboxyl-terminal hydrolase isozyme L5	Uchl5	16	-0.457064	0.0139786	0.00300516	46466.7	52812.8	44850.6	45613.8	69449.9	61058.9	70298.8	56014.8
P52623	UCK1_MOUSE	Uridine-cytidine kinase 1	Uck1	9	-0.777368	0.00190803	0.000150762	10113.8	11846.9	8795.04	12828.8	17742.4	18188.7	16836.4	20286.7
Q91YL3	UCKL1_MOUSE	Uridine-cytidine kinase-like 1	Uckl1	13	-0.562143	0.0101365	0.00191738	23214.2	32532.3	28710.6	23666.2	37603.9	38916.1	35024.8	44755.6
P70362	UFD1_MOUSE	Ubiquitin recognition factor in ER-associated degradation protein 1	Ufd1	14	-0.576001	0.00148216	0.000101397	56050.6	69247.5	67372.4	65737.1	93839.8	102082	87754.5	94489.7
Q8CCJ3	UFL1_MOUSE	E3 UFM1-protein ligase 1	Ufl1	32	0.226452	0.0473824	0.0158671	64890	65511.6	66907.7	72602.8	58430.6	56671.1	57227.2	54476.5
Q99K23	UFSP2_MOUSE	Ufm1-specific protease 2	Ufsp2	15	-0.733051	0.00555768	0.000805089	8275.53	11968.3	7804.56	9478.09	16160.2	14023.7	16672.1	13979
O70475	UGDH_MOUSE	UDP-glucose 6-dehydrogenase	Ugdh	25	-0.700771	0.000484598	1.54514e-05	20689.2	22856.2	24166.5	21062.9	35397.2	36615.9	34651.2	35215.2
Q99KD5	UN45A_MOUSE	Protein unc-45 homolog A	Unc45a	24	0.533245	0.0118087	0.00237508	20542.5	20593.6	15839.7	16226.2	13002	11512	11274.9	13879.3
Q8VCW4	UN93B_MOUSE	Protein unc-93 homolog B1	Unc93b1	13	0.376705	0.0303312	0.00861639	128817	170197	127511	162428	121018	109196	106306	106008
Q9EPU0;Q9EPU0-2	RENT1_MOUSE	Regulator of nonsense transcripts 1	Upf1	55	-0.315816	0.0118252	0.00238402	44148.2	41596.9	39584.6	44703.8	50493.3	51967	51496.5	54173.4
B1AVZ0	UPP_MOUSE	Uracil phosphoribosyltransferase homolog	Uprt	13	-0.48204	0.00650418	0.000994482	28772.3	34067	36730.2	35890.5	50053.3	48130.5	42447.6	45170.6
Q61069;Q64705;Q64705-2	USF1_MOUSE;USF2_MOUSE	Upstream stimulatory factor 1	Usf1;Usf2	2	0.984293	0.00376939	0.000453049	6493.5	5301.44	9515.42	6180.71	3328.17	3320.29	3062.11	3720.64
Q9Z1Z0	USO1_MOUSE	General vesicular transport factor p115	Uso1	43	-0.898533	0.000192361	3.09252e-06	38756.7	43556.7	44919.7	41257.8	81180.4	75474.7	77004.7	75041.3
Q9JMA1	UBP14_MOUSE	Ubiquitin carboxyl-terminal hydrolase 14	Usp14	37	-0.598375	0.00153484	0.000106575	46654.7	49584.6	48730.8	49550.5	79139.3	65765.8	72314.2	73038.2
P57080	UBP25_MOUSE	Ubiquitin carboxyl-terminal hydrolase 25	Usp25	14	-0.370105	0.0273193	0.0074197	5681.04	6150.67	5259.96	6725.15	7768.66	7113.46	6797.64	8713.32
Q91W36	UBP3_MOUSE	Ubiquitin carboxyl-terminal hydrolase 3	Usp3	5	0.550461	0.0340774	0.0101412	5278.51	3907.07	6695.42	5004.75	3044.8	3573.5	3777.3	3482.28
Q3UN04	UBP30_MOUSE	Ubiquitin carboxyl-terminal hydrolase 30	Usp30	2	0.998845	0.00894605	0.001605	6973.68	5948.24	8012.43	5377.83	3218.78	2333.05	4429.64	3201.94
P35123	UBP4_MOUSE	Ubiquitin carboxyl-terminal hydrolase 4	Usp4	28	-0.474459	0.0112068	0.00219706	11499.4	13431.5	9585.26	12628.6	15638.4	15282.1	16580.3	16606.1
P70398	USP9X_MOUSE	Probable ubiquitin carboxyl-terminal hydrolase FAF-X	Usp9x	97	-0.343939	0.00824347	0.00142301	30844.6	34400.2	32036.9	34173.4	42776.4	39497.1	40632.9	41248.5
Q8C7V3	UTP15_MOUSE	U3 small nucleolar RNA-associated protein 15 homolog	Utp15	7	-0.663968	0.0195132	0.00471893	4054.91	6051.3	3415.43	5082.61	8258.75	6497.4	6511.52	7289.34
Q5SSI6	UTP18_MOUSE	U3 small nucleolar RNA-associated protein 18 homolog	Utp18	12	-0.420504	0.00974395	0.00181814	11341	12478.9	12754.6	11535.7	16279.9	17458	15980.1	13906
Q8VCY6	UTP6_MOUSE	U3 small nucleolar RNA-associated protein 6 homolog	Utp6	13	-0.254259	0.0434624	0.0141604	5516.92	5672.13	5515.5	4931.74	5974.44	6943.96	5989.96	6590.14
Q9Z1Q9	SYVC_MOUSE	Valine--tRNA ligase	Vars1	54	-0.50001	0.00211792	0.000179663	37834.9	41776.7	36189.4	43724.8	56585.4	54736.1	54622.3	55466.9
P27870	VAV_MOUSE	Proto-oncogene vav	Vav1	44	-0.413997	0.00479703	0.000643214	100696	120319	116787	119133	149835	148033	148748	150126
P61759	PFD3_MOUSE	Prefoldin subunit 3	Vbp1	14	-0.311565	0.0320619	0.00928954	39372.9	39881.3	34739.5	40909.6	43874.1	44855.5	46758.5	54008.5
Q64727	VINC_MOUSE	Vinculin	Vcl	92	-0.551771	0.00191872	0.000153248	85544.3	88690.6	95768.5	97187.6	123685	128673	130055	147098
Q01853	TERA_MOUSE	Transitional endoplasmic reticulum ATPase	Vcp	76	-0.281318	0.0112068	0.00219843	724133	785356	753916	789567	897036	927437	867129	944471
Q8BGQ1	SPE39_MOUSE	Spermatogenesis-defective protein 39 homolog	Vipas39	12	0.448339	0.0213992	0.00536169	13380.2	10012.1	11682.7	10828.2	9096.68	8737	7200.83	8100.64
Q99KU0	VMP1_MOUSE	Vacuole membrane protein 1	Vmp1	2	-0.745932	0.0170114	0.00392771	18324.1	17710.9	18495.2	28205.2	31495.2	26578.8	37152.4	40493.9
Q91W86	VPS11_MOUSE	Vacuolar protein sorting-associated protein 11 homolog	Vps11	44	-0.311243	0.0147419	0.00322219	49597	53817.2	51283.1	57462.2	67952.4	63700	64069.1	62971.3
Q8BX70	VP13C_MOUSE	Vacuolar protein sorting-associated protein 13C	Vps13c	144	0.960788	0.000212268	3.55777e-06	95377.4	108744	86247.9	91911.7	51454.2	47684.3	46489.8	47012
Q9D1C8	VPS28_MOUSE	Vacuolar protein sorting-associated protein 28 homolog	Vps28	11	-0.755166	0.0289479	0.00804025	21249.2	22434.6	12351	27165.2	30908.5	31212.4	32658.6	38752.6
Q9QZ88	VPS29_MOUSE	Vacuolar protein sorting-associated protein 29	Vps29	18	-0.486682	0.00296379	0.000314272	185102	185888	196075	205116	262912	249064	259802	291513
Q9EQH3	VPS35_MOUSE	Vacuolar protein sorting-associated protein 35	Vps35	55	-0.378732	0.0289498	0.00804574	191486	230972	201648	242965	307262	257166	285062	255185
Q8R105	VP37C_MOUSE	Vacuolar protein sorting-associated protein 37C	Vps37c	3	0.641651	0.0248056	0.00651215	6314.75	5027.4	6565.13	4617.26	3147.31	4476.18	2761	3985.04
Q8R5L3-2	VPS39_MOUSE	Isoform 2 of Vam6/Vps39-like protein	Vps39	44	-0.515157	0.001121	6.61646e-05	70728.2	72783.7	73522.7	76869.4	106268	100596	101524	104541
Q5KU39	VPS41_MOUSE	Vacuolar protein sorting-associated protein 41 homolog	Vps41	41	-0.411121	0.0200442	0.0048885	30574.4	32873.4	28759.9	39500.3	46127.5	41362.6	43146.4	40708.6
Q8CCB4	VPS53_MOUSE	Vacuolar protein sorting-associated protein 53 homolog	Vps53	20	-0.317592	0.0323432	0.00943137	13163.4	16926.5	13875.2	15526.1	17711.6	17171.2	18763.1	19143.9
Q80X41;Q80X41-2;Q80X41-3;Q80X41-5	VRK1_MOUSE	Serine/threonine-protein kinase VRK1	Vrk1	11	0.377596	0.00335676	0.000384646	39345.2	39365.6	39402	39516	29188.3	30134.9	28707.7	31524.7
Q8BN21;Q8BN21-2	VRK2_MOUSE	Serine/threonine-protein kinase VRK2	Vrk2	16	-0.581928	0.000795345	3.79216e-05	8176.41	7951.01	7410.58	7836.68	10748.1	12495.7	11239.8	11898.5
Q8K3G5	VRK3_MOUSE	Inactive serine/threonine-protein kinase VRK3	Vrk3	4	0.507863	0.0130683	0.00271559	13378	10503.7	13336.1	12690.4	9026.3	10021.2	7837.08	7777.89
[truncated: 3,848 more rows]
